# Supplementary material for: Mycobacterium tuberculosis Requires the Outer Membrane Lipid Phthiocerol Dimycocerosate for Starvation-Induced Antibiotic Tolerance
Source: mSystems. 2023 Jan 4;8(1):e00699-22. doi: 10.1128/msystems.00699-22 (PMC9948706; doi:10.1128/msystems.00699-22)
Supplement: TABLE S1 [file msystems.00699-22-st001.xlsx]

## Sheet: Racks 1-40
Table S1. Mycobacterium tuberculosis Erdman ATCC 35801 arrayed transposon library racks 1-40.
TA site	Sudoku plate	Sukoku well	mapping confidence		Straight3 plate	column	well	gene or intergenic	Locus_tag	StartPosition	Stop Position	Strand	H37Rv number	Gene name	Product
1231242	1	A1	ambiguous	gene	17	A	1	gene	ERDMAN_1238	1230965	1231342	+	Rv1105		hypothetical protein
1231242	1	A1	ambiguous	gene	33	A	6	gene	ERDMAN_1238	1230965	1231342	+	Rv1105		hypothetical protein
3929680	1	A10	unambiguous	intergenic/unannotated	1	A	10	intergenic/unannotated
228850	1	A11	unambiguous	gene				gene	ERDMAN_0220	226191	229775	+	Rv0194		drugs-transport transmembrane ATP-bindingprotein ABC transporter
1294300	1	A11	ambiguous	gene	27	A	9	gene	ERDMAN_1308	1292685	1294571	+	Rv1165	typA	GTP-binding translation elongation factor
1671051	1	A11	unambiguous	gene	1	A	11	gene	ERDMAN_1656	1670225	1671319	+	Rv1488		hypothetical protein
3173112	1	A12	unambiguous	gene	33	A	12	gene	ERDMAN_3150	3172419	3173138	+	Rv2873	mpt83	cell surface lipoprotein
1383367	1	A12	unambiguous	gene	1	A	12	gene	ERDMAN_1388	1383053	1383484	+	Rv1242		hypothetical protein
929621	1	A2	unambiguous	intergenic/unannotated	1	A	2	intergenic/unannotated
2478351	1	A3	unambiguous	gene	1	A	3	gene	ERDMAN_2437	2477600	2478352	+	Rv2219		transmembrane protein
2085002	1	A4	unambiguous	gene	1	A	4	gene	ERDMAN_2033	2084550	2086001	-	Rv1844c	gnd1	6-phosphogluconate dehydrogenase
2611703	1	A4	ambiguous	gene				gene	ERDMAN_2575	2609902	2611884	+	Rv2345		transmembrane protein
1565119	1	A5	unambiguous	intergenic/unannotated	1	A	5	intergenic/unannotated
4154416	1	A6	unambiguous	gene	1	A	6	gene	ERDMAN_4083	4153893	4155671	+	Rv3727		oxidoreductase
2611703	1	A6	ambiguous	gene				gene	ERDMAN_2575	2609902	2611884	+	Rv2345		transmembrane protein
1348600	1	A7	unambiguous	gene	1	A	7	gene	ERDMAN_1350	1347849	1349642	+	Rv1206	fadD6	acyl-CoA synthetase
2393541	1	A8	unambiguous	gene	1	A	8	gene	ERDMAN_2359	2393266	2394612	-	Rv2141c		hypothetical protein
2387270	1	A9	ambiguous	gene	15	A	9	gene	ERDMAN_2350	2386741	2387577	-	Rv2133c		hypothetical protein
322324	1	B1	unambiguous	intergenic/unannotated	1	B	1	intergenic/unannotated
575493	1	B10	unambiguous	intergenic/unannotated	1	B	10	intergenic/unannotated
4000050	1	B11	unambiguous	gene	1	B	11	gene	ERDMAN_3923	3999404	4000117	+	Rv3576	lppH	lipoprotein
161959	1	B12	unambiguous	intergenic/unannotated	1	B	12	intergenic/unannotated
1652926	1	B2	unambiguous	gene	1	B	2	gene	ERDMAN_1639	1652591	1653448	+	Rv1472	echA12	enoyl-CoA hydratase
1127112	1	B3	unambiguous	intergenic/unannotated	1	B	3	intergenic/unannotated
1080105	1	B4	unambiguous	gene	1	B	4	gene	ERDMAN_1077	1079905	1080537	+	Rv0970		integral membrane protein
2478855	1	B5	unambiguous	intergenic/unannotated	1	B	5	intergenic/unannotated
4162559	1	B6	unambiguous	gene	1	B	6	gene	ERDMAN_4087	4161588	4162628	-	Rv3730c		hypothetical protein
187147	1	B6	ambiguous	gene				gene	ERDMAN_0184	186746	188152	-	Rv0159c	PE3	PE family protein
187147	1	B7	ambiguous	gene				gene	ERDMAN_0184	186746	188152	-	Rv0159c	PE3	PE family protein
1846601	1	B7	unambiguous	gene	1	B	7	gene	ERDMAN_1816	1845988	1849023	-	Rv1651c	PE_PGRS30	PE-PGRS family protein
3186759	1	B8	unambiguous	gene	1	B	8	gene	ERDMAN_3167	3185348	3186769	-	Rv2888c	amiC	amidase
4112358	1	B9	ambiguous	gene	23	B	9	gene	ERDMAN_4041	4111329	4112561	+	Rv3689		transmembrane protein
3291026	1	C1	unambiguous	gene	1	C	1	gene	ERDMAN_3232	3289359	3291218	-	Rv2950c	fadD29	acyl-CoA synthetase
2145716	1	C10	unambiguous	gene	1	C	10	gene	ERDMAN_2101	2144769	2146991	-	Rv1908c	katG	catalase-peroxidase-peroxynitritase T
307919	1	C11	unambiguous	gene	1	C	11	gene	ERDMAN_0285	307193	308863	-	Rv0256c	PPE2	PPE family protein
4152001	1	C12	unambiguous	gene	1	C	12	gene	ERDMAN_4081	4151122	4152051	+	Rv3725		oxidoreductase
4354899	1	C2	ambiguous	gene	7	C	2	gene	ERDMAN_4269	4354630	4354917	-	Rv3890c	esxC	ESAT-6 like protein
4354899	1	C2	ambiguous	gene	9	C	10	gene	ERDMAN_4269	4354630	4354917	-	Rv3890c	esxC	ESAT-6 like protein
1496455	1	C2	unambiguous	gene	1	C	2	gene	ERDMAN_1488	1494812	1497403	+	Rv1328	glgP	glycogen phosphorylase
996380	1	C3	unambiguous	gene	1	C	3	gene	ERDMAN_0990	995357	996793	+	Rv0895		hypothetical protein
1217732	1	C4	unambiguous	gene	1	C	4	gene	ERDMAN_1223	1217605	1217733	+	product		hypothetical protein
937379	1	C5	unambiguous	gene	1	C	5	gene	ERDMAN_0934	936822	937826	+	Rv0843		dehydrogenase
3458851	1	C6	unambiguous	gene	1	C	6	gene	ERDMAN_3400	3458116	3459042	-	Rv3104c		transmembrane protein
4299265	1	C7	unambiguous	intergenic/unannotated	1	C	7	intergenic/unannotated
	1	C8
787676	1	C9	ambiguous	gene	22	C	9	gene	ERDMAN_0757	787647	788444	+	Rv0686		hypothetical protein
2435612	1	C9	ambiguous	gene	15	C	9	gene	ERDMAN_2398	2434776	2436008	+	Rv2181		integral membrane protein
834557	1	C9	ambiguous	intergenic/unannotated				intergenic/unannotated
228742	1	D1	unambiguous	gene	1	D	1	gene	ERDMAN_0220	226191	229775	+	Rv0194		drugs-transport transmembrane ATP-bindingprotein ABC transporter
	1	D10
3742367	1	D11	unambiguous	intergenic/unannotated	1	D	11	intergenic/unannotated
1528709	1	D12	unambiguous	gene	1	D	12	gene	ERDMAN_1521	1527939	1529129	-	Rv1361c	PPE19	PPE family protein
	1	D2
3933140	1	D3	unambiguous	gene	1	D	3	gene	ERDMAN_3854	3931870	3933510	-	Rv3515c	fadD19	acyl-CoA synthetase
2072601	1	D4	unambiguous	gene	1	D	4	gene	ERDMAN_2024	2071520	2073328	-	Rv1835c		hypothetical protein
654246	1	D5	unambiguous	gene	1	D	5	gene	ERDMAN_0614	653207	654427	-	Rv0561c		oxidoreductase
	1	D6
	1	D7
292172	1	D8	ambiguous	gene				gene	ERDMAN_0272	291486	292808	+	Rv0243	fadA2	acetyl-CoA acetyltransferase
2864986	1	D8	unambiguous	gene	1	D	8	gene	ERDMAN_2814	2864819	2865220	-	Rv2556c		hypothetical protein
293716	1	D9	unambiguous	gene	1	D	9	gene	ERDMAN_0273	293114	294949	-	Rv0244c	fadE5	acyl-CoA dehydrogenase
3037361	1	D9	ambiguous	gene				gene	ERDMAN_2998	3036093	3038465	-	Rv2737c	recA	recombinase A
2957904	1	D9	ambiguous	intergenic/unannotated	19	D	9	intergenic/unannotated
146436	1	E1	unambiguous	gene	1	E	1	gene	ERDMAN_0139	144760	146904	-	Rv0120c	fusA2	elongation factor G
3364034	1	E10	unambiguous	gene	1	E	10	gene	ERDMAN_3304	3363295	3364308	-	Rv3015c		hypothetical protein
1184973	1	E11	unambiguous	gene	1	E	11	gene	ERDMAN_1185	1184796	1185854	-	Rv1063c		hypothetical protein
2307678	1	E11	ambiguous	gene	9	B	11	gene	ERDMAN_2265	2306987	2308591	-	Rv2052c		hypothetical protein
897847	1	E12	unambiguous	intergenic/unannotated	1	E	12	intergenic/unannotated
3944911	1	E2	unambiguous	gene	1	E	2	gene	ERDMAN_3867	3944651	3945100	+	Rv3527		hypothetical protein
	1	E3
4192096	1	E4	unambiguous	gene	1	E	4	gene	ERDMAN_4126	4191988	4192728	-	Rv3765c		two component transcriptional regulatoryprotein
4184793	1	E5	unambiguous	gene	1	E	5	gene	ERDMAN_4119	4184195	4185325	-	Rv3758c	proV	osmoprotectant (glycinebetaine/carnitine/choline/L-proline) transportATP-binding protein ABC transporter
2996683	1	E5	ambiguous	gene	3	E	7	gene	ERDMAN_2954	2996385	2997068	+	Rv2691	ceoB	TRK system potassium uptake protein
2996683	1	E5	ambiguous	gene	33	A	5	gene	ERDMAN_2954	2996385	2997068	+	Rv2691	ceoB	TRK system potassium uptake protein
3519340	1	E6	unambiguous	gene	1	E	6	gene	ERDMAN_3463	3519308	3519745	-	Rv3162c		integral membrane protein
3189325	1	E7	unambiguous	gene	1	E	7	gene	ERDMAN_3171	3189278	3190504	-	Rv2892c	PPE45	PPE family protein
2044591	1	E8	unambiguous	intergenic/unannotated	1	E	8	intergenic/unannotated
1440249	1	E9	unambiguous	gene	1	E	9	gene	ERDMAN_1438	1439866	1441236	+	Rv1288		hypothetical protein
3791618	1	E9	ambiguous	gene	12	E	9	gene	ERDMAN_3713	3791254	3792819	-	Rv3394c		hypothetical protein
4043226	1	F1	unambiguous	gene	1	F	1	gene	ERDMAN_3967	4043160	4043960	+	Rv3623	lpqG	lipoprotein
2617721	1	F1	ambiguous	gene				gene	ERDMAN_2581	2616618	2618180	-	Rv2351c	plcA	membrane-associated phospholipase C
596928	1	F1	ambiguous	intergenic/unannotated	1	H	7	intergenic/unannotated
596928	1	F1	ambiguous	intergenic/unannotated	16	F	1	intergenic/unannotated
64936	1	F10	unambiguous	gene	1	F	10	gene	ERDMAN_0069	63889	64947	+	Rv0060		hypothetical protein
3190051	1	F11	ambiguous	gene				gene	ERDMAN_3171	3189278	3190504	-	Rv2892c	PPE45	PPE family protein
376035	1	F11	unambiguous	gene	1	F	11	gene	ERDMAN_0339	366520	376080	-	Rv0304c	PPE5	PPE family protein
	1	F12
2617721	1	F2	ambiguous	gene				gene	ERDMAN_2581	2616618	2618180	-	Rv2351c	plcA	membrane-associated phospholipase C
1196186	1	F3	unambiguous	gene	1	F	3	gene	ERDMAN_1198	1195700	1196560	+	Rv1073		hypothetical protein
2366553	1	F4	ambiguous	gene				gene	ERDMAN_2329	2365568	2366713	+	Rv2113		integral membrane protein
202072	1	F4	unambiguous	gene	1	F	4	gene	ERDMAN_0197	201789	203381	+	Rv0172	mce1D	MCE-family protein
4052841	1	F5	unambiguous	gene	1	F	5	gene	ERDMAN_3977	4052502	4053377	+	Rv3633		hypothetical protein
	1	F6
3542693	1	F7	unambiguous	intergenic/unannotated	1	F	7	intergenic/unannotated
	1	F8
3295880	1	F9	ambiguous	gene				gene	ERDMAN_3236	3295429	3296139	-	Rv2954c		hypothetical protein
3269216	1	F9	unambiguous	gene	1	F	9	gene	ERDMAN_3222	3265143	3271478	-	Rv2940c	mas	multifunctional mycocerosic acid synthasemembrane-associated MAS
3190051	1	F9	ambiguous	gene				gene	ERDMAN_3171	3189278	3190504	-	Rv2892c	PPE45	PPE family protein
2176364	1	G1	unambiguous	gene	1	G	1	gene	ERDMAN_2131	2176032	2177261	-	Rv1934c	fadE17	acyl-CoA dehydrogenase
1702358	1	G10	unambiguous	gene	1	G	10	gene	ERDMAN_1691	1701710	1702465	+	Rv1517		hypothetical protein
73863	1	G11	unambiguous	gene	1	G	11	gene	ERDMAN_0080	73742	74290	-	Rv0067c		TetR family transcriptional regulator
1583694	1	G12	ambiguous	gene	11	G	12	gene	ERDMAN_1574	1583438	1584715	+	Rv1415	ribA2	Probable riboflavin biosynthesis protein RibA2
	1	G2
1480592	1	G3	unambiguous	gene	1	G	3	gene	ERDMAN_1476	1479468	1481066	-	product		adenylate cyclase
3258779	1	G4	unambiguous	gene	1	G	4	gene	ERDMAN_3217	3256500	3260966	+	Rv2935	ppsE	phenolpthiocerol synthesis type-I polyketidesynthase
2041931	1	G5	unambiguous	gene	1	G	5	gene	ERDMAN_1997	2041122	2042354	+	Rv1808	PPE32	PPE family protein
1170335	1	G6	unambiguous	gene	1	G	6	gene	ERDMAN_1168	1170093	1171109	-	Rv1048c		hypothetical protein
2358013	1	G7	unambiguous	gene	1	G	7	gene	ERDMAN_2318	2356261	2358177	+	product		SNF2/RAD54 family helicase
4124595	1	G8	unambiguous	gene	1	G	8	gene	ERDMAN_4053	4123597	4124784	-	Rv3700c		hypothetical protein
3915243	1	G9	ambiguous	gene	22	G	9	gene	ERDMAN_3845	3914591	3915793	+	Rv3504	fadE26	acyl-CoA dehydrogenase
3277564	1	G9	unambiguous	gene	1	G	9	gene	ERDMAN_3226	3277227	3278468	+	Rv2943		IS1533 transposase
	1	H1
2789623	1	H10	unambiguous	intergenic/unannotated				intergenic/unannotated
2614293	1	H11	unambiguous	gene	1	H	11	gene	ERDMAN_2579	2613253	2614779	-	Rv2349c	plcC	phospholipase C
2887765	1	H12	unambiguous	gene	1	H	12	gene	ERDMAN_2833	2887580	2888461	+	Rv2575		hypothetical protein
224177	1	H2	unambiguous	gene	1	H	2	gene	ERDMAN_0218	224037	225863	-	Rv0193c		hypothetical protein
2698752	1	H3	unambiguous	gene	1	H	3	gene	ERDMAN_2652	2697258	2698904	-	Rv2411c		hypothetical protein
	1	H4
374883	1	H5	unambiguous	gene	1	H	5	gene	ERDMAN_0339	366520	376080	-	Rv0304c	PPE5	PPE family protein
3718867	1	H5	unambiguous	gene				gene	ERDMAN_3661	3714269	3720097	-	product		PPE family protein
2522222	1	H6	unambiguous	gene	1	H	6	gene	ERDMAN_2483	2522202	2523263	-	Rv2258c		transcriptional regulator
	1	H7
2721632	1	H8	unambiguous	intergenic/unannotated	1	H	8	intergenic/unannotated
	1	H9
1542841	2	A1	unambiguous	gene	2	A	1	gene	ERDMAN_1534	1542069	1543289	+	Rv1375		hypothetical protein
3890666	2	A10	unambiguous	gene	2	A	10	gene	ERDMAN_3818	3887757	3891005	+	Rv3479		hypothetical protein
340358	2	A11	unambiguous	gene	2	A	11	gene	ERDMAN_0314	339627	341354	+	Rv0280	PPE3	PPE family protein
3596216	2	A12	ambiguous	gene	2	A	12	gene	ERDMAN_3547	3595758	3596573	-	Rv3234c		hypothetical protein
104548	2	A2	unambiguous	gene	2	A	2	gene	ERDMAN_0113	104455	105846	+	Rv0096	PPE1	PPE family protein
2954107	2	A3	ambiguous	intergenic/unannotated	2	G	3	intergenic/unannotated
2097035	2	A4	unambiguous	gene	2	A	4	gene	ERDMAN_2047	2096643	2097380	+	Rv1858	modB	molbdenum-transport integral membrane proteinABC transporter
3006557	2	A5	unambiguous	gene	2	A	5	gene	ERDMAN_2967	3006517	3006927	+	Rv2704		hypothetical protein
1269536	2	A6	ambiguous	gene	2	A	6	gene	ERDMAN_1280	1268473	1269660	+	Rv1143	mcr	alpha-methylacyl-CoA racemase
	2	A7
3596216	2	A8	ambiguous	gene	2	A	12	gene	ERDMAN_3547	3595758	3596573	-	Rv3234c		hypothetical protein
3945072	2	A8	unambiguous	gene	2	A	8	gene	ERDMAN_3867	3944651	3945100	+	Rv3527		hypothetical protein
	2	A9
3749846	2	B1	unambiguous	gene	2	B	1	gene	ERDMAN_3672	3743997	3750290	-	Rv3350c	PPE56	PPE family protein
2856151	2	B10	ambiguous	gene	2	F	10	gene	ERDMAN_2802	2856026	2856304	+	Rv2545		hypothetical protein
2915215	2	B10	ambiguous	gene	2	F	2	gene	ERDMAN_2856	2914596	2915216	+	Rv2597		hypothetical protein
2915215	2	B10	ambiguous	gene	9	B	10	gene	ERDMAN_2856	2914596	2915216	+	Rv2597		hypothetical protein
4052902	2	B10	unambiguous	gene	2	B	10	gene	ERDMAN_3977	4052502	4053377	+	Rv3633		hypothetical protein
	2	B11
4010012	2	B12	unambiguous	gene	2	B	12	gene	ERDMAN_3934	4008937	4010013	+	Rv3586		DNA integrity scanning protein
4259901	2	B2	unambiguous	gene	2	B	2	gene	ERDMAN_4180	4259302	4260111	-	Rv3813c		hypothetical protein
3034915	2	B3	unambiguous	gene	2	B	3	gene	ERDMAN_2996	3034601	3035296	-	Rv2735c		hypothetical protein
3426608	2	B4	unambiguous	gene	2	B	4	gene	ERDMAN_3368	3425800	3427611	+	Rv3077		hydrolase
2523574	2	B5	unambiguous	gene	2	B	5	gene	ERDMAN_2484	2523452	2524537	+	Rv2259	adhE2	zinc-dependent alcohol dehydrogenase
3306037	2	B6	unambiguous	gene	2	B	6	gene	ERDMAN_3247	3305292	3306224	+	Rv2964	purU	formyltetrahydrofolate deformylase
1089092	2	B7	unambiguous	intergenic/unannotated	2	B	7	intergenic/unannotated
2856151	2	B8	ambiguous	gene	2	F	10	gene	ERDMAN_2802	2856026	2856304	+	Rv2545		hypothetical protein
981569	2	B8	unambiguous	gene	2	B	8	gene	ERDMAN_0979	981357	983024	+	Rv0886	fprB	NADPH:adrenodoxin oxidoreductase
3570310	2	B9	unambiguous	intergenic/unannotated	2	B	9	intergenic/unannotated
200832	2	C1	unambiguous	gene	2	C	1	gene	ERDMAN_0196	200245	201792	+	Rv0171	mce1C	MCE-family protein
186252	2	C10	unambiguous	gene	2	C	10	gene	ERDMAN_0183	186098	186742	+	Rv0158		TetR family transcriptional regulator
1954415	2	C11	ambiguous	gene	38	C	12	gene	ERDMAN_1918	1953955	1955655	+	Rv1743	pknE	transmembrane serine/threonine-protein kinase E
1954415	2	C12	ambiguous	gene	38	C	12	gene	ERDMAN_1918	1953955	1955655	+	Rv1743	pknE	transmembrane serine/threonine-protein kinase E
587825	2	C12	unambiguous	intergenic/unannotated	2	C	12	intergenic/unannotated
2741338	2	C2	unambiguous	intergenic/unannotated	2	C	2	intergenic/unannotated
3453346	2	C3	unambiguous	gene	2	C	3	gene	ERDMAN_3389	3452042	3453355	-	Rv3097c	lipY	triacylglycerol lipase
1618495	2	C4	unambiguous	gene	2	C	4	gene	ERDMAN_1609	1618429	1619973	-	Rv1447c	zwf2	glucose-6-phosphate 1-dehydrogenase
2993554	2	C5	unambiguous	gene	2	C	5	gene	ERDMAN_2952	2992886	2994103	-	Rv2689c		hypothetical protein
1214390	2	C6	unambiguous	gene	2	C	6	gene	ERDMAN_1219	1214113	1214568	+	Rv1090	celA2b	Probable cellulase CelA2b (endo-1,4-beta-glucanase)
26763	2	C7	unambiguous	gene	2	C	7	gene	ERDMAN_0027	25895	26863	-	Rv0021c		hypothetical protein
2322700	2	C8	ambiguous	gene	2	C	8	gene	ERDMAN_2283	2321960	2322883	-	Rv2068c	blaC	class A BETA-lactamase
4308203	2	C9	unambiguous	gene	2	C	9	gene	ERDMAN_4227	4306911	4308380	-	Rv3854c	ethA	monooxygenase
3471513	2	D1	unambiguous	gene	2	D	1	gene	ERDMAN_3414	3471397	3471840	+	Rv3119	moaE1	molybdenum cofactor biosynthesis protein E
1592251	2	D10	unambiguous	gene	2	D	10	gene	ERDMAN_1583	1591934	1592542	-	Rv1424c		hypothetical protein
3473395	2	D11	ambiguous	gene				gene	ERDMAN_3416	3472936	3473976	+	Rv3121	cyp141	cytochrome P450 141
573714	2	D11	unambiguous	gene	2	D	11	gene	ERDMAN_0529	573386	574741	+	Rv0483	lprQ	lipoprotein
4301454	2	D12	unambiguous	intergenic/unannotated	2	D	12	intergenic/unannotated
2322700	2	D2	ambiguous	gene	2	C	8	gene	ERDMAN_2283	2321960	2322883	-	Rv2068c	blaC	class A BETA-lactamase
1970989	2	D2	unambiguous	gene	2	D	2	gene	ERDMAN_1931	1969771	1971282	-	Rv1754c		hypothetical protein
2748654	2	D3	unambiguous	intergenic/unannotated	2	D	3	intergenic/unannotated
4342146	2	D4	unambiguous	gene	2	D	4	gene	ERDMAN_4257	4341449	4342831	-	Rv3881c		hypothetical protein
819277	2	D5	unambiguous	gene	2	D	5	gene	ERDMAN_0798	819145	820050	-	Rv0725c		hypothetical protein
3083915	2	D6	unambiguous	gene	2	D	6	gene	ERDMAN_3054	3083652	3084338	+	Rv2788	sirR	transcriptional repressor
	2	D7
2322700	2	D8	ambiguous	gene	2	C	8	gene	ERDMAN_2283	2321960	2322883	-	Rv2068c	blaC	class A BETA-lactamase
1165435	2	D8	unambiguous	gene	2	D	8	gene	ERDMAN_1164	1164835	1165866	-	Rv1043c		hypothetical protein
3733235	2	D9	unambiguous	gene	2	D	9	gene	ERDMAN_3665	3726884	3736321	-	Rv3347c	PPE55	PPE family protein
	2	E1
2578471	2	E10	unambiguous	gene	2	E	10	gene	ERDMAN_2542	2577449	2578828	-	Rv2320c	rocE	cationic amino acid transport integral membraneprotein
	2	E11
89049	2	E12	unambiguous	gene	2	E	12	gene	ERDMAN_0097	88706	89050	+	Rv0081		transcriptional regulator
2869942	2	E2	unambiguous	gene	2	E	2	gene	ERDMAN_2820	2869882	2870388	+	Rv2562		hypothetical protein
	2	E3
	2	E4
	2	E5
1821713	2	E6	ambiguous	gene				gene	ERDMAN_1796	1820596	1822755	+	Rv1633	uvrB	excinuclease ABC subunit B
3294670	2	E6	unambiguous	gene	2	E	6	gene	ERDMAN_3235	3294042	3295298	+	Rv2953		hypothetical protein
1405144	2	E7	unambiguous	gene	2	E	7	gene	ERDMAN_1405	1404599	1405858	-	Rv1258c		integral membrane transport protein
2179818	2	E8	unambiguous	gene	2	E	8	gene	ERDMAN_2134	2179569	2182088	+	Rv1937		oxygenase
3454105	2	E9	unambiguous	gene	2	E	9	gene	ERDMAN_3392	3453993	3454190	+	product		pemK family protein
4126376	2	F1	unambiguous	gene	2	F	1	gene	ERDMAN_4055	4125762	4126412	-	Rv3702c		hypothetical protein
2395186	2	F1	ambiguous	intergenic/unannotated	2	B	11	intergenic/unannotated
2395186	2	F1	ambiguous	intergenic/unannotated	19	F	1	intergenic/unannotated
	2	F10
579738	2	F11	unambiguous	gene	2	F	11	gene	ERDMAN_0534	579249	579887	+	Rv0488		integral membrane protein
3190051	2	F11	ambiguous	gene				gene	ERDMAN_3171	3189278	3190504	-	Rv2892c	PPE45	PPE family protein
1498492	2	F12	unambiguous	gene	2	F	12	gene	ERDMAN_1489	1497443	1499413	-	Rv1329c	dinG	ATP-dependent helicase
3643500	2	F12	ambiguous	gene	2	E	5	gene	ERDMAN_3591	3643498	3644022	-	Rv3275c	purE	phosphoribosylaminoimidazole carboxylasecatalytic subunit
3643500	2	F12	ambiguous	gene	16	F	12	gene	ERDMAN_3591	3643498	3644022	-	Rv3275c	purE	phosphoribosylaminoimidazole carboxylasecatalytic subunit
	2	F2
652434	2	F3	unambiguous	intergenic/unannotated	2	F	3	intergenic/unannotated
2016955	2	F4	ambiguous	gene	2	F	4	gene	ERDMAN_1976	2016505	2017602	+	Rv1787	PPE25	PPE family protein
2016955	2	F4	ambiguous	gene	10	H	2	gene	ERDMAN_1976	2016505	2017602	+	Rv1787	PPE25	PPE family protein
2020079	2	F4	ambiguous	gene	2	F	2	gene	ERDMAN_1979	2019590	2020681	+	Rv1790	PPE27	PPE family protein
2020079	2	F4	ambiguous	gene	10	H	2	gene	ERDMAN_1979	2019590	2020681	+	Rv1790	PPE27	PPE family protein
3558009	2	F5	ambiguous	gene	2	F	5	gene	ERDMAN_3510	3557986	3559053	-	Rv3200c		transmembrane cation transporter
1637317	2	F6	unambiguous	gene	2	F	6	gene	ERDMAN_1625	1637192	1638967	-	Rv1459c		integral membrane protein
	2	F7
1545564	2	F8	unambiguous	gene	2	F	8	gene	ERDMAN_1536	1545366	1546643	-	Rv1378c		hypothetical protein
3190051	2	F9	ambiguous	gene				gene	ERDMAN_3171	3189278	3190504	-	Rv2892c	PPE45	PPE family protein
923823	2	G1	unambiguous	intergenic/unannotated	2	G	1	intergenic/unannotated
	2	G10
2953707	2	G11	unambiguous	intergenic/unannotated	2	G	11	intergenic/unannotated
1476109	2	G12	unambiguous	gene	2	G	12	gene	ERDMAN_1473	1475708	1476205	-	Rv1316c	ogt	methylated-DNA-protein-cysteinemethyltransferase
86475	2	G2	unambiguous	gene	2	G	2	gene	ERDMAN_0094	86339	86932	-	Rv0078A		hypothetical protein
4165982	2	G3	unambiguous	gene	2	G	3	gene	ERDMAN_4092	4165434	4166798	-	Rv3734c		hypothetical protein
2954107	2	G3	ambiguous	intergenic/unannotated	2	G	3	intergenic/unannotated
3689843	2	G4	unambiguous	gene	2	G	4	gene	ERDMAN_3634	3689829	3690167	+	Rv3316	sdhC	succinate dehydrogenase cytochrome B-556subunit
3929347	2	G5	unambiguous	gene	2	G	5	gene	ERDMAN_3852	3928554	3929390	-	Rv3510c		hypothetical protein
2445998	2	G6	unambiguous	gene	2	G	6	gene	ERDMAN_2410	2445265	2447178	+	Rv2191		hypothetical protein
920403	2	G7	ambiguous	gene	2	G	7	gene	ERDMAN_0911	920152	920574	-	Rv0828c		deaminase
920403	2	G7	ambiguous	gene	17	G	7	gene	ERDMAN_0911	920152	920574	-	Rv0828c		deaminase
4267124	2	G7	unambiguous	gene	2	G	7	gene	ERDMAN_4188	4266797	4267594	+	Rv3821		integral membrane protein
567325	2	G8	ambiguous	intergenic/unannotated	2	G	8	intergenic/unannotated
2625966	2	G9	ambiguous	intergenic/unannotated	2	G	9	intergenic/unannotated
2823686	2	H1	unambiguous	gene	2	H	1	gene	ERDMAN_2772	2823372	2824850	+	Rv2519	PE26	PE family protein
2979575	2	H10	unambiguous	gene	2	H	10	gene	ERDMAN_2939	2979573	2980886	-	Rv2677c	hemY	protoporphyrinogen oxidase
209127	2	H11	unambiguous	gene	2	H	11	gene	ERDMAN_0204	209016	210125	-	Rv0179c	lprO	lipoprotein
	2	H12
3747468	2	H2	unambiguous	gene	2	H	2	gene	ERDMAN_3672	3743997	3750290	-	Rv3350c	PPE56	PPE family protein
3845638	2	H3	unambiguous	intergenic/unannotated	2	H	3	intergenic/unannotated
426096	2	H4	unambiguous	gene				gene	ERDMAN_0394	425146	435033	-	Rv0355c	PPE8	PPE family protein
1805566	2	H5	unambiguous	gene	2	H	5	gene	ERDMAN_1781	1805274	1806857	-	Rv1621c	cydD	vytochrome' transport transmembrane ATP-bindingprotein ABC transporter
911403	2	H6	unambiguous	gene	2	H	6	gene	ERDMAN_0902	910697	911644	+	Rv0819		hypothetical protein
3403337	2	H7	unambiguous	gene	2	H	7	gene	ERDMAN_3345	3402896	3403936	+	Rv3056	dinP	DNA polymerase IV
2069871	2	H8	unambiguous	gene	2	H	8	gene	ERDMAN_2022	2069748	2070608	-	Rv1833c		haloalkane dehalogenase
87364	2	H9	unambiguous	gene	2	H	9	gene	ERDMAN_0095	87335	88156	+	Rv0079		hypothetical protein
921667	2	H9	ambiguous	gene	2	A	9	gene	ERDMAN_0913	920931	921836	+	Rv0830		hypothetical protein
921667	2	H9	ambiguous	gene	2	H	9	gene	ERDMAN_0913	920931	921836	+	Rv0830		hypothetical protein
	3	A1
4131421	3	A10	unambiguous	gene	3	A	10	gene	ERDMAN_4061	4130879	4131985	-	Rv3707c		hypothetical protein
3911720	3	A10	unambiguous	gene	27	A	10	gene	ERDMAN_3841	3911340	3912182	-	Rv3500c	yrbE4B	integral membrane protein
3028163	3	A11	ambiguous	gene	27	A	5	gene	ERDMAN_2989	3027807	3028502	-	Rv2728c		hypothetical protein
1199515	3	A11	unambiguous	gene	27	A	11	gene	ERDMAN_1201	1199071	1200138	+	Rv1076	lipU	lipase
3232040	3	A11	unambiguous	intergenic/unannotated	3	A	11	intergenic/unannotated
3302534	3	A12	unambiguous	intergenic/unannotated	3	A	12	intergenic/unannotated
2592552	3	A2	unambiguous	gene	3	A	2	gene	ERDMAN_2558	2591434	2593047	-	Rv2333c		integral membrane transport protein
2306189	3	A3	ambiguous	gene	30	A	3	gene	ERDMAN_2264	2304205	2306994	-	Rv2051c	ppm1	polyprenol-monophosphomannose synthase
2613110	3	A3	unambiguous	intergenic/unannotated	3	A	3	intergenic/unannotated
2278919	3	A4	unambiguous	gene	3	A	4	gene	ERDMAN_2250	2278821	2279795	-	Rv2037c		transmembrane protein
1328458	3	A5	unambiguous	gene	3	A	5	gene	ERDMAN_1329	1327896	1329539	+	Rv1187	rocA	pyrroline-5-carboxylate dehydrogenase
197691	3	A6	unambiguous	gene	3	A	6	gene	ERDMAN_0193	196946	197842	+	Rv0168	yrbE1B	integral membrane protein
2102091	3	A7	ambiguous	gene				gene	ERDMAN_2054	2101405	2102112	-	Rv1863c		integral membrane protein
1339145	3	A7	unambiguous	intergenic/unannotated	3	A	7	intergenic/unannotated
2612631	3	A7	unambiguous	intergenic/unannotated	3	A	7	intergenic/unannotated
3929530	3	A7	ambiguous	intergenic/unannotated	3	A	6	intergenic/unannotated
3929530	3	A7	ambiguous	intergenic/unannotated	28	B	7	intergenic/unannotated
869528	3	A8	unambiguous	gene	3	A	8	gene	ERDMAN_0858	868884	869663	-	Rv0776c		hypothetical protein
2065613	3	A8	unambiguous	intergenic/unannotated	27	E	8	intergenic/unannotated
2065613	3	A8	unambiguous	intergenic/unannotated	29	G	12	intergenic/unannotated
1076702	3	A9	ambiguous	intergenic/unannotated	3	C	9	intergenic/unannotated
1076702	3	A9	ambiguous	intergenic/unannotated	34	A	6	intergenic/unannotated
1848971	3	A9	ambiguous	intergenic/unannotated	3	A	9	intergenic/unannotated
2014919	3	B1	unambiguous	gene	3	B	1	gene	ERDMAN_1974	2014651	2015832	-	Rv1785c	cyp143	cytochrome P450 143
2361513	3	B1	unambiguous	intergenic/unannotated	3	B	1	intergenic/unannotated
2386743	3	B10	ambiguous	gene	3	B	10	gene	ERDMAN_2350	2386741	2387577	-	Rv2133c		hypothetical protein
756439	3	B10	ambiguous	intergenic/unannotated	3	B	10	intergenic/unannotated
968471	3	B11	ambiguous	gene				gene	ERDMAN_0966	968001	969953	+	Rv0873	fadE10	acyl-CoA dehydrogenase
1495296	3	B11	unambiguous	gene	27	B	11	gene	ERDMAN_1488	1494812	1497403	+	Rv1328	glgP	glycogen phosphorylase
1776651	3	B11	unambiguous	gene	3	B	11	gene	ERDMAN_1752	1775984	1777324	-	Rv1592c		hypothetical protein
2869461	3	B12	unambiguous	intergenic/unannotated	3	B	12	intergenic/unannotated
2078139	3	B2	unambiguous	gene				gene	ERDMAN_2027	2078076	2078471	-	Rv1838c		hypothetical protein
1174761	3	B2	unambiguous	intergenic/unannotated	3	B	2	intergenic/unannotated
3885889	3	B2	unambiguous	intergenic/unannotated	3	B	2	intergenic/unannotated
1349581	3	B3	ambiguous	gene	3	B	3	gene	ERDMAN_1350	1347849	1349642	+	Rv1206	fadD6	acyl-CoA synthetase
1349581	3	B3	ambiguous	gene	18	G	5	gene	ERDMAN_1350	1347849	1349642	+	Rv1206	fadD6	acyl-CoA synthetase
2142093	3	B4	unambiguous	gene	3	B	4	gene	ERDMAN_2096	2141960	2142265	+	Rv1904		hypothetical protein
756439	3	B4	ambiguous	intergenic/unannotated	3	B	10	intergenic/unannotated
2158515	3	B5	unambiguous	gene	3	B	5	gene	ERDMAN_2111	2158405	2158527	+	product		hypothetical protein
3559216	3	B6	unambiguous	gene	3	B	6	gene	ERDMAN_3511	3559115	3562420	-	Rv3201c		ATP-dependent DNA helicase
2978677	3	B6	unambiguous	gene	3	B	6	gene	ERDMAN_2937	2978123	2978875	-	Rv2675c		hypothetical protein
476671	3	B6	ambiguous	intergenic/unannotated	27	H	6	intergenic/unannotated
476671	3	B6	ambiguous	intergenic/unannotated	31	B	9	intergenic/unannotated
1283777	3	B7	unambiguous	gene	3	B	7	gene	ERDMAN_1301	1283506	1284804	+	Rv1159	pimE	mannosyltransferase
1865859	3	B8	unambiguous	gene	3	B	8	gene	ERDMAN_1829	1865345	1870153	+	Rv1662	pks8	polyketide synthase
2379928	3	B9	unambiguous	gene	3	B	9	gene	ERDMAN_2341	2379183	2380061	+	Rv2125		hypothetical protein
2379112	3	C1	unambiguous	intergenic/unannotated	3	C	1	intergenic/unannotated
789273	3	C10	unambiguous	gene	3	C	10	gene	ERDMAN_0758	788630	789424	+	Rv0687	fabG	3-ketoacyl-(acyl-carrier-protein) reductase
4342864	3	C11	unambiguous	intergenic/unannotated	3	C	11	intergenic/unannotated
1696085	3	C12	unambiguous	gene	3	C	12	gene	ERDMAN_1685	1695904	1696926	+	Rv1511	gmdA	GDP-D-mannose dehydratase
2213551	3	C12	unambiguous	gene	3	C	12	gene	ERDMAN_2178	2212793	2214238	-	Rv1979c		permease
3882872	3	C12	unambiguous	intergenic/unannotated	3	C	12	intergenic/unannotated
4038898	3	C2	ambiguous	gene	8	C	2	gene	ERDMAN_3961	4038444	4039412	+	Rv3617	ephA	epoxide hydrolase
4038898	3	C2	ambiguous	gene	19	D	3	gene	ERDMAN_3961	4038444	4039412	+	Rv3617	ephA	epoxide hydrolase
1422574	3	C2	unambiguous	intergenic/unannotated	3	C	2	intergenic/unannotated
1202898	3	C3	ambiguous	gene				gene	ERDMAN_1204	1202545	1203711	+	Rv1079	metB	cystathionine gamma-synthase
1940088	3	C3	unambiguous	gene	3	C	3	gene	ERDMAN_1903	1939526	1940464	-	Rv1729c		hypothetical protein
2977662	3	C4	unambiguous	gene	3	C	4	gene	ERDMAN_2936	2977645	2978055	+	Rv2674		hypothetical protein
3064540	3	C4	unambiguous	gene	3	C	4	gene	ERDMAN_3034	3063587	3064729	-	Rv2768c	PPE43	PPE family protein
4317684	3	C4	ambiguous	intergenic/unannotated	20	G	11	intergenic/unannotated
2204047	3	C5	unambiguous	gene	3	C	5	gene	ERDMAN_2168	2203959	2205200	+	Rv1969	mce3D	MCE-family protein
278922	3	C5	unambiguous	gene				gene	ERDMAN_0262	278920	280293	-	Rv0234c	gabD1	succinic semialdehyde dehydrogenase
4112434	3	C6	unambiguous	gene	3	C	6	gene	ERDMAN_4041	4111329	4112561	+	Rv3689		transmembrane protein
3712452	3	C7	unambiguous	gene	3	C	7	gene	ERDMAN_3659	3712393	3713532	+	Rv3341	metX	homoserine O-acetyltransferase
180120	3	C8	unambiguous	gene	3	C	8	gene	ERDMAN_0176	180118	180342	-	product		PE-PGRS family protein
1076702	3	C9	ambiguous	intergenic/unannotated	3	C	9	intergenic/unannotated
1076702	3	C9	ambiguous	intergenic/unannotated	34	A	6	intergenic/unannotated
4038907	3	D1	ambiguous	gene	3	D	1	gene	ERDMAN_3961	4038444	4039412	+	Rv3617	ephA	epoxide hydrolase
4038907	3	D1	ambiguous	gene	25	G	2	gene	ERDMAN_3961	4038444	4039412	+	Rv3617	ephA	epoxide hydrolase
2372246	3	D10	unambiguous	gene	3	D	10	gene	ERDMAN_2336	2372135	2372617	-	Rv2120c		integral membrane protein
2788526	3	D10	unambiguous	intergenic/unannotated	3	D	10	intergenic/unannotated
1190990	3	D11	unambiguous	gene	3	D	11	gene	ERDMAN_1193	1190988	1192751	-	Rv1069c		hypothetical protein
1951501	3	D11	ambiguous	gene	3	D	2	gene	ERDMAN_1914	1950906	1952588	-	Rv1739c		sulphate-transport transmembrane protein ABCtransporter
3730311	3	D12	unambiguous	gene	3	D	12	gene	ERDMAN_3665	3726884	3736321	-	Rv3347c	PPE55	PPE family protein
1951501	3	D2	ambiguous	gene	3	D	2	gene	ERDMAN_1914	1950906	1952588	-	Rv1739c		sulphate-transport transmembrane protein ABCtransporter
2006739	3	D3	unambiguous	gene	3	D	3	gene	ERDMAN_1971	2006506	2008680	-	Rv1781c	malQ	4-alpha-glucanotransferase
3331075	3	D3	unambiguous	gene	3	D	3	gene	ERDMAN_3271	3330810	3331763	+	Rv2985	mutT1	probable hydrolase
3407830	3	D3	ambiguous	intergenic/unannotated				intergenic/unannotated
4321527	3	D4	ambiguous	gene	36	D	4	gene	ERDMAN_4237	4321176	4322384	+	Rv3864		hypothetical protein
3433809	3	D4	unambiguous	gene	3	D	4	gene	ERDMAN_3373	3433663	3434685	-	Rv3082c	virS	virulence-regulating transcriptional regulator
2440145	3	D5	ambiguous	gene	3	D	5	gene	ERDMAN_2404	2439583	2441385	+	Rv2187	fadD15	long-chain-fatty-acid-CoA ligase
2440145	3	D5	ambiguous	gene	22	E	10	gene	ERDMAN_2404	2439583	2441385	+	Rv2187	fadD15	long-chain-fatty-acid-CoA ligase
3458000	3	D6	unambiguous	gene	3	D	6	gene	ERDMAN_3399	3457677	3458114	-	Rv3103c		hypothetical protein
	3	D7
2741706	3	D8	unambiguous	intergenic/unannotated	3	D	8	intergenic/unannotated
1126436	3	D9	unambiguous	gene	3	D	9	gene	ERDMAN_1121	1126075	1126935	+	Rv1008	tatD	deoxyribonuclease
984948	3	D9	unambiguous	gene				gene	ERDMAN_0983	984676	986199	+	Rv0888		hypothetical protein
3529182	3	D9	unambiguous	gene				gene	ERDMAN_3473	3529088	3529234	-	product		hypothetical protein
1212463	3	D9	ambiguous	intergenic/unannotated				intergenic/unannotated
1978170	3	E1	ambiguous	gene	3	E	1	gene	ERDMAN_1938	1977354	1980191	+	gene	mmpl14	probable conserved transmembrane transportprotein
1978170	3	E1	ambiguous	gene	34	C	4	gene	ERDMAN_1938	1977354	1980191	+	gene	mmpl14	probable conserved transmembrane transportprotein
4105446	3	E10	unambiguous	gene	3	E	10	gene	ERDMAN_4033	4105266	4106225	+	Rv3683		hypothetical protein
2440145	3	E10	ambiguous	gene	3	D	5	gene	ERDMAN_2404	2439583	2441385	+	Rv2187	fadD15	long-chain-fatty-acid-CoA ligase
2440145	3	E10	ambiguous	gene	22	E	10	gene	ERDMAN_2404	2439583	2441385	+	Rv2187	fadD15	long-chain-fatty-acid-CoA ligase
2065613	3	E11	ambiguous	intergenic/unannotated	27	E	8	intergenic/unannotated
2065613	3	E11	ambiguous	intergenic/unannotated	29	G	12	intergenic/unannotated
3452707	3	E12	unambiguous	gene	3	E	12	gene	ERDMAN_3389	3452042	3453355	-	Rv3097c	lipY	triacylglycerol lipase
198843	3	E2	ambiguous	gene				gene	ERDMAN_0194	197847	199211	+	Rv0169	mce1A	MCE-family protein
2135140	3	E2	unambiguous	intergenic/unannotated	3	E	2	intergenic/unannotated
970596	3	E3	unambiguous	gene	3	E	3	gene	ERDMAN_0967	970042	971202	-	Rv0874c		hypothetical protein
66673	3	E4	unambiguous	gene	3	E	4	gene	ERDMAN_0072	65622	66674	+	Rv0062	celA1	Possible cellulase CelA1 (endoglucanase)
2349870	3	E4	unambiguous	gene				gene	ERDMAN_2313	2349388	2350338	-	Rv2095c		hypothetical protein
1978170	3	E4	ambiguous	gene	3	E	1	gene	ERDMAN_1938	1977354	1980191	+	gene	mmpl14	probable conserved transmembrane transportprotein
1978170	3	E4	ambiguous	gene	34	C	4	gene	ERDMAN_1938	1977354	1980191	+	gene	mmpl14	probable conserved transmembrane transportprotein
3978119	3	E4	unambiguous	gene	3	E	4	gene	ERDMAN_3902	3978075	3978668	-	Rv3557c		TetR family transcriptional regulator
2383676	3	E5	ambiguous	gene	3	E	5	gene	ERDMAN_2346	2383198	2384079	-	Rv2129c		short chain dehydrogenase
2996683	3	E5	ambiguous	gene	3	E	7	gene	ERDMAN_2954	2996385	2997068	+	Rv2691	ceoB	TRK system potassium uptake protein
2996683	3	E5	ambiguous	gene	33	A	5	gene	ERDMAN_2954	2996385	2997068	+	Rv2691	ceoB	TRK system potassium uptake protein
	3	E6
	3	E7
1100838	3	E8	unambiguous	intergenic/unannotated	3	E	8	intergenic/unannotated
3227678	3	E9	unambiguous	gene				gene	ERDMAN_3206	3227364	3228419	-	Rv2924c	fpg	formamidopyrimidine-DNA glycosylase
3823481	3	E9	unambiguous	intergenic/unannotated				intergenic/unannotated
3828407	3	E9	unambiguous	intergenic/unannotated				intergenic/unannotated
3830827	3	E9	unambiguous	intergenic/unannotated	3	E	9	intergenic/unannotated
4308445	3	E9	unambiguous	intergenic/unannotated	3	E	9	intergenic/unannotated
1511395	3	F1	unambiguous	gene	3	F	1	gene	ERDMAN_1506	1511094	1512254	+	Rv1346	fadE14	acyl-CoA dehydrogenase
	3	F10
2685591	3	F11	ambiguous	gene	3	F	11	gene	ERDMAN_2637	2685571	2686566	-	Rv2400c	subI	sulfate-binding lipoprotein
2685591	3	F11	ambiguous	gene	23	A	9	gene	ERDMAN_2637	2685571	2686566	-	Rv2400c	subI	sulfate-binding lipoprotein
1080474	3	F12	unambiguous	gene	3	F	12	gene	ERDMAN_1077	1079905	1080537	+	Rv0970		integral membrane protein
446141	3	F2	unambiguous	gene	3	F	2	gene	ERDMAN_0408	445668	446879	-	Rv0368c		hypothetical protein
2841091	3	F2	unambiguous	gene	3	F	2	gene	ERDMAN_2784	2840903	2841853	+	Rv2529		hypothetical protein
1214567	3	F3	ambiguous	gene	3	F	3	gene	ERDMAN_1219	1214113	1214568	+	Rv1090	celA2b	Probable cellulase CelA2b (endo-1,4-beta-glucanase)
1214567	3	F3	ambiguous	gene	23	A	8	gene	ERDMAN_1219	1214113	1214568	+	Rv1090	celA2b	Probable cellulase CelA2b (endo-1,4-beta-glucanase)
3071058	3	F4	unambiguous	gene	3	F	4	gene	ERDMAN_3042	3070067	3071158	-	Rv2776c		oxidoreductase
3041214	3	F5	unambiguous	gene	3	F	5	gene	ERDMAN_3003	3040835	3042184	+	product		PE-PGRS family protein
1050366	3	F6	unambiguous	gene	3	F	6	gene	ERDMAN_1044	1050191	1051231	-	Rv0943c		monooxygenase
	3	F7
1603186	3	F8	unambiguous	gene	3	F	8	gene	ERDMAN_1591	1602890	1604311	+	Rv1432		dehydrogenase
2909179	3	F8	unambiguous	gene				gene	ERDMAN_2849	2906112	2909618	+	Rv2590	fadD9	fatty-acid-CoA ligase
2347022	3	F9	unambiguous	gene	3	F	9	gene	ERDMAN_2310	2345289	2348009	-	Rv2092c	helY	ATP-dependent DNA helicase
1857841	3	G1	unambiguous	gene	3	G	1	gene	ERDMAN_1827	1857801	1858862	+	Rv1660	pks10	chalcone synthase
3820646	3	G1	unambiguous	gene	3	G	1	gene	ERDMAN_3741	3820398	3820874	-	Rv3420c	rimI	ribosomal-protein-alanine acetyltransferase
630905	3	G10	unambiguous	gene	3	G	10	gene	ERDMAN_0589	629976	631409	-	Rv0537c		integral membrane protein
2531173	3	G11	ambiguous	intergenic/unannotated	25	G	11	intergenic/unannotated
2903987	3	G11	unambiguous	intergenic/unannotated	3	G	11	intergenic/unannotated
553959	3	G12	unambiguous	gene	3	G	12	gene	ERDMAN_0506	553869	554282	+	Rv0461		hypothetical protein
1006813	3	G12	unambiguous	gene	3	G	12	gene	ERDMAN_1001	1006438	1007556	+	Rv0906		hypothetical protein
963401	3	G2	unambiguous	intergenic/unannotated	3	G	2	intergenic/unannotated
435759	3	G3	ambiguous	gene				gene	ERDMAN_0396	435184	435813	-	Rv0356c		hypothetical protein
2660229	3	G3	unambiguous	gene				gene	ERDMAN_2617	2659196	2660530	-	Rv2382c	mbtC	polyketide synthase
1613223	3	G4	unambiguous	gene	3	G	4	gene	ERDMAN_1601	1612802	1615102	+	Rv1442	bisC	biotin sulfoxide reductase
394790	3	G4	unambiguous	gene	3	G	4	gene	ERDMAN_0363	394480	395082	+	Rv0328		TetR/AcrR family transcriptional regulator
4317684	3	G4	ambiguous	intergenic/unannotated	20	G	11	intergenic/unannotated
2672971	3	G5	ambiguous	gene	3	G	6	gene	ERDMAN_2626	2672636	2673100	-	Rv2390c		hypothetical protein
2672971	3	G5	ambiguous	gene	34	A	5	gene	ERDMAN_2626	2672636	2673100	-	Rv2390c		hypothetical protein
740363	3	G5	unambiguous	gene	3	G	5	gene	ERDMAN_0714	740292	741152	-	Rv0645c	mmaA1	methoxy mycolic acid synthase
4231019	3	G5	unambiguous	intergenic/unannotated	3	G	5	intergenic/unannotated
	3	G6
2440433	3	G7	unambiguous	gene	3	G	7	gene	ERDMAN_2404	2439583	2441385	+	Rv2187	fadD15	long-chain-fatty-acid-CoA ligase
1519783	3	G8	unambiguous	gene	3	G	8	gene	ERDMAN_1514	1519448	1520035	-	Rv1353c		transcriptional regulator
2998343	3	G9	unambiguous	gene	3	G	9	gene	ERDMAN_2956	2997738	2998409	-	Rv2693c		integral membrane alanine and leucine richprotein
	3	H1
3903873	3	H10	ambiguous	gene	3	H	10	gene	ERDMAN_3835	3903795	3905489	-	Rv3494c	mce4F	MCE-family protein
3903873	3	H10	ambiguous	gene	24	A	7	gene	ERDMAN_3835	3903795	3905489	-	Rv3494c	mce4F	MCE-family protein
922045	3	H11	unambiguous	gene	3	H	11	gene	ERDMAN_0914	921855	922670	-	Rv0831c		hypothetical protein
2953701	3	H12	unambiguous	intergenic/unannotated	3	H	12	intergenic/unannotated
2374261	3	H2	unambiguous	gene	3	H	2	gene	ERDMAN_2339	2373961	2375382	+	Rv2123	PPE37	PPE family protein
2109479	3	H3	unambiguous	gene	3	H	3	gene	ERDMAN_2060	2108161	2110260	+	Rv1868		hypothetical protein
2096465	3	H4	unambiguous	gene	3	H	4	gene	ERDMAN_2046	2095798	2096583	+	Rv1857	modA	molybdate-binding lipoprotein
1347282	3	H5	unambiguous	gene	3	H	5	gene	ERDMAN_1349	1347272	1347799	+	Rv1205		hypothetical protein
1209060	3	H5	ambiguous	intergenic/unannotated	3	F	10	intergenic/unannotated
1209060	3	H5	ambiguous	intergenic/unannotated	34	H	5	intergenic/unannotated
1442391	3	H6	unambiguous	gene	3	H	6	gene	ERDMAN_1440	1442056	1443489	-	Rv1290c		hypothetical protein
4131022	3	H7	unambiguous	gene	27	H	7	gene	ERDMAN_4061	4130879	4131985	-	Rv3707c		hypothetical protein
1737621	3	H8	unambiguous	gene	6	H	8	gene	ERDMAN_1718	1737256	1737666	-	Rv1542c	glbN	hemoglobin
137764	3	H9	ambiguous	gene	3	H	9	gene	ERDMAN_0133	137706	138806	+	Rv0115	hddA	D-alpha-D-heptose-7-phosphate kinase
3520406	4	A1	unambiguous	gene	4	A	1	gene	ERDMAN_3464	3519742	3521013	-	Rv3163c		hypothetical protein
440154	4	A10	unambiguous	intergenic/unannotated	4	A	10	intergenic/unannotated
2870100	4	A11	ambiguous	gene	4	A	4	gene	ERDMAN_2820	2869882	2870388	+	Rv2562		hypothetical protein
546831	4	A11	unambiguous	intergenic/unannotated	4	A	11	intergenic/unannotated
4062051	4	A12	ambiguous	gene				gene	ERDMAN_3988	4061871	4062062	+	Rv3643		hypothetical protein
963028	4	A12	ambiguous	intergenic/unannotated	15	A	12	intergenic/unannotated
1583258	4	A2	unambiguous	gene				gene	ERDMAN_1573	1582932	1583333	+	Rv1414		hypothetical protein
4137055	4	A3	unambiguous	gene	28	A	3	gene	ERDMAN_4065	4136589	4137578	-	Rv3711c	dnaQ	DNA polymerase III subunit epsilon
2870100	4	A4	ambiguous	gene	4	A	4	gene	ERDMAN_2820	2869882	2870388	+	Rv2562		hypothetical protein
4176607	4	A4	ambiguous	gene				gene	ERDMAN_4103	4176348	4176710	+	Rv3744		transcriptional regulator
2956254	4	A5	unambiguous	gene	4	A	5	gene	ERDMAN_2903	2955151	2956647	+	Rv2643	arsC	arsenic-transport integral membrane protein
	4	A6
4068982	4	A7	unambiguous	intergenic/unannotated	4	A	7	intergenic/unannotated
1502839	4	A8	unambiguous	gene	4	A	8	gene	ERDMAN_1493	1501847	1502881	+	Rv1333		probable hydrolase
548061	4	A9	ambiguous	gene	4	A	9	gene	ERDMAN_0501	547618	548532	-	Rv0456c	echA2	enoyl-CoA hydratase
371652	4	B1	ambiguous	gene	4	C	1	gene	ERDMAN_0339	366520	376080	-	Rv0304c	PPE5	PPE family protein
371652	4	B1	ambiguous	gene	11	B	6	gene	ERDMAN_0339	366520	376080	-	Rv0304c	PPE5	PPE family protein
3594820	4	B1	unambiguous	gene	4	B	1	gene	ERDMAN_3545	3594254	3595141	-	Rv3232c	pvdS	transcriptional regulator
2946828	4	B10	unambiguous	gene	28	B	10	gene	ERDMAN_2891	2945813	2947111	+	Rv2631		hypothetical protein
2360816	4	B10	unambiguous	gene				gene	ERDMAN_2324	2360602	2361333	+	Rv2108	PPE36	PPE family protein
129749	4	B11	unambiguous	intergenic/unannotated				intergenic/unannotated
3895115	4	B11	ambiguous	intergenic/unannotated	25	B	11	intergenic/unannotated
4049794	4	B12	unambiguous	intergenic/unannotated	4	B	12	intergenic/unannotated
1557374	4	B2	unambiguous	gene	4	B	2	gene	ERDMAN_1545	1555907	1557526	+	Rv1387	PPE20	PPE family protein
1969108	4	B2	unambiguous	gene	4	B	2	gene	ERDMAN_1930	1966565	1969567	-	product		PPE family protein
4276529	4	B3	unambiguous	gene	4	B	3	gene	ERDMAN_4192	4274133	4280420	-	Rv3825c	pks2	polyketide synthase
2072086	4	B4	unambiguous	gene	4	B	4	gene	ERDMAN_2024	2071520	2073328	-	Rv1835c		hypothetical protein
4323321	4	B5	ambiguous	gene				gene	ERDMAN_4239	4322780	4323637	+	Rv3866		hypothetical protein
3635927	4	B5	unambiguous	gene	4	B	5	gene	ERDMAN_3586	3635910	3638066	+	Rv3270	ctpC	metal cation transporter P-type ATPase
1691083	4	B6	unambiguous	gene				gene	ERDMAN_1681	1690925	1692484	-	Rv1508c		hypothetical protein
371652	4	B6	ambiguous	gene	4	C	1	gene	ERDMAN_0339	366520	376080	-	Rv0304c	PPE5	PPE family protein
371652	4	B6	ambiguous	gene	11	B	6	gene	ERDMAN_0339	366520	376080	-	Rv0304c	PPE5	PPE family protein
2904301	4	B6	unambiguous	gene	4	B	6	gene	ERDMAN_2847	2904087	2904434	-	Rv2588c	yajC	preprotein translocase subunit
771184	4	B6	unambiguous	intergenic/unannotated	4	B	6	intergenic/unannotated
2525647	4	B6	unambiguous	intergenic/unannotated	4	B	6	intergenic/unannotated
3424320	4	B7	ambiguous	gene	4	B	7	gene	ERDMAN_3366	3424309	3425223	-	Rv3075c		hypothetical protein
3551671	4	B8	unambiguous	gene				gene	ERDMAN_3503	3551247	3552071	+	Rv3196		hypothetical protein
174506	4	B8	ambiguous	gene	4	B	8	gene	ERDMAN_0170	174146	175006	+	Rv0148		short-chain type dehydrogenase/reductase
174506	4	B8	ambiguous	gene	12	D	10	gene	ERDMAN_0170	174146	175006	+	Rv0148		short-chain type dehydrogenase/reductase
2349531	4	B9	unambiguous	gene	4	B	9	gene	ERDMAN_2313	2349388	2350338	-	Rv2095c		hypothetical protein
3032650	4	B9	unambiguous	gene				gene	ERDMAN_2994	3032027	3033565	-	Rv2733c		hypothetical protein
3967839	4	B9	unambiguous	intergenic/unannotated				intergenic/unannotated
371652	4	C1	ambiguous	gene	4	C	1	gene	ERDMAN_0339	366520	376080	-	Rv0304c	PPE5	PPE family protein
371652	4	C1	ambiguous	gene	11	B	6	gene	ERDMAN_0339	366520	376080	-	Rv0304c	PPE5	PPE family protein
	4	C10
1161225	4	C11	ambiguous	gene	4	C	11	gene	ERDMAN_1157	1160350	1161525	-	Rv1039c	PPE15	PPE family protein
3435196	4	C12	unambiguous	gene	4	C	12	gene	ERDMAN_3374	3434763	3436250	+	Rv3083		monooxygenase
1161225	4	C12	ambiguous	gene	4	C	11	gene	ERDMAN_1157	1160350	1161525	-	Rv1039c	PPE15	PPE family protein
3489318	4	C12	ambiguous	intergenic/unannotated				intergenic/unannotated
3489318	4	C2	ambiguous	intergenic/unannotated				intergenic/unannotated
3278953	4	C3	unambiguous	gene	4	C	3	gene	ERDMAN_3227	3278886	3279269	+	Rv2944		IS1533 transposase
2811838	4	C4	unambiguous	gene	4	C	4	gene	ERDMAN_2758	2810843	2812120	-	Rv2508c		hypothetical protein
1525632	4	C5	unambiguous	intergenic/unannotated	4	C	5	intergenic/unannotated
1739037	4	C6	unambiguous	gene	4	C	6	gene	ERDMAN_1720	1738924	1739727	+	Rv1544		ketoacyl reductase
2640497	4	C7	unambiguous	intergenic/unannotated	4	C	7	intergenic/unannotated
1990574	4	C8	unambiguous	intergenic/unannotated	4	C	8	intergenic/unannotated
4151410	4	C9	ambiguous	gene	4	C	9	gene	ERDMAN_4081	4151122	4152051	+	Rv3725		oxidoreductase
2556749	4	D1	unambiguous	intergenic/unannotated	4	D	1	intergenic/unannotated
1071985	4	D10	unambiguous	gene	4	D	10	gene	ERDMAN_1065	1071935	1072609	-	Rv0962c	lprP	lipoprotein
3892312	4	D11	unambiguous	gene	4	D	11	gene	ERDMAN_3819	3891029	3892522	-	Rv3480c		hypothetical protein
4016942	4	D12	ambiguous	gene				gene	ERDMAN_3942	4016901	4017728	+	Rv3594		hypothetical protein
1361512	4	D12	unambiguous	gene	4	D	12	gene	ERDMAN_1364	1361240	1361878	-	Rv1219c		transcriptional regulator
376088	4	D12	ambiguous					intergenic/unannotated
1276135	4	D2	unambiguous	gene				gene	ERDMAN_1288	1274816	1276315	-	Rv1945		hypothetical protein
2187108	4	D2	unambiguous	gene				gene	ERDMAN_2142	2186978	2188426	+	product		hypothetical protein
1049006	4	D3	unambiguous	intergenic/unannotated	4	D	3	intergenic/unannotated
2147597	4	D4	unambiguous	gene	4	D	4	gene	ERDMAN_2103	2147586	2148200	-	Rv1910c		hypothetical protein
3617140	4	D4	ambiguous	gene	23	D	4	gene	ERDMAN_3566	3616122	3617372	-	Rv3252c	alkB	transmembrane alkane 1-monooxygenase
2355842	4	D5	ambiguous	gene				gene	ERDMAN_2317	2354476	2356062	+	Rv2100		hypothetical protein
4203270	4	D5	ambiguous	gene				gene	ERDMAN_4141	4201997	4203556	+	Rv3776		hypothetical protein
1825481	4	D5	unambiguous	gene	4	D	5	gene	ERDMAN_1798	1824156	1825724	-	Rv1635c		transmembrane protein
3924775	4	D6	unambiguous	gene				gene	ERDMAN_3849	3922398	3924776	+	product		PE-PGRS family protein
1127066	4	D6	ambiguous	intergenic/unannotated	29	D	6	intergenic/unannotated
1540019	4	D7	unambiguous	gene	4	D	7	gene	ERDMAN_1532	1538963	1540144	+	Rv1372		hypothetical protein
1614396	4	D8	ambiguous	gene	4	D	8	gene	ERDMAN_1601	1612802	1615102	+	Rv1442	bisC	biotin sulfoxide reductase
1614396	4	D8	ambiguous	gene	10	C	3	gene	ERDMAN_1601	1612802	1615102	+	Rv1442	bisC	biotin sulfoxide reductase
174506	4	D8	ambiguous	gene	4	B	8	gene	ERDMAN_0170	174146	175006	+	Rv0148		short-chain type dehydrogenase/reductase
174506	4	D8	ambiguous	gene	12	D	10	gene	ERDMAN_0170	174146	175006	+	Rv0148		short-chain type dehydrogenase/reductase
3407160	4	D9	ambiguous	gene	25	D	9	gene	ERDMAN_3348	3405683	3407161	+	Rv3059	cyp136	cytochrome P450 136
376088	4	D9	ambiguous	intergenic/unannotated	4	D	9	intergenic/unannotated
	4	E1
1812095	4	E10	unambiguous	gene	4	E	10	gene	ERDMAN_1787	1811764	1812381	+	Rv1626		two-component system transcriptional regulator
3404919	4	E11	unambiguous	gene	4	E	11	gene	ERDMAN_3347	3404917	3405567	-	Rv3058c		TetR family transcriptional regulator
2338082	4	E12	unambiguous	gene	28	E	12	gene	ERDMAN_2303	2337877	2339013	+	Rv2084		hypothetical protein
426657	4	E12	unambiguous	gene				gene	ERDMAN_0394	425146	435033	-	Rv0355c	PPE8	PPE family protein
3661601	4	E12	ambiguous	gene				gene	ERDMAN_3611	3661387	3662052	+	Rv3295		TetR family transcriptional regulator
3919274	4	E2	unambiguous	gene				gene	ERDMAN_3848	3918689	3922129	+	product		PE-PGRS family protein
2604760	4	E3	unambiguous	gene	4	E	3	gene	ERDMAN_2568	2603748	2604989	-	Rv2340c	PE_PGRS39	PE-PGRS family protein
2593097	4	E4	unambiguous	gene	4	E	4	gene	ERDMAN_2559	2593074	2593244	+	product		hypothetical protein
178925	4	E4	unambiguous	gene				gene	ERDMAN_0175	178632	180104	-	Rv0152c	PE2	PE family protein
2166946	4	E5	unambiguous	gene	4	E	5	gene	ERDMAN_2118	2166268	2167608	+	Rv1923	lipD	lipase
2100981	4	E6	ambiguous	gene				gene	ERDMAN_2053	2100355	2101398	+	Rv1862	adhA	alcohol dehydrogenase
3780968	4	E7	unambiguous	intergenic/unannotated	4	E	7	intergenic/unannotated
920988	4	E8	unambiguous	gene	4	E	8	gene	ERDMAN_0913	920931	921836	+	Rv0830		hypothetical protein
901915	4	E9	unambiguous	gene	4	E	9	gene	ERDMAN_0892	901077	902660	+	Rv0808	purF	amidophosphoribosyltransferase
3232453	4	F1	unambiguous	gene	4	F	1	gene	ERDMAN_3211	3232332	3234212	+	Rv2930	fadD26	acyl-CoA synthetase
52522	4	F10	unambiguous	gene				gene	ERDMAN_0057	51808	52677	-	Rv0048c		hypothetical protein
1403695	4	F11	unambiguous	gene	28	F	11	gene	ERDMAN_1404	1403235	1404602	-	Rv1257c		oxidoreductase
4341464	4	F12	unambiguous	gene				gene	ERDMAN_4257	4341449	4342831	-	Rv3881c		hypothetical protein
2137183	4	F12	unambiguous	gene	4	F	12	gene	ERDMAN_2092	2137125	2138462	-	Rv1900c	lipJ	lignin peroxidase
1997419	4	F2	unambiguous	gene	4	F	2	gene	ERDMAN_1960	1996365	1997651	+	Rv1771		oxidoreductase
2614501	4	F3	unambiguous	gene	4	F	3	gene	ERDMAN_2579	2613253	2614779	-	Rv2349c	plcC	phospholipase C
3139088	4	F4	unambiguous	gene	4	F	4	gene	ERDMAN_3118	3138640	3139125	+	Rv2843		hypothetical protein
178925	4	F4	unambiguous	gene				gene	ERDMAN_0175	178632	180104	-	Rv0152c	PE2	PE family protein
3007207	4	F4	ambiguous	intergenic/unannotated	33	B	6	intergenic/unannotated
3434731	4	F4	unambiguous	intergenic/unannotated				intergenic/unannotated
3247017	4	F5	unambiguous	gene	4	F	5	gene	ERDMAN_3215	3244448	3251014	+	Rv2933	ppsC	phenolpthiocerol synthesis type-I polyketidesynthase
3210744	4	F6	unambiguous	gene	4	F	6	gene	ERDMAN_3195	3210250	3212007	-	Rv2914c	pknI	transmembrane serine/threonine-protein kinase I
4049027	4	F7	unambiguous	gene	4	F	7	gene	ERDMAN_3973	4048668	4049765	-	Rv3629c		integral membrane protein
969022	4	F8	unambiguous	gene	4	F	8	gene	ERDMAN_0966	968001	969953	+	Rv0873	fadE10	acyl-CoA dehydrogenase
2382749	4	F9	unambiguous	gene	4	F	9	gene	ERDMAN_2344	2381506	2382975	+	Rv2127	ansP1	L-asparagine permease
2085358	4	G1	unambiguous	gene	4	G	1	gene	ERDMAN_2033	2084550	2086001	-	Rv1844c	gnd1	6-phosphogluconate dehydrogenase
988580	4	G10	ambiguous	gene				gene	ERDMAN_0985	987442	990090	-	Rv0890c		LuxR family transcriptional regulator
3894935	4	G10	unambiguous	intergenic/unannotated	4	G	10	intergenic/unannotated
988580	4	G11	ambiguous	gene				gene	ERDMAN_0985	987442	990090	-	Rv0890c		LuxR family transcriptional regulator
2063324	4	G11	unambiguous	intergenic/unannotated	4	G	11	intergenic/unannotated
2531173	4	G11	ambiguous	intergenic/unannotated	25	G	11	intergenic/unannotated
4244262	4	G12	unambiguous	intergenic/unannotated	4	G	12	intergenic/unannotated
3896320	4	G2	unambiguous	gene	4	G	2	gene	ERDMAN_3823	3895198	3896736	+	Rv3484	cpsA	conserved protein CpsA
1500462	4	G3	unambiguous	gene	4	G	3	gene	ERDMAN_1490	1499461	1500807	-	Rv1330c		nicotinate phosphoribosyltransferase
2692238	4	G4	unambiguous	gene	4	G	4	gene	ERDMAN_2643	2692196	2692765	+	Rv2405		hypothetical protein
3992134	4	G5	unambiguous	gene	4	G	5	gene	ERDMAN_3917	3992132	3993316	-	Rv3570c		oxidoreductase
2100981	4	G6	ambiguous	gene				gene	ERDMAN_2053	2100355	2101398	+	Rv1862	adhA	alcohol dehydrogenase
3231750	4	G7	unambiguous	intergenic/unannotated	4	G	7	intergenic/unannotated
2100981	4	G8	ambiguous	gene				gene	ERDMAN_2053	2100355	2101398	+	Rv1862	adhA	alcohol dehydrogenase
2990398	4	G8	unambiguous	gene	4	G	8	gene	ERDMAN_2949	2990321	2991043	-	Rv2686c		antibiotic ABC transporter transmembraneprotein
4201819	4	G9	unambiguous	gene	4	G	9	gene	ERDMAN_4140	4200593	4201840	+	Rv3775	lipE	lipase
1171517	4	G9	unambiguous	gene				gene	ERDMAN_1170	1171441	1171887	+	Rv1049		transcriptional repressor
1072230	4	H1	unambiguous	gene	4	H	1	gene	ERDMAN_1065	1071935	1072609	-	Rv0962c	lprP	lipoprotein
4367556	4	H10	unambiguous	intergenic/unannotated	4	H	10	intergenic/unannotated
1564882	4	H11	unambiguous	gene				gene	ERDMAN_1552	1563722	1565107	-	Rv1394c	cyp132	cytochrome P450 132
975010	4	H11	unambiguous	gene	4	H	11	gene	ERDMAN_0971	974354	975700	-	Rv0878c	PPE13	PPE family protein
4215622	4	H11	unambiguous	intergenic/unannotated				intergenic/unannotated
2155273	4	H12	unambiguous	gene	4	H	12	gene	ERDMAN_2110	2154753	2158439	-	Rv1917c	PPE34	PPE family protein
2624149	4	H12	ambiguous	gene				gene	ERDMAN_2588	2624009	2625877	-	product		PPE family protein
2999758	4	H2	unambiguous	intergenic/unannotated	4	H	2	intergenic/unannotated
375033	4	H3	unambiguous	gene				gene	ERDMAN_0339	366520	376080	-	Rv0304c	PPE5	PPE family protein
2356028	4	H4	unambiguous	gene	4	H	4	gene	ERDMAN_2317	2354476	2356062	+	Rv2100		hypothetical protein
3682916	4	H5	ambiguous	intergenic/unannotated	26	E	4	intergenic/unannotated
1825976	4	H6	unambiguous	gene	4	H	6	gene	ERDMAN_1799	1825875	1826012	+	product		hypothetical protein
3920923	4	H7	unambiguous	gene	4	H	7	gene	ERDMAN_3848	3918689	3922129	+	product		PE-PGRS family protein
4307954	4	H8	unambiguous	gene	4	H	8	gene	ERDMAN_4227	4306911	4308380	-	Rv3854c	ethA	monooxygenase
4049408	4	H9	unambiguous	gene	4	H	9	gene	ERDMAN_3973	4048668	4049765	-	Rv3629c		integral membrane protein
3664686	5	A1	unambiguous	gene				gene	ERDMAN_3612	3662096	3666637	+	Rv3296	lhr	ATP-dependent helicase
1104618	5	A1	unambiguous	gene				gene	ERDMAN_1099	1104168	1105328	+	Rv0988		hypothetical protein
2216604	5	A1	ambiguous	gene	13	A	7	gene	ERDMAN_2181	2216487	2216906	-	Rv1982c		hypothetical protein
2216604	5	A1	ambiguous	gene	29	G	1	gene	ERDMAN_2181	2216487	2216906	-	Rv1982c		hypothetical protein
218926	5	A1	unambiguous	gene	5	A	1	gene	ERDMAN_0213	218841	219230	+	Rv0188		transmembrane protein
2250844	5	A10	unambiguous	gene	5	A	10	gene	ERDMAN_2217	2250508	2250894	+	Rv2012		hypothetical protein
925564	5	A11	unambiguous	gene	5	A	11	gene	ERDMAN_0922	925466	926860	-	product		PE_PGRS family protein
2443642	5	A12	unambiguous	gene				gene	ERDMAN_2407	2443538	2443786	-	product		NLP/P60 family protein
256958	5	A2	unambiguous	gene	5	A	2	gene	ERDMAN_0241	255475	256992	+	Rv0214	fadD4	acyl-CoA synthetase
1610852	5	A2	ambiguous	intergenic/unannotated	5	F	3	intergenic/unannotated
1610852	5	A2	ambiguous	intergenic/unannotated	34	A	2	intergenic/unannotated
909944	5	A3	unambiguous	gene	5	A	3	gene	ERDMAN_0901	909933	910700	+	Rv0818		transcriptional regulator
1610852	5	A3	ambiguous	intergenic/unannotated	5	F	3	intergenic/unannotated
1610852	5	A3	ambiguous	intergenic/unannotated	34	A	2	intergenic/unannotated
2628602	5	A4	unambiguous	gene	5	A	4	gene	ERDMAN_2590	2628600	2629991	-	Rv2357c	glyS	glycyl-tRNA synthetase
	5	A5
2381212	5	A6	unambiguous	intergenic/unannotated	5	A	6	intergenic/unannotated
900122	5	A7	unambiguous	gene	5	A	7	gene	ERDMAN_0890	898698	900296	-	Rv0806c	cpsY	UDP-glucose-4-epimerase
2065613	5	A8	ambiguous	intergenic/unannotated	27	E	8	intergenic/unannotated
2065613	5	A8	ambiguous	intergenic/unannotated	29	G	12	intergenic/unannotated
3472455	5	A8	unambiguous	intergenic/unannotated	5	A	8	intergenic/unannotated
4109976	5	A9	unambiguous	gene	5	A	9	gene	ERDMAN_4037	4109600	4110049	-	Rv3686c		hypothetical protein
2075340	5	B1	unambiguous	gene	5	B	1	gene	ERDMAN_2025	2073422	2075455	-	Rv1836c		hypothetical protein
3354668	5	B1	ambiguous	gene				gene	ERDMAN_3296	3354480	3355190	-	Rv3007c		oxidoreductase
2162338	5	B10	unambiguous	gene	5	B	10	gene	ERDMAN_2113	2162156	2162548	-	Rv1919c		hypothetical protein
1834548	5	B11	ambiguous	gene	5	B	11	gene	ERDMAN_1805	1832158	1835409	-	Rv1640c	lysS	lysyl-tRNA synthetase
3273208	5	B12	unambiguous	gene	5	B	12	gene	ERDMAN_3223	3272173	3273840	+	Rv2941	fadD28	acyl-CoA synthetase
3353060	5	B2	unambiguous	gene	5	B	2	gene	ERDMAN_3294	3352338	3353123	-	Rv3005c		hypothetical protein
3354668	5	B2	ambiguous	gene				gene	ERDMAN_3296	3354480	3355190	-	Rv3007c		oxidoreductase
	5	B3
2877818	5	B4	unambiguous	gene	5	B	4	gene	ERDMAN_2824	2874695	2878036	+	Rv2566		hypothetical protein
4029144	5	B4	unambiguous	gene				gene	ERDMAN_3952	4028749	4029225	-	Rv3605c		hypothetical protein
598440	5	B4	unambiguous	gene				gene	ERDMAN_0556	598380	598796	+	Rv0506	mmpS2	membrane protein
3354668	5	B4	unambiguous	gene				gene	ERDMAN_3296	3354480	3355190	-	Rv3007c		oxidoreductase
3198441	5	B5	unambiguous	gene	5	B	5	gene	ERDMAN_3181	3197890	3200229	-	Rv2900c	fdhF	formate dehydrogenase H
2678098	5	B6	unambiguous	gene	5	B	6	gene	ERDMAN_2630	2676937	2678868	+	Rv2394	ggtB	gamma-glutamyltranspeptidase precursor
264577	5	B6	ambiguous	gene				gene	ERDMAN_0248	263382	264791	+	Rv0221		hypothetical protein
1834548	5	B6	ambiguous	gene	5	B	11	gene	ERDMAN_1805	1832158	1835409	-	Rv1640c	lysS	lysyl-tRNA synthetase
850313	5	B6	unambiguous	gene	13	B	6	gene	ERDMAN_0836	850244	850414	-	Rv0755A		transposase
3699018	5	B7	unambiguous	intergenic/unannotated	5	B	7	intergenic/unannotated
1178460	5	B8	unambiguous	gene	5	B	8	gene	ERDMAN_1179	1178400	1179632	+	Rv1057		hypothetical protein
3826446	5	B8	ambiguous	gene				gene	ERDMAN_3749	3825696	3827780	-	Rv3428c		transposase
2800511	5	B9	unambiguous	gene	5	B	9	gene	ERDMAN_2748	2799942	2800763	-	Rv2498c	citE	citrate (Pro-3S)-lyase beta subunit
1167239	5	B9	ambiguous	gene	27	B	9	gene	ERDMAN_1166	1166727	1167608	+	Rv1045		hypothetical protein
2114374	5	B9	ambiguous	gene	22	B	9	gene	ERDMAN_2065	2114028	2114426	+	Rv1873		hypothetical protein
2993598	5	B9	ambiguous	gene	5	B	9	gene	ERDMAN_2952	2992886	2994103	-	Rv2689c		hypothetical protein
	5	C1
1838262	5	C10	unambiguous	gene	5	C	10	gene	ERDMAN_1810	1838040	1839095	-	Rv1645c		hypothetical protein
953235	5	C11	unambiguous	gene	5	C	11	gene	ERDMAN_0951	952493	953722	+	Rv0859	fadA	acetyl-CoA acetyltransferase
2084270	5	C12	unambiguous	gene	5	C	12	gene	ERDMAN_2032	2083078	2084514	-	Rv1843c	guaB1	inositol-5-monophosphate dehydrogenase
3319930	5	C2	unambiguous	gene	5	C	2	gene	ERDMAN_3259	3318712	3320097	-	Rv2974c		hypothetical protein
	5	C3
134051	5	C4	unambiguous	gene				gene	ERDMAN_0129	133125	135140	+	Rv0111		transmembrane acyltransferase
3641828	5	C5	ambiguous	gene	5	C	5	gene	ERDMAN_3589	3640045	3642315	+	Rv3273		transmembrane carbonic anhydrase
3641828	5	C5	ambiguous	gene	31	E	8	gene	ERDMAN_3589	3640045	3642315	+	Rv3273		transmembrane carbonic anhydrase
325453	5	C6	unambiguous	gene	5	C	6	gene	ERDMAN_0299	323970	325565	+	Rv0270	fadD2	acyl-CoA synthetase
4379575	5	C7	unambiguous	gene	5	C	7	gene	ERDMAN_4290	4377440	4380973	+	Rv3910		transmembrane protein
2072152	5	C8	unambiguous	gene	5	C	8	gene	ERDMAN_2024	2071520	2073328	-	Rv1835c		hypothetical protein
2355054	5	C8	ambiguous	gene	5	E	9	gene	ERDMAN_2317	2354476	2356062	+	Rv2100		hypothetical protein
2355054	5	C8	ambiguous	gene	30	C	8	gene	ERDMAN_2317	2354476	2356062	+	Rv2100		hypothetical protein
3641828	5	C8	ambiguous	gene	5	C	5	gene	ERDMAN_3589	3640045	3642315	+	Rv3273		transmembrane carbonic anhydrase
3641828	5	C8	ambiguous	gene	31	E	8	gene	ERDMAN_3589	3640045	3642315	+	Rv3273		transmembrane carbonic anhydrase
	5	C9
2311021	5	D1	unambiguous	gene				gene	ERDMAN_2272	2310899	2311135	-	Rv2058c	rpmB	50S ribosomal protein L28
1963768	5	D1	unambiguous	gene				gene	ERDMAN_1927	1962920	1964518	-	Rv1750c	fadD1	acyl-CoA synthetase
2424341	5	D1	unambiguous	intergenic/unannotated	5	D	1	intergenic/unannotated
3918581	5	D1	unambiguous	intergenic/unannotated	5	D	1	intergenic/unannotated
2989965	5	D10	unambiguous	gene	5	D	10	gene	ERDMAN_2948	2989024	2990310	+	Rv2685	arsB1	arsenic-transport integral membrane protein
1952642	5	D11	unambiguous	intergenic/unannotated	5	D	11	intergenic/unannotated
3677527	5	D12	unambiguous	gene	5	D	12	gene	ERDMAN_3621	3677366	3678535	-	Rv3305c	amiA1	N-acyl-L-amino acid amidohydrolase
3997944	5	D12	unambiguous	gene	13	D	12	gene	ERDMAN_3921	3997467	3998129	+	Rv3574		transcriptional regulator
1882499	5	D2	unambiguous	gene	5	D	2	gene	ERDMAN_1838	1881837	1882769	-	Rv1673c		hypothetical protein
3069327	5	D2	ambiguous	intergenic/unannotated				intergenic/unannotated
2722906	5	D3	unambiguous	gene	5	D	3	gene	ERDMAN_2681	2722247	2723092	+	Rv2436	rbsK	ribokinase
4364629	5	D4	unambiguous	gene	5	D	4	gene	ERDMAN_4276	4364479	4364811	-	Rv3898c		hypothetical protein
3257362	5	D4	ambiguous	gene	30	D	4	gene	ERDMAN_3217	3256500	3260966	+	Rv2935	ppsE	phenolpthiocerol synthesis type-I polyketidesynthase
2378978	5	D5	unambiguous	intergenic/unannotated	5	D	5	intergenic/unannotated
264577	5	D6	ambiguous	gene				gene	ERDMAN_0248	263382	264791	+	Rv0221		hypothetical protein
2072647	5	D6	unambiguous	gene	5	D	6	gene	ERDMAN_2024	2071520	2073328	-	Rv1835c		hypothetical protein
1586017	5	D7	unambiguous	gene	5	D	7	gene	ERDMAN_1577	1585737	1586366	+	Rv1418	lprH	lipoprotein
3826446	5	D8	ambiguous	gene				gene	ERDMAN_3749	3825696	3827780	-	Rv3428c		transposase
3572992	5	D8	unambiguous	intergenic/unannotated	5	D	8	intergenic/unannotated
2805578	5	D9	unambiguous	gene	5	D	9	gene	ERDMAN_2752	2804472	2806061	-	Rv2502c	accD1	acetyl-/propionyl-CoA carboxylase subunit beta
2202558	5	E1	unambiguous	gene	5	E	1	gene	ERDMAN_2166	2201675	2202703	+	Rv1967	mce3B	MCE-family protein
3929009	5	E10	unambiguous	gene	5	E	10	gene	ERDMAN_3852	3928554	3929390	-	Rv3510c		hypothetical protein
1768010	5	E10	ambiguous	intergenic/unannotated	2	E	4	intergenic/unannotated
1768010	5	E10	ambiguous	intergenic/unannotated	5	G	10	intergenic/unannotated
2017462	5	E11	unambiguous	gene	5	E	11	gene	ERDMAN_1976	2016505	2017602	+	Rv1787	PPE25	PPE family protein
1406489	5	E12	unambiguous	gene				gene	ERDMAN_1406	1405857	1406756	+	Rv1259		hypothetical protein
2381873	5	E12	unambiguous	gene				gene	ERDMAN_2344	2381506	2382975	+	Rv2127	ansP1	L-asparagine permease
2869204	5	E2	unambiguous	gene	5	E	2	gene	ERDMAN_2818	2868558	2869295	+	Rv2560		hypothetical protein
1160044	5	E3	unambiguous	gene				gene	ERDMAN_1156	1159908	1160204	-	Rv1038c	esxJ	ESAT-6 like protein
1339336	5	E3	unambiguous	gene				gene	ERDMAN_1340	1339175	1339471	+	Rv1197	esxK	ESAT-6 like protein
2021712	5	E3	unambiguous	gene				gene	ERDMAN_1981	2021551	2021727	+	gene	esxK	ESAT-6 like protein
2612440	5	E3	unambiguous	gene				gene	ERDMAN_2577	2612304	2612600	-	Rv2347c	esxP	putative ESAT-6 like protein
4041142	5	E3	unambiguous	gene				gene	ERDMAN_3964	4041006	4041302	-	Rv3620c	esxW	putative ESAT-6 like protein
563531	5	E3	ambiguous	intergenic/unannotated	5	E	3	intergenic/unannotated
563531	5	E3	ambiguous	intergenic/unannotated	20	E	3	intergenic/unannotated
3781584	5	E4	unambiguous	gene	5	E	4	gene	ERDMAN_3704	3781447	3781722	-	Rv3385c		hypothetical protein
198718	5	E5	unambiguous	gene	5	E	5	gene	ERDMAN_0194	197847	199211	+	Rv0169	mce1A	MCE-family protein
3641828	5	E5	ambiguous	gene	5	C	5	gene	ERDMAN_3589	3640045	3642315	+	Rv3273		transmembrane carbonic anhydrase
3641828	5	E5	ambiguous	gene	31	E	8	gene	ERDMAN_3589	3640045	3642315	+	Rv3273		transmembrane carbonic anhydrase
433929	5	E6	unambiguous	gene	5	E	6	gene	ERDMAN_0394	425146	435033	-	Rv0355c	PPE8	PPE family protein
3023612	5	E7	unambiguous	gene	5	E	7	gene	ERDMAN_2985	3023172	3024332	-	Rv2724c	fadE20	acyl-CoA dehydrogenase
3641828	5	E8	ambiguous	gene	5	C	5	gene	ERDMAN_3589	3640045	3642315	+	Rv3273		transmembrane carbonic anhydrase
3641828	5	E8	ambiguous	gene	31	E	8	gene	ERDMAN_3589	3640045	3642315	+	Rv3273		transmembrane carbonic anhydrase
563531	5	E8	ambiguous	intergenic/unannotated	5	E	3	intergenic/unannotated
563531	5	E8	ambiguous	intergenic/unannotated	20	E	3	intergenic/unannotated
3831674	5	E8	unambiguous	intergenic/unannotated	5	E	8	intergenic/unannotated
	5	E9
2617721	5	F1	ambiguous	gene				gene	ERDMAN_2581	2616618	2618180	-	Rv2351c	plcA	membrane-associated phospholipase C
3263366	5	F10	unambiguous	gene	5	F	10	gene	ERDMAN_3220	3262835	3263665	+	Rv2938	drrC	daunorubicin-DIM-transport integral membraneprotein ABC transporter C
2366553	5	F11	ambiguous	gene				gene	ERDMAN_2329	2365568	2366713	+	Rv2113		integral membrane protein
2993598	5	F12	ambiguous	gene	5	B	9	gene	ERDMAN_2952	2992886	2994103	-	Rv2689c		hypothetical protein
685024	5	F2	unambiguous	gene	5	F	2	gene	ERDMAN_0643	682850	685237	-	Rv0585c		integral membrane protein
3576817	5	F3	ambiguous	gene	5	F	3	gene	ERDMAN_3526	3576076	3576876	-	Rv3213c		SOJ/PARA-like protein
3576817	5	F3	ambiguous	gene	39	F	3	gene	ERDMAN_3526	3576076	3576876	-	Rv3213c		SOJ/PARA-like protein
2712546	5	F4	unambiguous	gene	5	F	4	gene	ERDMAN_2669	2712256	2713131	-	Rv2426c		hypothetical protein
2366553	5	F4	ambiguous	gene				gene	ERDMAN_2329	2365568	2366713	+	Rv2113		integral membrane protein
523380	5	F5	ambiguous	gene	5	G	6	gene	ERDMAN_0477	523225	523881	+	Rv0434		hypothetical protein
523380	5	F5	ambiguous	gene	36	F	5	gene	ERDMAN_0477	523225	523881	+	Rv0434		hypothetical protein
3450968	5	F5	unambiguous	gene	5	F	5	gene	ERDMAN_3388	3450811	3451950	+	Rv3096		hypothetical protein
70220	5	F6	unambiguous	gene	5	F	6	gene	ERDMAN_0076	70054	70635	+	product		hypothetical protein
1979301	5	F6	unambiguous	gene	29	F	6	gene	ERDMAN_1938	1977354	1980191	+	gene	mmpl14	probable conserved transmembrane transportprotein
3570281	5	F7	unambiguous	intergenic/unannotated	5	F	7	intergenic/unannotated
1395042	5	F8	unambiguous	gene	5	F	8	gene	ERDMAN_1396	1394339	1397758	-	Rv1251c		hypothetical protein
1581536	5	F9	unambiguous	intergenic/unannotated	5	F	9	intergenic/unannotated
2216604	5	G1	ambiguous	gene	13	A	7	gene	ERDMAN_2181	2216487	2216906	-	Rv1982c		hypothetical protein
2216604	5	G1	ambiguous	gene	29	G	1	gene	ERDMAN_2181	2216487	2216906	-	Rv1982c		hypothetical protein
1139728	5	G1	unambiguous	gene	5	G	1	gene	ERDMAN_1136	1138020	1141724	+	Rv1020	mfd	transcription-repair coupling factor
1768010	5	G10	ambiguous	intergenic/unannotated	2	E	4	intergenic/unannotated
1768010	5	G10	ambiguous	intergenic/unannotated	5	G	10	intergenic/unannotated
1476704	5	G11	unambiguous	gene	5	G	11	gene	ERDMAN_1474	1476202	1477692	-	Rv1317c	alkA	bifunctional methylated-DNA-protein-cysteinemethyltransferase/O-6-methylguanine-DNA transcriptionregulator
4121429	5	G11	unambiguous	gene				gene	ERDMAN_4051	4121333	4122871	+	Rv3698		hypothetical protein
2741432	5	G12	unambiguous	intergenic/unannotated	5	G	12	intergenic/unannotated
3160630	5	G2	unambiguous	gene	5	G	2	gene	ERDMAN_3137	3160198	3161571	-	Rv2860c	glnA4	glutamine synthetase
2937347	5	G3	unambiguous	gene				gene	ERDMAN_2882	2936877	2937698	+	Rv2622		methyltransferase
2628033	5	G3	ambiguous	gene				gene	ERDMAN_2589	2626615	2628462	-	Rv2356c	PPE40	PPE family protein
2625448	5	G3	ambiguous	gene				gene	ERDMAN_2588	2624009	2625877	-	product		PPE family protein
2935771	5	G3	ambiguous	gene	5	G	3	gene	ERDMAN_2880	2935703	2936128	-	Rv2620c		transmembrane protein
2935771	5	G3	ambiguous	gene	29	C	6	gene	ERDMAN_2880	2935703	2936128	-	Rv2620c		transmembrane protein
1768010	5	G4	ambiguous	intergenic/unannotated	2	E	4	intergenic/unannotated
1768010	5	G4	ambiguous	intergenic/unannotated	5	G	10	intergenic/unannotated
2668940	5	G4	unambiguous	intergenic/unannotated	5	G	4	intergenic/unannotated
2768479	5	G5	unambiguous	gene	5	G	5	gene	ERDMAN_2724	2766335	2771224	-	Rv2476c	gdh	NAD-dependent glutamate dehydrogenase
847619	5	G6	ambiguous	gene	25	G	6	gene	ERDMAN_0834	846070	847815	+	Rv0754		PE_PGRS11
2935771	5	G6	ambiguous	gene	5	G	3	gene	ERDMAN_2880	2935703	2936128	-	Rv2620c		transmembrane protein
2935771	5	G6	ambiguous	gene	29	C	6	gene	ERDMAN_2880	2935703	2936128	-	Rv2620c		transmembrane protein
2216604	5	G7	ambiguous	gene	13	A	7	gene	ERDMAN_2181	2216487	2216906	-	Rv1982c		hypothetical protein
2216604	5	G7	ambiguous	gene	29	G	1	gene	ERDMAN_2181	2216487	2216906	-	Rv1982c		hypothetical protein
221699	5	G7	unambiguous	gene	5	G	7	gene	ERDMAN_0216	221674	222843	+	Rv0191		integral membrane protein
2957721	5	G8	unambiguous	intergenic/unannotated	5	G	8	intergenic/unannotated
4337584	5	G8	ambiguous	intergenic/unannotated				intergenic/unannotated
4337584	5	G9	ambiguous	intergenic/unannotated				intergenic/unannotated
4011930	5	H1	unambiguous	gene	5	F	11	gene	ERDMAN_3937	4011566	4012453	+	Rv3589	mutY	adenine glycosylase
4011930	5	H1	unambiguous	gene	38	H	1	gene	ERDMAN_3937	4011566	4012453	+	Rv3589	mutY	adenine glycosylase
1442639	5	H1	unambiguous	gene	5	H	1	gene	ERDMAN_1440	1442056	1443489	-	Rv1290c		hypothetical protein
3508613	5	H10	unambiguous	gene	5	H	10	gene	ERDMAN_3457	3508186	3510087	+	Rv3156	nuoL	NADH dehydrogenase subunit L
2789623	5	H10	unambiguous	intergenic/unannotated				intergenic/unannotated
2108643	5	H11	ambiguous	gene	10	H	11	gene	ERDMAN_2060	2108161	2110260	+	Rv1868		hypothetical protein
2201799	5	H11	ambiguous	gene				gene	ERDMAN_2166	2201675	2202703	+	Rv1967	mce3B	MCE-family protein
1986737	5	H12	unambiguous	gene	5	H	12	gene	ERDMAN_1947	1986657	1987445	-	Rv1762c		hypothetical protein
4196623	5	H2	unambiguous	gene	5	H	2	gene	ERDMAN_4131	4196108	4196653	-	Rv3770c		hypothetical protein
3893758	5	H3	unambiguous	gene	5	H	3	gene	ERDMAN_3821	3893444	3894226	-	Rv3482c		hypothetical protein
953263	5	H4	unambiguous	gene	5	H	4	gene	ERDMAN_0951	952493	953722	+	Rv0859	fadA	acetyl-CoA acetyltransferase
4026138	5	H5	unambiguous	gene				gene	ERDMAN_3949	4025325	4026254	-	Rv3602c	panC	pantoate-beta-alanine ligase
264577	5	H6	ambiguous	gene				gene	ERDMAN_0248	263382	264791	+	Rv0221		hypothetical protein
3656980	5	H6	unambiguous	gene	5	H	6	gene	ERDMAN_3606	3655766	3657034	-	Rv3290c	lat	L-lysine aminotransferase
2366457	5	H7	unambiguous	gene	5	H	7	gene	ERDMAN_2329	2365568	2366713	+	Rv2113		integral membrane protein
140829	5	H8	unambiguous	gene	5	H	8	gene	ERDMAN_0136	140333	141277	+	Rv0117	oxyS	oxidative stress response regulatory protein
3826446	5	H8	ambiguous	gene				gene	ERDMAN_3749	3825696	3827780	-	Rv3428c		transposase
2838439	5	H9	unambiguous	intergenic/unannotated	5	H	9	intergenic/unannotated
1297682	6	A1	ambiguous	gene	6	A	1	gene	ERDMAN_1311	1297281	1298321	-	Rv1168c	PPE17	PPE family protein
3824797	6	A10	unambiguous	gene	6	A	10	gene	ERDMAN_3747	3824691	3824810	-	product		hypothetical protein
3897747	6	A11	unambiguous	gene	6	A	11	gene	ERDMAN_3825	3897683	3897802	-	product		hypothetical protein
1072532	6	A12	unambiguous	gene	6	A	12	gene	ERDMAN_1065	1071935	1072609	-	Rv0962c	lprP	lipoprotein
1297682	6	A12	ambiguous	gene	6	A	1	gene	ERDMAN_1311	1297281	1298321	-	Rv1168c	PPE17	PPE family protein
2445923	6	A2	unambiguous	gene	6	A	2	gene	ERDMAN_2410	2445265	2447178	+	Rv2191		hypothetical protein
374299	6	A3	unambiguous	gene	6	A	3	gene	ERDMAN_0339	366520	376080	-	Rv0304c	PPE5	PPE family protein
3064755	6	A3	unambiguous	intergenic/unannotated				intergenic/unannotated
2763088	6	A4	unambiguous	gene	6	A	4	gene	ERDMAN_2719	2762589	2764151	+	Rv2471	aglA	alpha-glucosidase
	6	A5
1841364	6	A6	ambiguous	gene	3	E	11	gene	ERDMAN_1812	1840559	1841365	+	Rv1647		hypothetical protein
1841364	6	A6	ambiguous	gene	6	A	6	gene	ERDMAN_1812	1840559	1841365	+	Rv1647		hypothetical protein
1378175	6	A7	ambiguous	gene	6	A	7	gene	ERDMAN_1382	1377502	1378368	+	Rv1236	sugA	sugar-transport integral membrane protein ABCtransporter
3896739	6	A8	ambiguous	intergenic/unannotated	19	A	8	intergenic/unannotated
3288701	6	A9	ambiguous	gene	6	A	9	gene	ERDMAN_3231	3286600	3288717	-	Rv2948c	fadD22	acyl-CoA synthetase
3894597	6	B1	ambiguous	gene	3	D	7	gene	ERDMAN_3822	3894270	3894653	-	Rv3483c		hypothetical protein
3894597	6	B1	ambiguous	gene	6	B	1	gene	ERDMAN_3822	3894270	3894653	-	Rv3483c		hypothetical protein
1036878	6	B10	ambiguous	gene	6	B	10	gene	ERDMAN_1032	1035415	1037409	-	Rv0931c	pknD	transmembrane serine/threonine-protein kinase D
1036878	6	B10	ambiguous	gene	39	F	2	gene	ERDMAN_1032	1035415	1037409	-	Rv0931c	pknD	transmembrane serine/threonine-protein kinase D
2258759	6	B11	unambiguous	intergenic/unannotated	6	B	11	intergenic/unannotated
322627	6	B12	unambiguous	intergenic/unannotated	6	B	12	intergenic/unannotated
3150689	6	B12	unambiguous	intergenic/unannotated	22	B	12	intergenic/unannotated
2164617	6	B2	ambiguous	gene	6	B	2	gene	ERDMAN_2116	2163619	2164890	-	Rv1921c	lppF	lipoprotein
2164617	6	B2	ambiguous	gene	22	D	6	gene	ERDMAN_2116	2163619	2164890	-	Rv1921c	lppF	lipoprotein
1480360	6	B3	unambiguous	gene	6	B	3	gene	ERDMAN_1476	1479468	1481066	-	product		adenylate cyclase
600719	6	B4	unambiguous	gene	6	B	4	gene	ERDMAN_0557	598793	601699	+	Rv0507	mmpL2	transmembrane transport protein
	6	B5
1627471	6	B6	unambiguous	intergenic/unannotated	6	B	6	intergenic/unannotated
1631060	6	B6	unambiguous	intergenic/unannotated	6	B	6	intergenic/unannotated
3034326	6	B7	unambiguous	intergenic/unannotated	6	B	7	intergenic/unannotated
3902218	6	B8	ambiguous	gene				gene	ERDMAN_3832	3902010	3902588	+	Rv3491		hypothetical protein
964596	6	B8	ambiguous	gene	27	B	8	gene	ERDMAN_0961	963752	964834	-	Rv0869c	moaA	molybdenum cofactor biosynthesis protein A
1992002	6	B8	unambiguous	gene	6	B	8	gene	ERDMAN_1957	1991818	1993674	+	Rv1768	PE_PGRS31	PE-PGRS family protein
1655579	6	B8	ambiguous	gene	13	B	8	gene	ERDMAN_1642	1655469	1656032	-	Rv1474c		transcriptional regulator
3715258	6	B9	ambiguous	gene	6	B	9	gene	ERDMAN_3661	3714269	3720097	-	product		PPE family protein
693172	6	C1	unambiguous	gene	6	C	1	gene	ERDMAN_0652	693055	694197	+	Rv0593	lprL	MCE-family lipoprotein
2047998	6	C10	ambiguous	gene	4	F	11	gene	ERDMAN_2004	2047682	2048626	+	Rv1814	erg3	membrane-bound C-5 sterol desaturase
2047998	6	C10	ambiguous	gene	30	C	10	gene	ERDMAN_2004	2047682	2048626	+	Rv1814	erg3	membrane-bound C-5 sterol desaturase
3064797	6	C10	unambiguous	intergenic/unannotated	6	C	10	intergenic/unannotated
831572	6	C11	unambiguous	intergenic/unannotated	6	C	11	intergenic/unannotated
428341	6	C12	unambiguous	gene	6	C	12	gene	ERDMAN_0394	425146	435033	-	Rv0355c	PPE8	PPE family protein
530040	6	C2	ambiguous	intergenic/unannotated				intergenic/unannotated
1141806	6	C3	unambiguous	gene	6	C	3	gene	ERDMAN_1137	1141721	1142701	+	Rv1021		nucleoside triphosphate pyrophosphohydrolase
2122177	6	C4	unambiguous	gene	6	C	4	gene	ERDMAN_2072	2121356	2122672	-	Rv1880c	cyp140	cytochrome p450 140
1689457	6	C5	unambiguous	intergenic/unannotated	6	C	5	intergenic/unannotated
306447	6	C6	unambiguous	gene	6	C	6	gene	ERDMAN_0284	305690	307174	-	Rv0255c	cobQ1	cobyric acid synthase
	6	C7
2213962	6	C8	ambiguous	gene				gene	ERDMAN_2178	2212793	2214238	-	Rv1979c		permease
	6	C9
3894597	6	D1	ambiguous	gene	3	D	7	gene	ERDMAN_3822	3894270	3894653	-	Rv3483c		hypothetical protein
3894597	6	D1	ambiguous	gene	6	B	1	gene	ERDMAN_3822	3894270	3894653	-	Rv3483c		hypothetical protein
2166476	6	D1	unambiguous	gene	6	D	1	gene	ERDMAN_2118	2166268	2167608	+	Rv1923	lipD	lipase
4207794	6	D10	unambiguous	gene	6	D	10	gene	ERDMAN_4145	4205893	4207893	+	Rv3779		transmembrane protein
1098309	6	D11	ambiguous	intergenic/unannotated				intergenic/unannotated
2213962	6	D12	ambiguous	gene				gene	ERDMAN_2178	2212793	2214238	-	Rv1979c		permease
863204	6	D2	unambiguous	gene	6	D	2	gene	ERDMAN_0852	863156	864043	+	Rv0770		dehydrogenase/reductase
2164617	6	D2	ambiguous	gene	6	B	2	gene	ERDMAN_2116	2163619	2164890	-	Rv1921c	lppF	lipoprotein
2164617	6	D2	ambiguous	gene	22	D	6	gene	ERDMAN_2116	2163619	2164890	-	Rv1921c	lppF	lipoprotein
1017467	6	D3	ambiguous	intergenic/unannotated	6	D	3	intergenic/unannotated
2485514	6	D4	unambiguous	gene	6	D	4	gene	ERDMAN_2442	2485202	2486764	-	Rv2223c		exported protease
2364483	6	D5	unambiguous	gene	6	D	5	gene	ERDMAN_2328	2363795	2365432	-	Rv2112c		hypothetical protein
	6	D6
365549	6	D7	unambiguous	gene	6	D	7	gene	ERDMAN_0337	365053	365607	+	Rv0302		TetR/ACRR family transcriptional regulator
4038707	6	D8	unambiguous	gene	6	D	8	gene	ERDMAN_3961	4038444	4039412	+	Rv3617	ephA	epoxide hydrolase
2213962	6	D8	ambiguous	gene				gene	ERDMAN_2178	2212793	2214238	-	Rv1979c		permease
2367722	6	D9	ambiguous	gene	6	D	9	gene	ERDMAN_2331	2367351	2369180	-	Rv2115c		ATPase
2758306	6	E1	unambiguous	gene	6	E	1	gene	ERDMAN_2715	2757924	2760518	+	Rv2467	pepN	aminopeptidase N
3745634	6	E10	unambiguous	gene	6	E	10	gene	ERDMAN_3672	3743997	3750290	-	Rv3350c	PPE56	PPE family protein
1822820	6	E11	unambiguous	gene	6	E	11	gene	ERDMAN_1797	1822752	1824167	+	Rv1634		drug efflux membrane protein
1572668	6	E11	ambiguous	gene				gene	ERDMAN_1561	1572639	1573463	-	Rv1403c		putative methyltransferase
3782085	6	E11	unambiguous	gene	38	E	11	gene	ERDMAN_3705	3781829	3782608	+	Rv3386		transposase
1297682	6	E12	ambiguous	gene	6	A	1	gene	ERDMAN_1311	1297281	1298321	-	Rv1168c	PPE17	PPE family protein
2223316	6	E12	unambiguous	intergenic/unannotated	6	E	12	intergenic/unannotated
2196352	6	E2	unambiguous	intergenic/unannotated	6	E	2	intergenic/unannotated
385588	6	E3	unambiguous	gene	6	E	3	gene	ERDMAN_0351	385542	386243	-	Rv0317c	glpQ2	glycerophosphoryl diester phosphodiesterase
4178875	6	E4	ambiguous	gene	6	E	4	gene	ERDMAN_4108	4178537	4178887	-	Rv3749c		hypothetical protein
4318484	6	E5	unambiguous	gene	6	E	5	gene	ERDMAN_4234	4317981	4318856	+	Rv3860		hypothetical protein
1821713	6	E6	ambiguous	gene				gene	ERDMAN_1796	1820596	1822755	+	Rv1633	uvrB	excinuclease ABC subunit B
1841364	6	E6	ambiguous	gene	3	E	11	gene	ERDMAN_1812	1840559	1841365	+	Rv1647		hypothetical protein
1841364	6	E6	ambiguous	gene	6	A	6	gene	ERDMAN_1812	1840559	1841365	+	Rv1647		hypothetical protein
3316190	6	E6	ambiguous	gene	36	F	12	gene	ERDMAN_3257	3315786	3316499	-	Rv2972c		hypothetical protein
1004302	6	E6	unambiguous	gene				gene	ERDMAN_0999	1004187	1005674	-	Rv0904c	accD3	putative acetyl-coenzyme A carboxylase carboxyltransferase
3293027	6	E6	unambiguous	intergenic/unannotated	6	E	6	intergenic/unannotated
2084696	6	E7	unambiguous	gene	6	E	7	gene	ERDMAN_2033	2084550	2086001	-	Rv1844c	gnd1	6-phosphogluconate dehydrogenase
985782	6	E8	unambiguous	gene	6	E	8	gene	ERDMAN_0983	984676	986199	+	Rv0888		hypothetical protein
1269339	6	E9	ambiguous	gene	6	E	9	gene	ERDMAN_1280	1268473	1269660	+	Rv1143	mcr	alpha-methylacyl-CoA racemase
1572668	6	E9	ambiguous	gene				gene	ERDMAN_1561	1572639	1573463	-	Rv1403c		putative methyltransferase
3172106	6	F1	unambiguous	gene	6	F	1	gene	ERDMAN_3149	3171953	3172396	+	Rv2872		hypothetical protein
171909	6	F10	ambiguous	gene	6	F	10	gene	ERDMAN_0168	171524	172456	+	Rv0146		hypothetical protein
1036878	6	F10	ambiguous	gene	6	B	10	gene	ERDMAN_1032	1035415	1037409	-	Rv0931c	pknD	transmembrane serine/threonine-protein kinase D
1036878	6	F10	ambiguous	gene	39	F	2	gene	ERDMAN_1032	1035415	1037409	-	Rv0931c	pknD	transmembrane serine/threonine-protein kinase D
51888	6	F11	ambiguous	gene	30	F	11	gene	ERDMAN_0057	51808	52677	-	Rv0048c		hypothetical protein
51888	6	F11	ambiguous	gene	32	A	4	gene	ERDMAN_0057	51808	52677	-	Rv0048c		hypothetical protein
3314715	6	F11	unambiguous	intergenic/unannotated	6	F	11	intergenic/unannotated
1027769	6	F12	ambiguous	gene	6	F	12	gene	ERDMAN_1024	1027008	1028072	-	Rv0923c		hypothetical protein
1027769	6	F12	ambiguous	gene	29	F	12	gene	ERDMAN_1024	1027008	1028072	-	Rv0923c		hypothetical protein
1598361	6	F2	unambiguous	gene	6	F	2	gene	ERDMAN_1588	1597919	1599187	+	Rv1429		hypothetical protein
3993441	6	F3	unambiguous	intergenic/unannotated	6	F	3	intergenic/unannotated
3936819	6	F4	unambiguous	gene	6	F	4	gene	ERDMAN_3858	3936587	3937306	+	Rv3519		hypothetical protein
2381263	6	F5	unambiguous	intergenic/unannotated	6	F	5	intergenic/unannotated
2529897	6	F5	unambiguous	intergenic/unannotated	6	F	5	intergenic/unannotated
702034	6	F6	unambiguous	gene	6	F	6	gene	ERDMAN_0664	701228	702154	+	Rv0604	lpqO	lipoprotein
2160148	6	F7	unambiguous	gene	6	F	7	gene	ERDMAN_2112	2158744	2161695	-	Rv1918c	PPE35	PPE family protein
2246620	6	F8	unambiguous	gene	6	F	8	gene	ERDMAN_2210	2243076	2247059	+	Rv2006	otsB1	trehalose-6-phosphate phosphatase
852235	6	F9	unambiguous	gene	6	F	9	gene	ERDMAN_0839	851510	852253	+	Rv0757	phoP	two component system response transcriptionalpositive regulator
140137	6	G1	unambiguous	gene	6	G	1	gene	ERDMAN_0135	139400	140164	-	Rv0116c		hypothetical protein
4271174	6	G10	unambiguous	gene	6	G	10	gene	ERDMAN_4190	4269168	4272305	-	Rv3823c	mmpL8	integral membrane transport protein
2089707	6	G11	unambiguous	gene	6	G	11	gene	ERDMAN_2039	2088774	2090507	+	Rv1850	ureC	urease subunit alpha
376116	6	G12	unambiguous	intergenic/unannotated				intergenic/unannotated
2094881	6	G2	unambiguous	gene	6	G	2	gene	ERDMAN_2044	2093997	2094920	-	Rv1855c		oxidoreductase
470487	6	G3	unambiguous	gene	6	G	3	gene	ERDMAN_0431	470354	471586	+	Rv0391	metZ	O-succinylhomoserine sulfhydrylase
2628033	6	G3	ambiguous	gene				gene	ERDMAN_2589	2626615	2628462	-	Rv2356c	PPE40	PPE family protein
1775391	6	G4	unambiguous	gene	6	G	4	gene	ERDMAN_1751	1775055	1775819	+	Rv1591		hypothetical protein
1883132	6	G4	unambiguous	gene	6	G	4	gene	ERDMAN_1839	1882797	1883453	-	Rv1674c		transcriptional regulator
1839331	6	G5	unambiguous	intergenic/unannotated	6	G	5	intergenic/unannotated
3616484	6	G6	unambiguous	gene	6	G	6	gene	ERDMAN_3566	3616122	3617372	-	Rv3252c	alkB	transmembrane alkane 1-monooxygenase
3230954	6	G7	ambiguous	intergenic/unannotated	6	G	7	intergenic/unannotated
3230954	6	G7	ambiguous	intergenic/unannotated	36	F	8	intergenic/unannotated
2390225	6	G8	unambiguous	gene	6	G	8	gene	ERDMAN_2355	2390220	2391296	+	Rv2138	lppL	lipoprotein
305178	6	G9	ambiguous	gene	6	G	9	gene	ERDMAN_0283	305141	305665	-	Rv0254c	cobU	bifunctional cobinamide kinase/cobinamidephosphate guanylyltransferase
2603353	6	H1	unambiguous	gene	6	H	1	gene	ERDMAN_2567	2600798	2603662	+	Rv2339	mmpL9	transmembrane transport protein
4306137	6	H10	unambiguous	intergenic/unannotated	6	H	10	intergenic/unannotated
1274481	6	H11	unambiguous	gene	6	H	11	gene	ERDMAN_1286	1274236	1274490	+	product		hypothetical protein
2189849	6	H11	unambiguous	gene	6	H	11	gene	ERDMAN_2146	2189787	2190137	-	Rv1948c		hypothetical protein
3914187	6	H12	unambiguous	gene	6	H	12	gene	ERDMAN_3844	3914185	3914376	-	Rv3503c	fdxD	ferredoxin
3284727	6	H2	unambiguous	gene	6	H	2	gene	ERDMAN_3229	3280266	3285116	-	Rv2946c	pks1	polyketide synthase
1354715	6	H3	unambiguous	gene	6	H	3	gene	ERDMAN_1358	1354371	1355567	+	Rv1213	glgC	glucose-1-phosphate adenylyltransferase
1602454	6	H4	unambiguous	gene	6	H	4	gene	ERDMAN_1590	1601124	1602893	+	Rv1431		hypothetical protein
1633799	6	H5	ambiguous	intergenic/unannotated				intergenic/unannotated
670832	6	H6	unambiguous	gene	6	H	6	gene	ERDMAN_0631	670257	671396	-	Rv0575c		hypothetical protein
	6	H7
1737621	6	H8	unambiguous	gene	6	H	8	gene	ERDMAN_1718	1737256	1737666	-	Rv1542c	glbN	hemoglobin
2321887	6	H9	ambiguous	intergenic/unannotated	6	H	9	intergenic/unannotated
	7	A1
1065697	7	A10	unambiguous	gene	7	A	10	gene	ERDMAN_1058	1065128	1065703	+	Rv0956	purN	phosphoribosylglycinamide formyltransferase
486080	7	A11	unambiguous	gene	7	A	11	gene	ERDMAN_0447	485691	487448	+	Rv0404	fadD30	acyl-CoA synthetase
3009923	7	A12	unambiguous	gene	7	A	12	gene	ERDMAN_2972	3009580	3010473	+	Rv2710	sigB	RNA polymerase sigma factor
3655722	7	A2	unambiguous	gene	7	A	2	gene	ERDMAN_3605	3655355	3655732	-	Rv3289c		transmembrane protein
1673819	7	A3	unambiguous	gene	23	A	3	gene	ERDMAN_1660	1673626	1673820	+	product		hypothetical protein
4269476	7	A3	unambiguous	gene	7	A	3	gene	ERDMAN_4190	4269168	4272305	-	Rv3823c	mmpL8	integral membrane transport protein
3846857	7	A4	unambiguous	gene	7	A	4	gene	ERDMAN_3772	3846855	3847157	-	Rv3444c	esxT	putative ESAT-6 like protein
3151023	7	A5	unambiguous	gene	7	A	5	gene	ERDMAN_3128	3150839	3152686	+	Rv2853	PE_PGRS48	PE-PGRS family protein
	7	A6
1542918	7	A7	unambiguous	gene	7	A	7	gene	ERDMAN_1534	1542069	1543289	+	Rv1375		hypothetical protein
4037987	7	A7	ambiguous	intergenic/unannotated				intergenic/unannotated
1339142	7	A8	unambiguous	intergenic/unannotated	7	A	8	intergenic/unannotated
2612634	7	A8	unambiguous	intergenic/unannotated	7	A	8	intergenic/unannotated
1949628	7	A9	ambiguous	gene	7	A	9	gene	ERDMAN_1912	1949134	1950321	-	Rv1737c	narK2	nitrate/nitrite transporter
2602299	7	A9	ambiguous	gene	7	A	9	gene	ERDMAN_2567	2600798	2603662	+	Rv2339	mmpL9	transmembrane transport protein
1380585	7	B1	unambiguous	gene	7	B	1	gene	ERDMAN_1385	1380460	1381560	-	Rv1239c	corA	magnesium/cobalt transporter
231081	7	B10	unambiguous	gene	7	B	10	gene	ERDMAN_0223	230960	231544	+	Rv0196		transcriptional regulator
4323568	7	B11	unambiguous	gene	7	B	11	gene	ERDMAN_4239	4322780	4323637	+	Rv3866		hypothetical protein
2857983	7	B12	unambiguous	gene	7	B	12	gene	ERDMAN_2807	2857970	2858365	-	Rv2549c		hypothetical protein
2360330	7	B2	unambiguous	gene	7	B	2	gene	ERDMAN_2323	2360322	2360546	+	Rv2107	PE22	PE family protein
1170253	7	B3	unambiguous	gene	7	B	3	gene	ERDMAN_1168	1170093	1171109	-	Rv1048c		hypothetical protein
10827	7	B4	unambiguous	gene	7	B	4	gene	ERDMAN_0008	10190	10828	+	Rv0007		hypothetical protein
2129211	7	B5	unambiguous	intergenic/unannotated	7	B	5	intergenic/unannotated
1527458	7	B6	unambiguous	gene	7	B	6	gene	ERDMAN_1520	1526844	1527866	+	Rv1360		oxidoreductase
476671	7	B6	ambiguous	intergenic/unannotated	27	H	6	intergenic/unannotated
476671	7	B6	ambiguous	intergenic/unannotated	31	B	9	intergenic/unannotated
1970226	7	B7	ambiguous	gene	7	B	7	gene	ERDMAN_1931	1969771	1971282	-	Rv1754c		hypothetical protein
	7	B8
	7	B9
2041864	7	C1	ambiguous	gene	5	C	1	gene	ERDMAN_1997	2041122	2042354	+	Rv1808	PPE32	PPE family protein
4354899	7	C10	ambiguous	gene	7	C	2	gene	ERDMAN_4269	4354630	4354917	-	Rv3890c	esxC	ESAT-6 like protein
4354899	7	C10	ambiguous	gene	9	C	10	gene	ERDMAN_4269	4354630	4354917	-	Rv3890c	esxC	ESAT-6 like protein
868408	7	C10	unambiguous	gene	7	C	10	gene	ERDMAN_0857	868358	868930	+	Rv0775		hypothetical protein
4124294	7	C11	ambiguous	gene	25	C	11	gene	ERDMAN_4053	4123597	4124784	-	Rv3700c		hypothetical protein
1037091	7	C11	unambiguous	gene	7	C	11	gene	ERDMAN_1032	1035415	1037409	-	Rv0931c	pknD	transmembrane serine/threonine-protein kinase D
2913087	7	C12	unambiguous	gene	7	C	12	gene	ERDMAN_2853	2913058	2913615	-	Rv2594c	ruvC	Holliday junction resolvase
4354899	7	C2	ambiguous	gene	7	C	2	gene	ERDMAN_4269	4354630	4354917	-	Rv3890c	esxC	ESAT-6 like protein
4354899	7	C2	ambiguous	gene	9	C	10	gene	ERDMAN_4269	4354630	4354917	-	Rv3890c	esxC	ESAT-6 like protein
1961135	7	C2	ambiguous	gene				gene	ERDMAN_1924	1958581	1961178	+	Rv1747		transmembrane ATP-binding protein ABCtransporter
	7	C3
3033472	7	C4	unambiguous	gene	7	C	4	gene	ERDMAN_2994	3032027	3033565	-	Rv2733c		hypothetical protein
	7	C5
81636	7	C6	unambiguous	gene	7	C	6	gene	ERDMAN_0088	80807	81799	+	Rv0073		glutamine-transport ATP-binding protein ABCtransporter
222053	7	C7	unambiguous	gene	7	C	7	gene	ERDMAN_0216	221674	222843	+	Rv0191		integral membrane protein
1523001	7	C8	unambiguous	gene	7	C	8	gene	ERDMAN_1517	1522213	1525587	+	Rv1358		transcriptional regulator
878246	7	C9	unambiguous	gene	7	C	9	gene	ERDMAN_0866	876720	878357	-	Rv0783c	emrB	multidrug resistance integral membrane effluxprotein
2220782	7	D1	unambiguous	gene	7	D	1	gene	ERDMAN_2186	2220065	2220976	-	Rv1985c		chromosome replication initiation inhibitorprotein
1614285	7	D10	unambiguous	gene	7	D	10	gene	ERDMAN_1601	1612802	1615102	+	Rv1442	bisC	biotin sulfoxide reductase
3911496	7	D11	unambiguous	gene	7	D	11	gene	ERDMAN_3841	3911340	3912182	-	Rv3500c	yrbE4B	integral membrane protein
1098309	7	D11	ambiguous	intergenic/unannotated				intergenic/unannotated
2940997	7	D12	unambiguous	gene	7	D	12	gene	ERDMAN_2886	2940803	2941234	-	Rv2626c		hypothetical protein
3731656	7	D2	unambiguous	gene	7	D	2	gene	ERDMAN_3665	3726884	3736321	-	Rv3347c	PPE55	PPE family protein
3780915	7	D3	unambiguous	intergenic/unannotated	7	D	3	intergenic/unannotated
598303	7	D4	unambiguous	intergenic/unannotated	7	D	4	intergenic/unannotated
	7	D5
1707205	7	D6	unambiguous	gene	7	D	6	gene	ERDMAN_1697	1707002	1710442	-	Rv1522c	mmpL12	transmembrane transport protein
	7	D7
2041961	7	D8	unambiguous	gene	7	D	8	gene	ERDMAN_1997	2041122	2042354	+	Rv1808	PPE32	PPE family protein
1098309	7	D8	ambiguous	intergenic/unannotated				intergenic/unannotated
4267800	7	D9	unambiguous	gene	7	D	9	gene	ERDMAN_4189	4267680	4268843	+	Rv3822		hypothetical protein
999937	7	E1	unambiguous	gene	7	E	1	gene	ERDMAN_0993	999935	1000198	-	Rv0898c		hypothetical protein
830825	7	E10	ambiguous	gene	7	E	10	gene	ERDMAN_0811	830813	831310	+	Rv0737		transcriptional regulator
830825	7	E10	ambiguous	gene	13	F	8	gene	ERDMAN_0811	830813	831310	+	Rv0737		transcriptional regulator
3178427	7	E11	unambiguous	gene	7	E	11	gene	ERDMAN_3157	3178154	3179248	-	Rv2879c		hypothetical protein
209933	7	E11	unambiguous	gene				gene	ERDMAN_0204	209016	210125	-	Rv0179c	lprO	lipoprotein
2967464	7	E11	ambiguous	gene	25	E	11	gene	ERDMAN_2923	2966574	2967701	-	Rv2659c		phiRv2 prophage integrase
1572668	7	E11	ambiguous	gene				gene	ERDMAN_1561	1572639	1573463	-	Rv1403c		putative methyltransferase
115865	7	E12	unambiguous	gene	7	E	12	gene	ERDMAN_0118	109132	116670	+	Rv0101	nrp	peptide synthetase
3776047	7	E2	unambiguous	intergenic/unannotated	7	E	2	intergenic/unannotated
1089398	7	E3	unambiguous	gene	7	E	3	gene	ERDMAN_1084	1089226	1091202	+	product		PE_PGRS family protein
991144	7	E4	unambiguous	intergenic/unannotated	7	E	4	intergenic/unannotated
4037987	7	E4	ambiguous	intergenic/unannotated				intergenic/unannotated
1880994	7	E5	unambiguous	gene	7	E	5	gene	ERDMAN_1837	1880413	1881744	-	Rv1672c		integral membrane transport protein
4036726	7	E6	unambiguous	gene	7	E	6	gene	ERDMAN_3960	4035908	4037086	-	Rv3616c		hypothetical protein
1072544	7	E7	ambiguous	gene	7	E	7	gene	ERDMAN_1065	1071935	1072609	-	Rv0962c	lprP	lipoprotein
1072544	7	E7	ambiguous	gene	29	G	3	gene	ERDMAN_1065	1071935	1072609	-	Rv0962c	lprP	lipoprotein
4037987	7	E7	ambiguous	intergenic/unannotated				intergenic/unannotated
274022	7	E8	unambiguous	gene	7	E	8	gene	ERDMAN_0256	273621	274034	-	Rv0229c		hypothetical protein
37342	7	E9	unambiguous	gene	7	E	9	gene	ERDMAN_0043	37239	38927	+	Rv0035	fadD34	fatty-acid-CoA ligase
1572668	7	E9	ambiguous	gene				gene	ERDMAN_1561	1572639	1573463	-	Rv1403c		putative methyltransferase
	7	F1
315224	7	F10	unambiguous	gene	7	F	10	gene	ERDMAN_0292	315099	315743	-	Rv0264c		hypothetical protein
830825	7	F10	ambiguous	gene	7	E	10	gene	ERDMAN_0811	830813	831310	+	Rv0737		transcriptional regulator
830825	7	F10	ambiguous	gene	13	F	8	gene	ERDMAN_0811	830813	831310	+	Rv0737		transcriptional regulator
	7	F11
2217380	7	F12	unambiguous	gene	7	F	12	gene	ERDMAN_2183	2217318	2218994	+	Rv1983	PE_PGRS35	PE-PGRS family protein
3414232	7	F2	unambiguous	gene	7	F	2	gene	ERDMAN_3353	3413496	3415778	+	Rv3063	cstA	carbon starvation protein A
2015880	7	F3	unambiguous	intergenic/unannotated	7	F	3	intergenic/unannotated
2906158	7	F4	unambiguous	gene	23	F	4	gene	ERDMAN_2849	2906112	2909618	+	Rv2590	fadD9	fatty-acid-CoA ligase
1122411	7	F4	unambiguous	gene				gene	ERDMAN_1118	1121274	1122560	-	Rv1005c	pabB	para-aminobenzoate synthase component I
3829257	7	F4	unambiguous	gene	7	F	4	gene	ERDMAN_3752	3829030	3829503	+	product		PPE family protein
2194087	7	F5	ambiguous	gene	7	F	5	gene	ERDMAN_2155	2193657	2194202	+	Rv1957		hypothetical protein
2401078	7	F6	unambiguous	gene	7	F	6	gene	ERDMAN_2368	2400628	2401335	-	Rv2149c	yfiH	Conserved protein YfiH
4119	7	F7	unambiguous	gene				gene	ERDMAN_0003	3280	4437	+	Rv0003	recF	recombination protein F
4182316	7	F8	unambiguous	gene	7	F	8	gene	ERDMAN_4116	4182197	4182796	-	Rv3755c		hypothetical protein
412345	7	F9	unambiguous	gene	7	F	9	gene	ERDMAN_0378	411275	413128	+	Rv0342	iniA	isoniazid inductible gene protein
1572668	7	F9	ambiguous	gene				gene	ERDMAN_1561	1572639	1573463	-	Rv1403c		putative methyltransferase
178094	7	G1	unambiguous	gene	7	G	1	gene	ERDMAN_0174	176856	178538	-	Rv0151c	PE1	PE family protein
528011	7	G10	unambiguous	gene	7	G	10	gene	ERDMAN_0481	527857	529074	-	Rv0438c	moeA2	molybdopterin biosynthesis protein
1194863	7	G11	unambiguous	gene	7	G	11	gene	ERDMAN_1197	1194757	1195593	+	Rv1072		transmembrane protein
1337068	7	G12	unambiguous	intergenic/unannotated	7	G	12	intergenic/unannotated
2760896	7	G2	unambiguous	gene	7	G	2	gene	ERDMAN_2716	2760591	2761058	-	Rv2468c		hypothetical protein
1961135	7	G2	ambiguous	gene				gene	ERDMAN_1924	1958581	1961178	+	Rv1747		transmembrane ATP-binding protein ABCtransporter
561714	7	G3	unambiguous	gene	7	G	3	gene	ERDMAN_0514	561620	562480	+	Rv0469	umaA	mycolic acid synthase
843956	7	G4	unambiguous	gene	7	G	4	gene	ERDMAN_0832	843144	844316	-	Rv0752c	fadE9	acyl-CoA dehydrogenase
426518	7	G4	ambiguous	gene	7	G	6	gene	ERDMAN_0394	425146	435033	-	Rv0355c	PPE8	PPE family protein
426518	7	G4	ambiguous	gene	40	E	4	gene	ERDMAN_0394	425146	435033	-	Rv0355c	PPE8	PPE family protein
2617270	7	G5	ambiguous	gene	3	G	3	gene	ERDMAN_2581	2616618	2618180	-	Rv2351c	plcA	membrane-associated phospholipase C
2792810	7	G5	unambiguous	intergenic/unannotated	7	G	5	intergenic/unannotated
	7	G6
3162583	7	G7	unambiguous	intergenic/unannotated	7	G	7	intergenic/unannotated
4145916	7	G8	unambiguous	gene	7	G	8	gene	ERDMAN_4075	4145903	4147639	-	Rv3721c	dnaZX	DNA polymerase III subunits gamma and tau
1949628	7	G8	ambiguous	gene	7	A	9	gene	ERDMAN_1912	1949134	1950321	-	Rv1737c	narK2	nitrate/nitrite transporter
3102298	7	G9	unambiguous	gene	7	G	9	gene	ERDMAN_3077	3102161	3102412	+	Rv2809		hypothetical protein
	7	H1
1701688	7	H10	unambiguous	intergenic/unannotated	7	H	10	intergenic/unannotated
1180328	7	H11	unambiguous	gene	7	H	11	gene	ERDMAN_1180	1179739	1181370	+	Rv1058	fadD14	acyl-CoA synthetase
2719135	7	H11	unambiguous	gene	7	H	11	gene	ERDMAN_2677	2718063	2719508	-	Rv2434c		transmembrane protein
2415540	7	H12	unambiguous	gene	7	H	12	gene	ERDMAN_2380	2415277	2416143	-	Rv2161c		hypothetical protein
760335	7	H2	unambiguous	gene	7	H	2	gene	ERDMAN_0734	760299	760637	+	Rv0665		hypothetical protein
2617270	7	H3	ambiguous	gene	3	G	3	gene	ERDMAN_2581	2616618	2618180	-	Rv2351c	plcA	membrane-associated phospholipase C
562324	7	H4	unambiguous	gene	7	H	4	gene	ERDMAN_0514	561620	562480	+	Rv0469	umaA	mycolic acid synthase
1059047	7	H5	unambiguous	gene	7	H	5	gene	ERDMAN_1052	1058151	1059149	-	Rv0950c		hypothetical protein
3452230	7	H5	ambiguous	gene	7	H	3	gene	ERDMAN_3389	3452042	3453355	-	Rv3097c	lipY	triacylglycerol lipase
4171671	7	H6	unambiguous	intergenic/unannotated	7	H	6	intergenic/unannotated
1556963	7	H7	unambiguous	gene	7	H	7	gene	ERDMAN_1545	1555907	1557526	+	Rv1387	PPE20	PPE family protein
2922339	7	H8	unambiguous	intergenic/unannotated	7	H	8	intergenic/unannotated
2439677	7	H9	ambiguous	gene	7	H	9	gene	ERDMAN_2404	2439583	2441385	+	Rv2187	fadD15	long-chain-fatty-acid-CoA ligase
625540	8	A1	unambiguous	gene	8	A	1	gene	ERDMAN_0585	624396	626255	+	product		PE-PGRS family protein
2887096	8	A10	unambiguous	gene	8	A	10	gene	ERDMAN_2832	2887047	2887550	+	Rv2574		hypothetical protein
3470209	8	A11	unambiguous	gene				gene	ERDMAN_3411	3469041	3470210	+	Rv3116	moeB2	molybdenum cofactor biosynthesis protein
2307372	8	A12	unambiguous	gene	8	A	12	gene	ERDMAN_2265	2306987	2308591	-	Rv2052c		hypothetical protein
4340015	8	A2	unambiguous	gene	8	A	2	gene	ERDMAN_4254	4339366	4340271	+	gene	ligA2	DNA ligase
2496685	8	A3	unambiguous	gene	8	A	3	gene	ERDMAN_2452	2495970	2497064	-	Rv2231c	cobC	aminotransferase CobC
3043076	8	A4	unambiguous	gene	8	A	4	gene	ERDMAN_3007	3042712	3043116	+	product		hypothetical protein
1001285	8	A4	ambiguous	gene	25	A	9	gene	ERDMAN_0994	1000324	1001286	+	Rv0899	ompA	outer membrane protein A
4176607	8	A4	ambiguous	gene				gene	ERDMAN_4103	4176348	4176710	+	Rv3744		transcriptional regulator
1556118	8	A5	unambiguous	gene	8	A	5	gene	ERDMAN_1545	1555907	1557526	+	Rv1387		PPE20
4170957	8	A5	ambiguous	gene	23	A	5	gene	ERDMAN_4096	4170193	4171140	-	Rv3738c		PPE66
	8	A6
4277048	8	A7	unambiguous	gene	8	A	7	gene	ERDMAN_4192	4274133	4280420	-	Rv3825c	pks2	polyketide synthase
316865	8	A8	unambiguous	gene	8	A	8	gene	ERDMAN_0294	316841	320470	-	Rv0266c	oplA	5-oxoprolinase
223427	8	A9	ambiguous	gene	8	A	9	gene	ERDMAN_0217	223111	223977	+	Rv0192		hypothetical protein
808686	8	B1	ambiguous	gene	8	F	6	gene	ERDMAN_0783	807941	810304	+	Rv0711	atsA	arylsulfatase
808686	8	B1	ambiguous	gene	34	B	1	gene	ERDMAN_0783	807941	810304	+	Rv0711	atsA	arylsulfatase
1589442	8	B1	unambiguous	gene	8	B	1	gene	ERDMAN_1580	1589020	1589925	+	Rv1421		hypothetical protein
3357438	8	B10	unambiguous	intergenic/unannotated	8	B	10	intergenic/unannotated
1962355	8	B11	unambiguous	gene	8	B	11	gene	ERDMAN_1926	1962279	1962770	-	Rv1749c		integral membrane protein
3750770	8	B12	unambiguous	gene	8	B	12	gene	ERDMAN_3673	3750507	3751301	-	Rv3351c		hypothetical protein
473030	8	B2	ambiguous	intergenic/unannotated	8	B	5	intergenic/unannotated
473030	8	B2	ambiguous	intergenic/unannotated	31	F	2	intergenic/unannotated
3549678	8	B2	unambiguous	intergenic/unannotated	8	B	2	intergenic/unannotated
3857480	8	B3	ambiguous	gene	8	B	3	gene	ERDMAN_3780	3856848	3857636	+	Rv3451	cut3	cutinase precursor
3894594	8	B4	unambiguous	gene	8	B	4	gene	ERDMAN_3822	3894270	3894653	-	Rv3483c		hypothetical protein
577235	8	B4	ambiguous	gene	23	B	4	gene	ERDMAN_0532	577024	578466	+	Rv0486		mannosyltransferase
3099771	8	B5	unambiguous	gene				gene	ERDMAN_3073	3099533	3099964	+	Rv2805		hypothetical protein
3100529	8	B5	unambiguous	gene				gene	ERDMAN_3076	3100351	3101505	+	Rv2807		hypothetical protein
1332121	8	B6	unambiguous	gene	8	B	6	gene	ERDMAN_1333	1331781	1332374	+	Rv1190		hypothetical protein
3954146	8	B7	unambiguous	gene	8	B	7	gene	ERDMAN_3878	3953598	3954638	-	Rv3534c		4-hydroxy-2-ketovalerate aldolase
2214028	8	B8	unambiguous	gene	8	B	8	gene	ERDMAN_2178	2212793	2214238	-	Rv1979c		permease
1728753	8	B9	ambiguous	intergenic/unannotated	8	B	9	intergenic/unannotated
173272	8	C1	ambiguous	gene	8	C	1	gene	ERDMAN_0169	172596	174071	+	Rv0147		aldehyde dehydrogenase
173272	8	C1	ambiguous	gene	15	H	8	gene	ERDMAN_0169	172596	174071	+	Rv0147		aldehyde dehydrogenase
4130803	8	C1	unambiguous	intergenic/unannotated	8	C	1	intergenic/unannotated
	8	C10
2048364	8	C11	unambiguous	gene	8	C	11	gene	ERDMAN_2004	2047682	2048626	+	Rv1814	erg3	membrane-bound C-5 sterol desaturase
3941689	8	C12	ambiguous	gene	8	C	12	gene	ERDMAN_3863	3941064	3941759	+	Rv3523	ltp3	acetyl-CoA acetyltransferase
	8	C2
367338	8	C3	unambiguous	gene	8	C	3	gene	ERDMAN_0339	366520	376080	-	Rv0304c	PPE5	PPE family protein
1917706	8	C4	unambiguous	intergenic/unannotated	8	C	4	intergenic/unannotated
2133013	8	C5	ambiguous	intergenic/unannotated	23	C	4	intergenic/unannotated
2453006	8	C6	unambiguous	gene	8	C	6	gene	ERDMAN_2415	2452869	2453513	-	Rv2197c		transmembrane protein
3953493	8	C7	unambiguous	gene	8	C	7	gene	ERDMAN_3877	3951751	3953499	-	Rv3533c	PPE62	PPE family protein
2999356	8	C8	unambiguous	gene	8	C	8	gene	ERDMAN_2958	2998987	2999664	+	Rv2695		hypothetical protein
2224949	8	C9	ambiguous	gene	8	C	9	gene	ERDMAN_2192	2224797	2225054	+	product		hypothetical protein
4212935	8	C9	ambiguous	gene				gene	ERDMAN_4151	4212261	4213301	+	Rv3785		hypothetical protein
834557	8	C9	ambiguous	intergenic/unannotated				intergenic/unannotated
1078042	8	D1	unambiguous	gene	8	D	1	gene	ERDMAN_1076	1077530	1079908	+	Rv0969	ctpV	metal cation transporter P-type ATPase
3681027	8	D10	unambiguous	gene	8	D	10	gene	ERDMAN_3624	3680591	3682195	+	Rv3308	pmmB	phosphomannomutase
3036683	8	D11	unambiguous	gene	8	D	11	gene	ERDMAN_2998	3036093	3038465	-	Rv2737c	recA	recombinase A
103182	8	D12	unambiguous	gene				gene	ERDMAN_0110	102841	103794	-	Rv3467		hypothetical protein
1772369	8	D12	unambiguous	gene				gene	ERDMAN_1748	1772025	1772981	-	product		partial REP13E12 repeat protein
3868807	8	D12	unambiguous	gene				gene	ERDMAN_3794	3868194	3869429	+	Rv1587c		REP13E12 repeat-containing protein
3903496	8	D2	unambiguous	gene	8	D	2	gene	ERDMAN_3834	3903067	3903669	-	Rv3493c		Mce associated alanine and valine rich protein
851951	8	D3	unambiguous	gene	8	D	3	gene	ERDMAN_0839	851510	852253	+	Rv0757	phoP	two component system response transcriptionalpositive regulator
3042179	8	D4	unambiguous	gene	8	D	4	gene	ERDMAN_3003	3040835	3042184	+	product		PE-PGRS family protein
3617140	8	D4	ambiguous	gene	23	D	4	gene	ERDMAN_3566	3616122	3617372	-	Rv3252c	alkB	transmembrane alkane 1-monooxygenase
392541	8	D5	unambiguous	gene	8	D	5	gene	ERDMAN_0360	392435	392632	+	Rv0325		hypothetical protein
223664	8	D6	ambiguous	gene				gene	ERDMAN_0217	223111	223977	+	Rv0192		hypothetical protein
666531	8	D6	ambiguous	intergenic/unannotated	22	D	10	intergenic/unannotated
2600491	8	D6	unambiguous	intergenic/unannotated	8	D	6	intergenic/unannotated
542160	8	D7	unambiguous	gene	8	D	7	gene	ERDMAN_0493	540317	543220	-	Rv0450c	mmpL4	transmembrane transport protein
4174072	8	D8	ambiguous	gene	23	D	8	gene	ERDMAN_4101	4173758	4174243	-	Rv3742c		oxidoreductase
1387152	8	D8	unambiguous	intergenic/unannotated	8	D	8	intergenic/unannotated
3968083	8	D9	ambiguous	gene				gene	ERDMAN_3892	3967890	3968345	+	Rv3547		hypothetical protein
3037361	8	D9	ambiguous	gene				gene	ERDMAN_2998	3036093	3038465	-	Rv2737c	recA	recombinase A
1412697	8	D9	unambiguous	gene	8	D	9	gene	ERDMAN_1414	1412478	1414403	-	Rv1266c	pknH	transmembrane serine/threonine-protein kinase H
2799467	8	E1	unambiguous	gene	8	E	1	gene	ERDMAN_2747	2798580	2799653	-	Rv2497c	pdhA	pyruvate dehydrogenase E1 component alphasubunit
2545825	8	E10	unambiguous	gene	8	E	10	gene	ERDMAN_2503	2544552	2546057	+	Rv2287	yjcE	integral membrane transport protein
2340122	8	E11	unambiguous	intergenic/unannotated	8	E	11	intergenic/unannotated
3208538	8	E12	unambiguous	gene				gene	ERDMAN_3194	3208347	3209321	-	Rv2913c		D-amino acid aminohydrolase
3543789	8	E2	unambiguous	gene	8	E	2	gene	ERDMAN_3495	3542695	3543951	-	Rv3191c		transposase
3752227	8	E3	unambiguous	intergenic/unannotated	8	E	3	intergenic/unannotated
2916379	8	E4	ambiguous	gene	8	E	4	gene	ERDMAN_2859	2916174	2916632	+	Rv2600		integral membrane protein
2916379	8	E4	ambiguous	gene	11	C	9	gene	ERDMAN_2859	2916174	2916632	+	Rv2600		integral membrane protein
36173	8	E5	unambiguous	gene				gene	ERDMAN_0039	34288	36501	+	Rv0032	bioF2	8-amino-7-oxononanoate synthase
1363840	8	E6	unambiguous	intergenic/unannotated	8	E	6	intergenic/unannotated
4177537	8	E7	unambiguous	intergenic/unannotated	8	E	7	intergenic/unannotated
2238044	8	E8	ambiguous	gene				gene	ERDMAN_2204	2237906	2238658	+	Rv2001		hypothetical protein
201967	8	E8	unambiguous	gene	8	E	8	gene	ERDMAN_0197	201789	203381	+	Rv0172	mce1D	MCE-family protein
1072953	8	E9	ambiguous	gene				gene	ERDMAN_1067	1072792	1073412	-	Rv0963c		hypothetical protein
3791618	8	E9	ambiguous	gene	12	E	9	gene	ERDMAN_3713	3791254	3792819	-	Rv3394c		hypothetical protein
2916379	8	E9	ambiguous	gene	8	E	4	gene	ERDMAN_2859	2916174	2916632	+	Rv2600		integral membrane protein
2916379	8	E9	ambiguous	gene	11	C	9	gene	ERDMAN_2859	2916174	2916632	+	Rv2600		integral membrane protein
849991	8	E9	ambiguous	intergenic/unannotated	8	E	9	intergenic/unannotated
808686	8	F1	ambiguous	gene	8	F	6	gene	ERDMAN_0783	807941	810304	+	Rv0711	atsA	arylsulfatase
808686	8	F1	ambiguous	gene	34	B	1	gene	ERDMAN_0783	807941	810304	+	Rv0711	atsA	arylsulfatase
2369014	8	F1	unambiguous	gene	8	F	1	gene	ERDMAN_2331	2367351	2369180	-	Rv2115c		ATPase
2437979	8	F10	unambiguous	gene	8	F	10	gene	ERDMAN_2401	2437230	2438372	-	Rv2184c		hypothetical protein
51888	8	F11	ambiguous	gene	30	F	11	gene	ERDMAN_0057	51808	52677	-	Rv0048c		hypothetical protein
51888	8	F11	ambiguous	gene	32	A	4	gene	ERDMAN_0057	51808	52677	-	Rv0048c		hypothetical protein
2005903	8	F11	ambiguous	gene	8	A	6	gene	ERDMAN_1970	2005903	2006466	+	Rv1780		hypothetical protein
2005903	8	F11	ambiguous	gene	15	F	11	gene	ERDMAN_1970	2005903	2006466	+	Rv1780		hypothetical protein
3635229	8	F12	unambiguous	gene	8	F	12	gene	ERDMAN_3584	3634753	3635493	+	Rv3268		hypothetical protein
3456722	8	F2	unambiguous	gene	8	F	2	gene	ERDMAN_3397	3456050	3456943	-	Rv3101c	ftsX	putative cell division protein
473030	8	F2	ambiguous	intergenic/unannotated	8	B	5	intergenic/unannotated
473030	8	F2	ambiguous	intergenic/unannotated	31	F	2	intergenic/unannotated
3785745	8	F3	unambiguous	gene	8	F	3	gene	ERDMAN_3708	3785731	3786603	-	Rv3389c		dehydrogenase
518722	8	F4	unambiguous	gene	8	F	4	gene	ERDMAN_0471	518609	519481	-	Rv0428c		hypothetical protein
2997839	8	F5	unambiguous	gene	8	F	5	gene	ERDMAN_2956	2997738	2998409	-	Rv2693c		integral membrane alanine and leucine richprotein
2005903	8	F6	ambiguous	gene	8	A	6	gene	ERDMAN_1970	2005903	2006466	+	Rv1780		hypothetical protein
2005903	8	F6	ambiguous	gene	15	F	11	gene	ERDMAN_1970	2005903	2006466	+	Rv1780		hypothetical protein
2018040	8	F7	ambiguous	gene				gene	ERDMAN_1978	2017994	2019175	+	Rv1789	PPE26	PPE family protein
4344466	8	F8	unambiguous	gene	8	F	8	gene	ERDMAN_4259	4344323	4345693	-	Rv3883c	mycP1	membrane-anchored mycosin
3017195	8	F9	ambiguous	gene	8	F	9	gene	ERDMAN_2979	3016908	3017426	-	Rv2717c		hypothetical protein
2988925	8	G1	unambiguous	gene	8	G	1	gene	ERDMAN_2947	2987655	2988944	+	Rv2684	arsA	arsenic-transport integral membrane protein
1023741	8	G10	unambiguous	gene	8	G	10	gene	ERDMAN_1021	1022992	1024296	-	Rv0920c		transposase
3810353	8	G11	unambiguous	gene	8	G	11	gene	ERDMAN_3730	3808803	3810539	-	Rv3409c	choD	cholesterol oxidase precursor
955783	8	G12	unambiguous	gene	8	G	12	gene	ERDMAN_0952	953727	955889	+	Rv0860	fadB	fatty oxidation protein
3540298	8	G2	unambiguous	intergenic/unannotated	8	G	2	intergenic/unannotated
1849013	8	G3	ambiguous	intergenic/unannotated	8	G	4	intergenic/unannotated
2381470	8	G3	unambiguous	intergenic/unannotated	8	G	3	intergenic/unannotated
426518	8	G4	ambiguous	gene	7	G	6	gene	ERDMAN_0394	425146	435033	-	Rv0355c	PPE8	PPE family protein
426518	8	G4	ambiguous	gene	40	E	4	gene	ERDMAN_0394	425146	435033	-	Rv0355c	PPE8	PPE family protein
1849013	8	G4	ambiguous	intergenic/unannotated	8	G	4	intergenic/unannotated
769924	8	G5	unambiguous	gene	8	G	5	gene	ERDMAN_0740	769182	771095	-	Rv0669c		hydrolase
1103094	8	G6	unambiguous	gene	8	G	6	gene	ERDMAN_1097	1101595	1103661	+	Rv0987		adhesion component transport transmembraneprotein ABC transporter
1443519	8	G6	ambiguous	intergenic/unannotated	8	C	8	intergenic/unannotated
1443519	8	G6	ambiguous	intergenic/unannotated	40	G	6	intergenic/unannotated
3828572	8	G7	ambiguous	intergenic/unannotated				intergenic/unannotated
2799364	8	G8	unambiguous	gene	8	G	8	gene	ERDMAN_2747	2798580	2799653	-	Rv2497c	pdhA	pyruvate dehydrogenase E1 component alphasubunit
1443519	8	G8	ambiguous	intergenic/unannotated	8	C	8	intergenic/unannotated
1443519	8	G8	ambiguous	intergenic/unannotated	40	G	6	intergenic/unannotated
155080	8	G9	ambiguous	gene	8	G	9	gene	ERDMAN_0148	154980	155759	+	Rv0128		transmembrane protein
2061238	8	H1	ambiguous	gene	8	C	10	gene	ERDMAN_2013	2060521	2061444	+	Rv1823		hypothetical protein
2061238	8	H1	ambiguous	gene	31	H	1	gene	ERDMAN_2013	2060521	2061444	+	Rv1823		hypothetical protein
3383688	8	H1	unambiguous	gene	8	H	1	gene	ERDMAN_3324	3383419	3384495	-	Rv3037c		hypothetical protein
2061238	8	H10	ambiguous	gene	8	C	10	gene	ERDMAN_2013	2060521	2061444	+	Rv1823		hypothetical protein
2061238	8	H10	ambiguous	gene	31	H	1	gene	ERDMAN_2013	2060521	2061444	+	Rv1823		hypothetical protein
3725192	8	H10	ambiguous	gene	8	H	10	gene	ERDMAN_3663	3724379	3725941	-	product		PE_PGRS family protein
2542587	8	H11	unambiguous	gene	8	H	11	gene	ERDMAN_2500	2542199	2543536	+	Rv2285		hypothetical protein
2644095	8	H12	ambiguous	intergenic/unannotated				intergenic/unannotated
1054817	8	H2	unambiguous	intergenic/unannotated	8	H	2	intergenic/unannotated
3540298	8	H2	unambiguous	intergenic/unannotated	8	G	2	intergenic/unannotated
	8	H3
	8	H4
3273673	8	H5	unambiguous	gene	8	H	5	gene	ERDMAN_3223	3272173	3273840	+	Rv2941	fadD28	acyl-CoA synthetase
3452230	8	H5	ambiguous	gene	7	H	3	gene	ERDMAN_3389	3452042	3453355	-	Rv3097c	lipY	triacylglycerol lipase
2084046	8	H6	unambiguous	gene	8	H	6	gene	ERDMAN_2032	2083078	2084514	-	Rv1843c	guaB1	inositol-5-monophosphate dehydrogenase
2016959	8	H6	ambiguous	gene	3	H	6	gene	ERDMAN_1976	2016505	2017602	+	Rv1787	PPE25	PPE family protein
2016959	8	H6	ambiguous	gene	19	B	7	gene	ERDMAN_1976	2016505	2017602	+	Rv1787	PPE25	PPE family protein
2020083	8	H6	ambiguous	gene	3	H	7	gene	ERDMAN_1979	2019590	2020681	+	Rv1790	PPE27	PPE family protein
2020083	8	H6	ambiguous	gene	19	B	6	gene	ERDMAN_1979	2019590	2020681	+	Rv1790	PPE27	PPE family protein
909947	8	H6	unambiguous	gene	8	H	6	gene	ERDMAN_0901	909933	910700	+	Rv0818		transcriptional regulator
3535205	8	H7	ambiguous	gene				gene	ERDMAN_3481	3535137	3535430	+	product		hypothetical protein
2258319	8	H8	unambiguous	gene	8	H	8	gene	ERDMAN_2230	2258193	2258576	-	Rv2022c		hypothetical protein
2550411	8	H9	ambiguous	gene	8	H	9	gene	ERDMAN_2509	2550053	2551276	+	Rv2294		aminotransferase
3231058	9	A1	unambiguous	gene	9	A	1	gene	ERDMAN_3210	3230962	3231747	+	Rv2928	tesA	thioesterase
3287069	9	A10	unambiguous	gene	9	A	10	gene	ERDMAN_3231	3286600	3288717	-	Rv2948c	fadD22	acyl-CoA synthetase
	9	A11
3173112	9	A12	unambiguous	gene	33	A	12	gene	ERDMAN_3150	3172419	3173138	+	Rv2873	mpt83	cell surface lipoprotein
2619670	9	A12	unambiguous	gene	9	A	12	gene	ERDMAN_2584	2619004	2620098	-	Rv2352c	PPE38	PPE family protein
2623071	9	A12	unambiguous	gene	9	A	12	gene	ERDMAN_2587	2622426	2623580	-	product		PPE family protein
3880230	9	A2	ambiguous	gene				gene	ERDMAN_3810	3879551	3880555	-	Rv3469c	mhpE	4-hydroxy-2-ketovalerate aldolase
3513262	9	A2	unambiguous	gene	9	A	2	gene	ERDMAN_3459	3511742	3513337	+	Rv3158	nuoN	NADH dehydrogenase subunit N
	9	A3
3973653	9	A4	unambiguous	gene	9	A	4	gene	ERDMAN_3898	3972667	3973734	+	Rv3553		oxidoreductase
2891376	9	A5	unambiguous	gene	9	A	5	gene	ERDMAN_2837	2890750	2891772	-	Rv2578c		hypothetical protein
3954850	9	A6	unambiguous	gene	9	A	6	gene	ERDMAN_3879	3954635	3955546	-	Rv3535c		acetaldehyde dehydrogenase
3599521	9	A7	unambiguous	gene	9	A	7	gene	ERDMAN_3551	3599048	3599782	-	Rv3238c		integral membrane protein
3880230	9	A8	ambiguous	gene				gene	ERDMAN_3810	3879551	3880555	-	Rv3469c	mhpE	4-hydroxy-2-ketovalerate aldolase
2694708	9	A9	ambiguous	gene	9	A	9	gene	ERDMAN_2648	2694687	2694827	+	product		hypothetical protein
2570347	9	B1	unambiguous	gene	9	B	1	gene	ERDMAN_2535	2569778	2570632	-	Rv2313c		hypothetical protein
2915215	9	B10	ambiguous	gene	2	F	2	gene	ERDMAN_2856	2914596	2915216	+	Rv2597		hypothetical protein
2915215	9	B10	ambiguous	gene	9	B	10	gene	ERDMAN_2856	2914596	2915216	+	Rv2597		hypothetical protein
2307678	9	B11	ambiguous	gene	9	B	11	gene	ERDMAN_2265	2306987	2308591	-	Rv2052c		hypothetical protein
294568	9	B12	ambiguous	gene				gene	ERDMAN_0273	293114	294949	-	Rv0244c	fadE5	acyl-CoA dehydrogenase
1533281	9	B12	ambiguous	gene	9	B	9	gene	ERDMAN_1525	1533279	1533665	-	Rv1365c	rsfA	anti-anti-sigma factor
1533281	9	B12	ambiguous	gene	14	F	12	gene	ERDMAN_1525	1533279	1533665	-	Rv1365c	rsfA	anti-anti-sigma factor
80328	9	B12	unambiguous	gene	9	B	12	gene	ERDMAN_0087	79755	80804	+	Rv0072		glutamine-transport transmembrane protein ABCtransporter
1823763	9	B2	unambiguous	gene	9	B	2	gene	ERDMAN_1797	1822752	1824167	+	Rv1634		drug efflux membrane protein
1799340	9	B3	unambiguous	gene	9	B	3	gene	ERDMAN_1777	1799315	1799665	+	Rv1616		hypothetical protein
769424	9	B4	unambiguous	gene	9	B	4	gene	ERDMAN_0740	769182	771095	-	Rv0669c		hydrolase
2646637	9	B5	unambiguous	gene	9	B	5	gene	ERDMAN_2614	2646627	2650997	-	Rv2379c	mbtF	peptide synthetase MBTF (peptide synthase)
473211	9	B6	unambiguous	gene	9	B	6	gene	ERDMAN_0433	473198	473461	+	product		13E12 repeat family protein
2612938	9	B7	unambiguous	gene	9	B	7	gene	ERDMAN_2578	2612735	2613061	-	Rv2348c		hypothetical protein
3556706	9	B8	unambiguous	intergenic/unannotated	9	B	8	intergenic/unannotated
1533281	9	B9	ambiguous	gene	9	B	9	gene	ERDMAN_1525	1533279	1533665	-	Rv1365c	rsfA	anti-anti-sigma factor
1533281	9	B9	ambiguous	gene	14	F	12	gene	ERDMAN_1525	1533279	1533665	-	Rv1365c	rsfA	anti-anti-sigma factor
1143465	9	C1	unambiguous	gene	9	C	1	gene	ERDMAN_1138	1142789	1143520	+	Rv1022	lpqU	lipoprotein
	9	C10
718684	9	C11	ambiguous	gene	9	C	9	gene	ERDMAN_0689	718118	718858	-	Rv0625c		transmembrane protein
718684	9	C11	ambiguous	gene	34	F	11	gene	ERDMAN_0689	718118	718858	-	Rv0625c		transmembrane protein
1755373	9	C11	ambiguous	gene	9	C	11	gene	ERDMAN_1733	1754575	1755768	+	Rv1557	mmpL6	transmembrane transport protein
3601186	9	C12	unambiguous	gene	9	C	12	gene	ERDMAN_3552	3599841	3602987	-	Rv3239c		transmembrane transport protein
4354899	9	C2	ambiguous	gene	7	C	2	gene	ERDMAN_4269	4354630	4354917	-	Rv3890c	esxC	ESAT-6 like protein
4354899	9	C2	ambiguous	gene	9	C	10	gene	ERDMAN_4269	4354630	4354917	-	Rv3890c	esxC	ESAT-6 like protein
257847	9	C3	unambiguous	gene				gene	ERDMAN_0242	257098	258171	-	Rv0215c	fadE3	acyl-CoA dehydrogenase
939677	9	C4	unambiguous	gene	9	C	4	gene	ERDMAN_0936	938624	939901	+	Rv0845		two component sensor kinase
923286	9	C4	unambiguous	intergenic/unannotated	33	C	4	intergenic/unannotated
2236770	9	C5	unambiguous	gene	9	C	5	gene	ERDMAN_2203	2236454	2237896	+	Rv2000		hypothetical protein
57027	9	C6	unambiguous	gene	9	C	6	gene	ERDMAN_0060	55676	57358	+	Rv0051		transmembrane protein
325564	9	C7	unambiguous	gene				gene	ERDMAN_0299	323970	325565	+	Rv0270	fadD2	acyl-CoA synthetase
1294457	9	C7	unambiguous	gene				gene	ERDMAN_1308	1292685	1294571	+	Rv1165	typA	GTP-binding translation elongation factor
1196005	9	C8	unambiguous	gene	33	C	8	gene	ERDMAN_1198	1195700	1196560	+	Rv1073		hypothetical protein
2637305	9	C8	unambiguous	gene	9	C	8	gene	ERDMAN_2600	2637291	2637839	-	Rv2367c		putative metalloprotease
68718	9	C8	ambiguous	gene	9	C	2	gene	ERDMAN_0075	68600	70051	+	product		rhomboid family integral membrane protein
787676	9	C9	ambiguous	gene	22	C	9	gene	ERDMAN_0757	787647	788444	+	Rv0686		hypothetical protein
3495004	9	D1	unambiguous	gene	9	D	1	gene	ERDMAN_3441	3494048	3495019	+	Rv3141	fadB4	NADPH quinone oxidoreductase
743892	9	D10	unambiguous	gene	9	D	10	gene	ERDMAN_0717	743668	747864	+	Rv0648		alpha-mannosidase
4140030	9	D11	ambiguous	gene	9	D	11	gene	ERDMAN_4068	4139839	4140693	-	Rv3714c		hypothetical protein
251799	9	D12	unambiguous	gene				gene	ERDMAN_0238	251097	252917	+	Rv0211	pckA	phosphoenolpyruvate carboxykinase
4171852	9	D2	unambiguous	gene	9	D	2	gene	ERDMAN_4099	4171741	4173096	-	Rv3740c		hypothetical protein
3287693	9	D3	unambiguous	gene	9	D	3	gene	ERDMAN_3231	3286600	3288717	-	Rv2948c	fadD22	acyl-CoA synthetase
3300006	9	D4	unambiguous	gene	9	D	4	gene	ERDMAN_3242	3299477	3300763	-	Rv2958c		glycosyl transferase
1546891	9	D5	unambiguous	gene	9	D	5	gene	ERDMAN_1537	1546792	1547373	+	Rv1379	pyrR	pyrimidine regulatory protein
539305	9	D6	ambiguous	gene	9	D	6	gene	ERDMAN_0492	538958	540253	-	Rv0449c		hypothetical protein
2042700	9	D7	unambiguous	gene	9	D	7	gene	ERDMAN_1998	2042480	2043892	+	Rv1809	PPE33	PPE family protein
821240	9	D8	ambiguous	gene	9	D	8	gene	ERDMAN_0799	820143	821246	-	Rv0726c		hypothetical protein
4353344	9	D9	unambiguous	gene	9	D	9	gene	ERDMAN_4267	4352586	4353584	-	Rv3888c		hypothetical protein
3444417	9	E1	unambiguous	intergenic/unannotated	9	E	1	intergenic/unannotated
301401	9	E10	unambiguous	intergenic/unannotated	9	E	10	intergenic/unannotated
4080373	9	E10	ambiguous	intergenic/unannotated	9	H	10	intergenic/unannotated
2307678	9	E11	ambiguous	gene	9	B	11	gene	ERDMAN_2265	2306987	2308591	-	Rv2052c		hypothetical protein
3661068	9	E11	ambiguous	gene	9	H	11	gene	ERDMAN_3610	3660507	3661256	-	Rv3294c		hypothetical protein
4140030	9	E11	ambiguous	gene	9	D	11	gene	ERDMAN_4068	4139839	4140693	-	Rv3714c		hypothetical protein
3505861	9	E11	ambiguous	gene	9	F	11	gene	ERDMAN_3453	3505234	3506466	+	Rv3152	nuoH	NADH dehydrogenase subunit H
1151293	9	E11	unambiguous	gene	9	E	11	gene	ERDMAN_1147	1151065	1152780	+	Rv1029	kdpA	potassium-transporting ATPase subunit A
1755373	9	E11	ambiguous	gene	9	C	11	gene	ERDMAN_1733	1754575	1755768	+	Rv1557	mmpL6	transmembrane transport protein
2073322	9	E12	unambiguous	gene	33	E	12	gene	ERDMAN_2024	2071520	2073328	-	Rv1835c		hypothetical protein
2575914	9	E12	unambiguous	gene	9	E	12	gene	ERDMAN_2540	2575244	2576566	+	Rv2318	uspC	periplasmic sugar-binding lipoprotein
1694562	9	E2	unambiguous	gene	9	E	2	gene	ERDMAN_1684	1694152	1695423	+	Rv1510		hypothetical protein
3290723	9	E3	unambiguous	gene	9	H	3	gene	ERDMAN_3232	3289359	3291218	-	Rv2950c	fadD29	acyl-CoA synthetase
2095133	9	E3	unambiguous	gene	9	E	3	gene	ERDMAN_2045	2094959	2095630	-	Rv1856c		short chain dehydrogenase
3886523	9	E4	unambiguous	intergenic/unannotated	9	E	4	intergenic/unannotated
3150846	9	E5	ambiguous	gene	9	E	5	gene	ERDMAN_3128	3150839	3152686	+	Rv2853	PE_PGRS48	PE-PGRS family protein
2392822	9	E6	unambiguous	gene	9	E	6	gene	ERDMAN_2358	2392688	2393218	-	Rv2140c	TB18.6	Conserved protein TB18.6
539305	9	E6	ambiguous	gene	9	D	6	gene	ERDMAN_0492	538958	540253	-	Rv0449c		hypothetical protein
2195293	9	E6	ambiguous	gene	9	F	6	gene	ERDMAN_2158	2195047	2195298	-	Rv1960c		hypothetical protein
3563856	9	E7	unambiguous	gene	9	E	7	gene	ERDMAN_3512	3562417	3565584	-	Rv3202c		ATP-dependent DNA helicase
1990344	9	E7	unambiguous	intergenic/unannotated	33	E	7	intergenic/unannotated
821240	9	E8	ambiguous	gene	9	D	8	gene	ERDMAN_0799	820143	821246	-	Rv0726c		hypothetical protein
2597183	9	E8	unambiguous	gene	9	E	8	gene	ERDMAN_2564	2596999	2597889	+	Rv2336		hypothetical protein
3883203	9	E8	ambiguous	gene	9	G	8	gene	ERDMAN_3813	3882906	3883346	+	Rv3472		hypothetical protein
3911492	9	E8	ambiguous	gene	9	F	8	gene	ERDMAN_3841	3911340	3912182	-	Rv3500c	yrbE4B	integral membrane protein
2525251	9	E8	ambiguous	intergenic/unannotated	9	H	8	intergenic/unannotated
544690	9	E9	ambiguous	intergenic/unannotated	9	G	9	intergenic/unannotated
661116	9	E9	unambiguous	intergenic/unannotated	9	E	9	intergenic/unannotated
2669823	9	F1	unambiguous	gene	9	F	1	gene	ERDMAN_2623	2669692	2670945	+	Rv2387		hypothetical protein
2041579	9	F10	unambiguous	gene	9	F	10	gene	ERDMAN_1997	2041122	2042354	+	Rv1808	PPE32	PPE family protein
3505861	9	F11	ambiguous	gene	9	F	11	gene	ERDMAN_3453	3505234	3506466	+	Rv3152	nuoH	NADH dehydrogenase subunit H
718684	9	F11	ambiguous	gene	9	C	9	gene	ERDMAN_0689	718118	718858	-	Rv0625c		transmembrane protein
718684	9	F11	ambiguous	gene	34	F	11	gene	ERDMAN_0689	718118	718858	-	Rv0625c		transmembrane protein
2848657	9	F12	ambiguous	gene	9	F	12	gene	ERDMAN_2792	2848051	2848731	+	Rv2536		transmembrane protein
3880230	9	F2	ambiguous	gene				gene	ERDMAN_3810	3879551	3880555	-	Rv3469c	mhpE	4-hydroxy-2-ketovalerate aldolase
2617328	9	F2	unambiguous	gene	9	F	2	gene	ERDMAN_2581	2616618	2618180	-	Rv2351c	plcA	membrane-associated phospholipase C
2071481	9	F3	unambiguous	gene	9	F	3	gene	ERDMAN_2023	2070751	2071515	+	Rv1834		probable hydrolase
395662	9	F4	unambiguous	gene	9	F	4	gene	ERDMAN_0364	395063	395689	-	Rv0329c		hypothetical protein
3541464	9	F5	unambiguous	gene	9	F	5	gene	ERDMAN_3492	3540806	3542071	-	Rv3190c		hypothetical protein
1186691	9	F6	unambiguous	gene	33	F	6	gene	ERDMAN_1187	1186490	1187056	+	Rv1065		hypothetical protein
2195293	9	F6	ambiguous	gene	9	F	6	gene	ERDMAN_2158	2195047	2195298	-	Rv1960c		hypothetical protein
2179058	9	F7	unambiguous	gene	9	F	7	gene	ERDMAN_2133	2178457	2179566	+	Rv1936		monooxygenase
3880230	9	F8	ambiguous	gene				gene	ERDMAN_3810	3879551	3880555	-	Rv3469c	mhpE	4-hydroxy-2-ketovalerate aldolase
3911492	9	F8	ambiguous	gene	9	F	8	gene	ERDMAN_3841	3911340	3912182	-	Rv3500c	yrbE4B	integral membrane protein
1533281	9	F9	ambiguous	gene	9	B	9	gene	ERDMAN_1525	1533279	1533665	-	Rv1365c	rsfA	anti-anti-sigma factor
1533281	9	F9	ambiguous	gene	14	F	12	gene	ERDMAN_1525	1533279	1533665	-	Rv1365c	rsfA	anti-anti-sigma factor
2992253	9	F9	unambiguous	gene				gene	ERDMAN_2951	2991786	2992691	-	Rv2688c		antibiotic ABC transporter ATP-binding protein
3827301	9	F9	ambiguous	gene	9	F	9	gene	ERDMAN_3749	3825696	3827780	-	Rv3428c		transposase
3298646	9	G1	unambiguous	gene	9	G	1	gene	ERDMAN_3239	3298290	3299060	+	Rv2957		glycosyl transferase
4320034	9	G1	ambiguous	gene	9	D	1	gene	ERDMAN_4236	4319887	4320933	+	Rv3863		hypothetical protein
4270157	9	G1	unambiguous	gene	33	G	1	gene	ERDMAN_4190	4269168	4272305	-	Rv3823c	mmpL8	integral membrane transport protein
	9	G10
4320034	9	G11	ambiguous	gene	9	D	1	gene	ERDMAN_4236	4319887	4320933	+	Rv3863		hypothetical protein
1583694	9	G12	ambiguous	gene	11	G	12	gene	ERDMAN_1574	1583438	1584715	+	Rv1415	ribA2	Probable riboflavin biosynthesis protein RibA2
2846616	9	G12	unambiguous	gene	9	G	12	gene	ERDMAN_2790	2846314	2846877	-	Rv2534c	efp	elongation factor P
2848657	9	G12	ambiguous	gene	9	F	12	gene	ERDMAN_2792	2848051	2848731	+	Rv2536		transmembrane protein
1877119	9	G2	unambiguous	gene				gene	ERDMAN_1833	1875911	1877221	-	Rv1666c	cyp139	cytochrome P450 139
1586557	9	G2	unambiguous	gene				gene	ERDMAN_1578	1586546	1587019	+	Rv1419		hypothetical protein
2568972	9	G3	unambiguous	gene	9	G	3	gene	ERDMAN_2532	2568538	2569134	+	Rv2311		hypothetical protein
3939606	9	G4	unambiguous	gene	9	G	4	gene	ERDMAN_3861	3939494	3940558	+	Rv3522	ltp4	lipid-transfer protein
4165288	9	G5	unambiguous	gene	9	G	5	gene	ERDMAN_4091	4164920	4165420	-	Rv3733c		hypothetical protein
2365325	9	G6	unambiguous	gene	9	G	6	gene	ERDMAN_2328	2363795	2365432	-	Rv2112c		hypothetical protein
302029	9	G6	unambiguous	intergenic/unannotated				intergenic/unannotated
2575482	9	G7	unambiguous	gene	9	G	7	gene	ERDMAN_2540	2575244	2576566	+	Rv2318	uspC	periplasmic sugar-binding lipoprotein
3357750	9	G8	unambiguous	gene	33	G	8	gene	ERDMAN_3299	3357467	3358498	-	Rv3010c	pfkA	6-phosphofructokinase
3883203	9	G8	ambiguous	gene	9	G	8	gene	ERDMAN_3813	3882906	3883346	+	Rv3472		hypothetical protein
544690	9	G9	ambiguous	intergenic/unannotated	9	G	9	intergenic/unannotated
	9	H1
4080373	9	H10	ambiguous	intergenic/unannotated	9	H	10	intergenic/unannotated
3661068	9	H11	ambiguous	gene	9	H	11	gene	ERDMAN_3610	3660507	3661256	-	Rv3294c		hypothetical protein
	9	H12
	9	H2
3290723	9	H3	unambiguous	gene	9	H	3	gene	ERDMAN_3232	3289359	3291218	-	Rv2950c	fadD29	acyl-CoA synthetase
1077726	9	H4	unambiguous	gene	9	H	4	gene	ERDMAN_1076	1077530	1079908	+	Rv0969	ctpV	metal cation transporter P-type ATPase
2527615	9	H5	unambiguous	gene				gene	ERDMAN_2486	2526837	2527799	+	Rv2263		short chain dehydrogenase
1701496	9	H5	ambiguous	intergenic/unannotated	6	A	5	intergenic/unannotated
1701496	9	H5	ambiguous	intergenic/unannotated	6	A	5	intergenic/unannotated
1701496	9	H5	ambiguous	intergenic/unannotated	9	H	12	intergenic/unannotated
1701496	9	H5	ambiguous	intergenic/unannotated	9	H	12	intergenic/unannotated
1835549	9	H6	unambiguous	intergenic/unannotated	9	H	6	intergenic/unannotated
4110166	9	H7	unambiguous	intergenic/unannotated	9	H	7	intergenic/unannotated
68718	9	H8	ambiguous	gene	9	C	2	gene	ERDMAN_0075	68600	70051	+	product		rhomboid family integral membrane protein
2525251	9	H8	ambiguous	intergenic/unannotated	9	H	8	intergenic/unannotated
2258195	9	H9	unambiguous	gene	9	H	9	gene	ERDMAN_2230	2258193	2258576	-	Rv2022c		hypothetical protein
1737834	9	H9	ambiguous	intergenic/unannotated				intergenic/unannotated
2075367	10	A1	unambiguous	gene	10	A	1	gene	ERDMAN_2025	2073422	2075455	-	Rv1836c		hypothetical protein
4343509	10	A1	ambiguous	gene	9	A	11	gene	ERDMAN_4258	4342938	4344326	-	Rv3882c		hypothetical protein
4343509	10	A1	ambiguous	gene	10	H	1	gene	ERDMAN_4258	4342938	4344326	-	Rv3882c		hypothetical protein
	10	A10
229774	10	A11	unambiguous	gene				gene	ERDMAN_0220	226191	229775	+	Rv0194		drugs-transport transmembrane ATP-bindingprotein ABC transporter
3041257	10	A11	unambiguous	gene	10	A	11	gene	ERDMAN_3003	3040835	3042184	+	product		PE-PGRS family protein
2480790	10	A12	ambiguous	gene				gene	ERDMAN_2440	2480734	2483718	-	Rv2221c	glnE	glutamate-ammonia-ligase adenylyltransferase
475940	10	A2	unambiguous	gene	10	A	2	gene	ERDMAN_0437	475682	476098	+	Rv0396		hypothetical protein
120902	10	A3	ambiguous	gene				gene	ERDMAN_0120	119046	121304	-	Rv0103c	ctpB	cation-transporter P-type ATPase B
1169864	10	A3	unambiguous	intergenic/unannotated	10	A	3	intergenic/unannotated
2625330	10	A4	unambiguous	gene	10	A	4	gene	ERDMAN_2588	2624009	2625877	-	product		PPE family protein
	10	A5
3883460	10	A6	unambiguous	gene	10	A	6	gene	ERDMAN_3814	3883426	3884328	-	Rv3473c	bpoA	peroxidase
2616472	10	A7	unambiguous	intergenic/unannotated	10	A	7	intergenic/unannotated
35892	10	A8	unambiguous	gene	10	A	8	gene	ERDMAN_0039	34288	36501	+	Rv0032	bioF2	8-amino-7-oxononanoate synthase
231385	10	A9	ambiguous	gene	10	A	9	gene	ERDMAN_0223	230960	231544	+	Rv0196		transcriptional regulator
1239115	10	B1	unambiguous	gene	10	B	1	gene	ERDMAN_1248	1238760	1239401	+	Rv1115		hypothetical protein
2771119	10	B10	ambiguous	gene				gene	ERDMAN_2724	2766335	2771224	-	Rv2476c	gdh	NAD-dependent glutamate dehydrogenase
4380642	10	B10	unambiguous	gene	10	B	10	gene	ERDMAN_4290	4377440	4380973	+	Rv3910		transmembrane protein
1562837	10	B11	unambiguous	gene	10	B	11	gene	ERDMAN_1551	1562247	1563725	-	Rv1393c		monoxygenase
472897	10	B12	unambiguous	gene	10	B	12	gene	ERDMAN_0432	471583	472995	-	Rv0392c	ndhA	membrane NADH dehydrogenase
3978784	10	B2	unambiguous	intergenic/unannotated	10	B	2	intergenic/unannotated
4172093	10	B3	unambiguous	gene	10	B	3	gene	ERDMAN_4099	4171741	4173096	-	Rv3740c		hypothetical protein
383081	10	B4	unambiguous	gene	10	B	4	gene	ERDMAN_0347	382859	383245	+	Rv0313		hypothetical protein
2543688	10	B5	ambiguous	gene	10	B	8	gene	ERDMAN_2501	2543603	2544355	-	Rv2286c		hypothetical protein
3117084	10	B5	unambiguous	gene	10	B	5	gene	ERDMAN_3092	3116653	3117363	-	Rv2821c		hypothetical protein
481556	10	B5	unambiguous	gene	10	E	5	gene	ERDMAN_0443	480711	483587	-	Rv0402c	mmpL1	transmembrane transport protein
2253114	10	B6	unambiguous	gene	10	B	6	gene	ERDMAN_2223	2252890	2254146	-	Rv2015c		hypothetical protein
1988687	10	B6	unambiguous	gene	10	B	6	gene	ERDMAN_1951	1988463	1989719	-	product		IclR family transcriptional regulator
2497030	10	B7	unambiguous	gene	10	B	7	gene	ERDMAN_2452	2495970	2497064	-	Rv2231c	cobC	aminotransferase CobC
	10	B8
1610357	10	B9	unambiguous	gene				gene	ERDMAN_1597	1610029	1610454	-	Rv1439c		hypothetical protein
22200	10	B9	unambiguous	gene	10	B	9	gene	ERDMAN_0023	21637	23172	-	Rv0018c	ppp	serine/threonine phosphatase
4287283	10	C1	unambiguous	gene	10	C	1	gene	ERDMAN_4199	4287144	4287662	-	Rv3832c		hypothetical protein
3272180	10	C10	unambiguous	gene	10	C	10	gene	ERDMAN_3223	3272173	3273840	+	Rv2941	fadD28	acyl-CoA synthetase
1006455	10	C11	unambiguous	gene	10	C	11	gene	ERDMAN_1001	1006438	1007556	+	Rv0906		hypothetical protein
3475872	10	C12	unambiguous	gene				gene	ERDMAN_3421	3475747	3476640	+	Rv3124		transcriptional regulator
291393	10	C12	unambiguous	intergenic/unannotated	10	C	12	intergenic/unannotated
3529281	10	C2	unambiguous	intergenic/unannotated	10	C	2	intergenic/unannotated
1614396	10	C3	ambiguous	gene	4	D	8	gene	ERDMAN_1601	1612802	1615102	+	Rv1442	bisC	biotin sulfoxide reductase
1614396	10	C3	ambiguous	gene	10	C	3	gene	ERDMAN_1601	1612802	1615102	+	Rv1442	bisC	biotin sulfoxide reductase
361099	10	C4	ambiguous	gene	10	C	4	gene	ERDMAN_0330	360130	361527	-	Rv0296c		sulfatase
361099	10	C4	ambiguous	gene	39	H	7	gene	ERDMAN_0330	360130	361527	-	Rv0296c		sulfatase
1095948	10	C5	unambiguous	gene	10	C	5	gene	ERDMAN_1091	1095875	1096561	+	Rv0981	mprA	two component response transcriptionalregulatory protein
2366068	10	C6	unambiguous	gene	10	C	6	gene	ERDMAN_2329	2365568	2366713	+	Rv2113		integral membrane protein
595235	10	C7	unambiguous	gene	10	C	7	gene	ERDMAN_0551	594502	595461	+	Rv0502		hypothetical protein
1614396	10	C8	ambiguous	gene	4	D	8	gene	ERDMAN_1601	1612802	1615102	+	Rv1442	bisC	biotin sulfoxide reductase
1614396	10	C8	ambiguous	gene	10	C	3	gene	ERDMAN_1601	1612802	1615102	+	Rv1442	bisC	biotin sulfoxide reductase
1484900	10	C9	ambiguous	gene	10	C	9	gene	ERDMAN_1479	1484536	1485207	+	Rv1321		hypothetical protein
3298967	10	D1	unambiguous	gene	10	D	1	gene	ERDMAN_3239	3298290	3299060	+	Rv2957		glycosyl transferase
137349	10	D10	unambiguous	gene	10	D	10	gene	ERDMAN_0132	137215	137508	-	product		hypothetical protein
1728832	10	D11	unambiguous	gene	10	D	11	gene	ERDMAN_1711	1728806	1729042	+	Rv1535		hypothetical protein
2126698	10	D12	ambiguous	intergenic/unannotated	10	D	12	intergenic/unannotated
	10	D2
3004201	10	D3	unambiguous	gene	10	D	3	gene	ERDMAN_2965	3003899	3004696	+	Rv2702	ppgK	polyphosphate glucokinase
	10	D4
2267517	10	D5	unambiguous	gene	10	D	5	gene	ERDMAN_2237	2266824	2267783	-	Rv2025c		hypothetical protein
2959694	10	D6	unambiguous	gene	10	D	6	gene	ERDMAN_2911	2958792	2959790	+	Rv2646		integrase
1149362	10	D7	unambiguous	gene	10	D	7	gene	ERDMAN_1145	1148157	1150739	-	Rv1028c	kdpD	sensor protein
850272	10	D8	unambiguous	gene	10	D	8	gene	ERDMAN_0836	850244	850414	-	Rv0755A		transposase
3529028	10	D9	ambiguous	intergenic/unannotated	10	D	9	intergenic/unannotated
	10	E1
1810286	10	E10	ambiguous	gene	10	F	10	gene	ERDMAN_1785	1810198	1811454	-	Rv1625c	cya	membrane-anchored adenylyl cyclase
1810286	10	E10	ambiguous	gene	23	E	10	gene	ERDMAN_1785	1810198	1811454	-	Rv1625c	cya	membrane-anchored adenylyl cyclase
116754	10	E10	unambiguous	intergenic/unannotated	10	E	10	intergenic/unannotated
1703526	10	E11	unambiguous	intergenic/unannotated	10	E	11	intergenic/unannotated
3200289	10	E12	unambiguous	gene				gene	ERDMAN_3182	3200287	3200592	-	Rv2901c		hypothetical protein
614583	10	E12	unambiguous	intergenic/unannotated	10	E	12	intergenic/unannotated
	10	E2
3755636	10	E3	ambiguous	gene	10	E	3	gene	ERDMAN_3681	3754535	3755695	+	Rv3359		oxidoreductase
4178875	10	E4	ambiguous	gene	6	E	4	gene	ERDMAN_4108	4178537	4178887	-	Rv3749c		hypothetical protein
2059419	10	E4	unambiguous	gene	10	E	4	gene	ERDMAN_2011	2057366	2059702	+	Rv1821	secA2	preprotein translocase subunit
3755636	10	E5	ambiguous	gene	10	E	3	gene	ERDMAN_3681	3754535	3755695	+	Rv3359		oxidoreductase
481556	10	E5	unambiguous	gene	10	E	5	gene	ERDMAN_0443	480711	483587	-	Rv0402c	mmpL1	transmembrane transport protein
3418033	10	E6	unambiguous	gene	10	E	6	gene	ERDMAN_3357	3417552	3418097	+	Rv3067		hypothetical protein
	10	E7
	10	E8
2815878	10	E9	unambiguous	intergenic/unannotated	10	E	9	intergenic/unannotated
568127	10	F1	unambiguous	gene	10	F	1	gene	ERDMAN_0521	567529	568128	+	Rv0475	hbhA	iron-regulated heparin binding hemagglutinin
171909	10	F10	ambiguous	gene				gene	ERDMAN_0168	171524	172456	+	Rv0146		hypothetical protein
1810286	10	F10	ambiguous	gene	10	F	10	gene	ERDMAN_1785	1810198	1811454	-	Rv1625c	cya	membrane-anchored adenylyl cyclase
1810286	10	F10	ambiguous	gene	23	E	10	gene	ERDMAN_1785	1810198	1811454	-	Rv1625c	cya	membrane-anchored adenylyl cyclase
114593	10	F11	unambiguous	gene	10	F	11	gene	ERDMAN_0118	109132	116670	+	Rv0101	nrp	peptide synthetase
	10	F12
658617	10	F2	unambiguous	gene	10	F	2	gene	ERDMAN_0618	657688	659148	-	Rv0565c		monooxygenase
2001676	10	F3	unambiguous	gene	10	F	3	gene	ERDMAN_1965	2001199	2001759	-	Rv1776c		transcriptional regulator
4121427	10	F4	unambiguous	gene	10	F	4	gene	ERDMAN_4051	4121333	4122871	+	Rv3698		hypothetical protein
2016955	10	F4	ambiguous	gene	2	F	4	gene	ERDMAN_1976	2016505	2017602	+	Rv1787	PPE25	PPE family protein
2016955	10	F4	ambiguous	gene	10	H	2	gene	ERDMAN_1976	2016505	2017602	+	Rv1787	PPE25	PPE family protein
2020079	10	F4	ambiguous	gene	2	F	2	gene	ERDMAN_1979	2019590	2020681	+	Rv1790	PPE27	PPE family protein
2020079	10	F4	ambiguous	gene	10	H	2	gene	ERDMAN_1979	2019590	2020681	+	Rv1790	PPE27	PPE family protein
2072464	10	F5	unambiguous	gene				gene	ERDMAN_2024	2071520	2073328	-	Rv1835c		hypothetical protein
96839	10	F6	unambiguous	gene	10	F	6	gene	ERDMAN_0105	96769	96897	-	product		hypothetical protein
2748531	10	F6	unambiguous	intergenic/unannotated				intergenic/unannotated
311576	10	F7	unambiguous	gene	10	F	7	gene	ERDMAN_0288	310830	311975	-	Rv0260c		bifunctional uroporphyrinogen-IIIsynthetase/response regulator domain-containing protein
1165977	10	F8	unambiguous	intergenic/unannotated	10	F	8	intergenic/unannotated
543244	10	F9	unambiguous	gene	10	F	9	gene	ERDMAN_0494	543217	543633	-	Rv0451c	mmpS4	membrane protein
2328820	10	G1	unambiguous	gene	10	G	1	gene	ERDMAN_2290	2327490	2328953	-	Rv2075c		hypothetical protein
4017382	10	G10	unambiguous	gene	10	G	10	gene	ERDMAN_3942	4016901	4017728	+	Rv3594		hypothetical protein
3594280	10	G11	unambiguous	gene	10	G	11	gene	ERDMAN_3545	3594254	3595141	-	Rv3232c	pvdS	transcriptional regulator
401534	10	G12	unambiguous	gene	10	G	12	gene	ERDMAN_0371	400537	402072	+	Rv0336		13E12 repeat family protein
609118	10	G12	unambiguous	gene	10	G	12	gene	ERDMAN_0565	608121	609656	+	Rv0515		13E12 repeat family protein
3013523	10	G2	unambiguous	gene	10	G	2	gene	ERDMAN_2975	3012473	3013888	+	Rv2713	sthA	soluble pyridine nucleotide transhydrogenase
3594754	10	G3	unambiguous	gene	10	G	3	gene	ERDMAN_3545	3594254	3595141	-	Rv3232c	pvdS	transcriptional regulator
551129	10	G4	unambiguous	gene	10	G	4	gene	ERDMAN_0502	549315	551336	-	Rv0457c		peptidase
2344536	10	G5	unambiguous	gene	10	G	5	gene	ERDMAN_2309	2344513	2345247	-	Rv2091c		hypothetical protein
2336706	10	G6	unambiguous	gene	10	G	6	gene	ERDMAN_2301	2336173	2336943	+	Rv2082		hypothetical protein
1442058	10	G7	unambiguous	gene	10	G	7	gene	ERDMAN_1440	1442056	1443489	-	Rv1290c		hypothetical protein
1442002	10	G7	unambiguous	intergenic/unannotated	10	G	7	intergenic/unannotated
821359	10	G8	unambiguous	intergenic/unannotated	10	G	8	intergenic/unannotated
4230777	10	G8	unambiguous	intergenic/unannotated				intergenic/unannotated
83365	10	G9	ambiguous	gene	10	G	9	gene	ERDMAN_0090	83127	84299	+	Rv0075		aminotransferase
4343509	10	H1	ambiguous	gene	9	A	11	gene	ERDMAN_4258	4342938	4344326	-	Rv3882c		hypothetical protein
4343509	10	H1	ambiguous	gene	10	H	1	gene	ERDMAN_4258	4342938	4344326	-	Rv3882c		hypothetical protein
565267	10	H10	unambiguous	intergenic/unannotated				intergenic/unannotated
2108643	10	H11	ambiguous	gene	10	H	11	gene	ERDMAN_2060	2108161	2110260	+	Rv1868		hypothetical protein
4343509	10	H11	ambiguous	gene	9	A	11	gene	ERDMAN_4258	4342938	4344326	-	Rv3882c		hypothetical protein
4343509	10	H11	ambiguous	gene	10	H	1	gene	ERDMAN_4258	4342938	4344326	-	Rv3882c		hypothetical protein
2587183	10	H12	unambiguous	gene	10	H	12	gene	ERDMAN_2552	2586640	2588187	-	Rv2329c	narK1	nitrite extrusion protein 1
	10	H2
881051	10	H3	unambiguous	gene	10	H	3	gene	ERDMAN_0869	880977	881495	-	Rv0786c		hypothetical protein
	10	H4
3662309	10	H5	unambiguous	gene	10	H	5	gene	ERDMAN_3612	3662096	3666637	+	Rv3296	lhr	ATP-dependent helicase
1737834	10	H5	ambiguous	intergenic/unannotated				intergenic/unannotated
373687	10	H6	unambiguous	gene				gene	ERDMAN_0339	366520	376080	-	Rv0304c	PPE5	PPE family protein
374977	10	H6	unambiguous	gene				gene	ERDMAN_0339	366520	376080	-	Rv0304c	PPE5	PPE family protein
1098309	10	H6	ambiguous	intergenic/unannotated				intergenic/unannotated
1737834	10	H6	ambiguous	intergenic/unannotated				intergenic/unannotated
3892753	10	H7	unambiguous	gene	10	H	7	gene	ERDMAN_3820	3892613	3893359	-	Rv3481c		integral membrane protein
2000189	10	H8	unambiguous	gene	10	H	8	gene	ERDMAN_1963	1999036	2000376	+	Rv1774		oxidoreductase
3009590	10	H9	ambiguous	gene	10	H	9	gene	ERDMAN_2972	3009580	3010473	+	Rv2710	sigB	RNA polymerase sigma factor
1737834	10	H9	ambiguous	intergenic/unannotated				intergenic/unannotated
2680920	11	A1	unambiguous	gene	11	A	1	gene	ERDMAN_2631	2678999	2681002	+	Rv2395		integral membrane protein
2670060	11	A10	unambiguous	gene	11	A	10	gene	ERDMAN_2623	2669692	2670945	+	Rv2387		hypothetical protein
2573179	11	A11	unambiguous	gene	11	A	11	gene	ERDMAN_2537	2572013	2573530	-	Rv2315c		hypothetical protein
1877867	11	A12	ambiguous	gene	11	A	12	gene	ERDMAN_1834	1877218	1878966	-	product		hypothetical protein
1877867	11	A12	ambiguous	gene	30	F	12	gene	ERDMAN_1834	1877218	1878966	-	product		hypothetical protein
2127099	11	A2	unambiguous	gene	11	A	2	gene	ERDMAN_2079	2127088	2128230	+	Rv1887		hypothetical protein
120902	11	A3	ambiguous	gene				gene	ERDMAN_0120	119046	121304	-	Rv0103c	ctpB	cation-transporter P-type ATPase B
3419130	11	A3	unambiguous	gene	11	A	3	gene	ERDMAN_3359	3418238	3419881	-	Rv3068c	pgmA	phosphoglucomutase
3113798	11	A4	ambiguous	gene				gene	ERDMAN_3089	3113616	3114500	-	product		hypothetical protein
3909836	11	A4	unambiguous	gene	11	A	4	gene	ERDMAN_3839	3909066	3910118	-	Rv3498c	mce4B	MCE-family protein
1890051	11	A5	unambiguous	gene	11	A	5	gene	ERDMAN_1848	1890009	1890857	+	Rv1682		coiled-coil structural protein
1274483	11	A5	ambiguous	gene	11	A	5	gene	ERDMAN_1286	1274236	1274490	+	product		hypothetical protein
2189847	11	A5	ambiguous	gene				gene	ERDMAN_2146	2189787	2190137	-	Rv1948c		hypothetical protein
2684137	11	A6	unambiguous	gene	11	A	6	gene	ERDMAN_2635	2683908	2684726	-	Rv2398c	cysW	sulfate-transport integral membrane protein ABCtransporter
	11	A7
2389267	11	A8	unambiguous	gene	11	A	8	gene	ERDMAN_2353	2388898	2389746	-	Rv2136c	uppP	undecaprenyl pyrophosphate phosphatase
3775414	11	A9	unambiguous	gene				gene	ERDMAN_3699	3774018	3775562	-	Rv3377c		cyclase
2521885	11	B1	unambiguous	gene	11	B	1	gene	ERDMAN_2482	2521370	2522188	-	Rv2257c		hypothetical protein
609792	11	B10	ambiguous	gene	11	B	10	gene	ERDMAN_0566	609653	610012	-	Rv0516c		hypothetical protein
609792	11	B10	ambiguous	gene	25	E	12	gene	ERDMAN_0566	609653	610012	-	Rv0516c		hypothetical protein
941735	11	B11	unambiguous	intergenic/unannotated	11	B	11	intergenic/unannotated
395936	11	B12	unambiguous	gene	11	B	12	gene	ERDMAN_0365	395716	396456	-	Rv0330c		hypothetical protein
609792	11	B12	ambiguous	gene	11	B	10	gene	ERDMAN_0566	609653	610012	-	Rv0516c		hypothetical protein
609792	11	B12	ambiguous	gene	25	E	12	gene	ERDMAN_0566	609653	610012	-	Rv0516c		hypothetical protein
200231	11	B2	unambiguous	gene				gene	ERDMAN_0195	199208	200248	+	Rv0170	mce1B	MCE-family protein
2462257	11	B3	unambiguous	intergenic/unannotated	11	B	3	intergenic/unannotated
4035576	11	B4	ambiguous	gene	11	B	4	gene	ERDMAN_3959	4035523	4035834	-	Rv3615c		hypothetical protein
1338328	11	B5	unambiguous	gene	11	B	5	gene	ERDMAN_1339	1337865	1339040	+	Rv1196	PPE18	PPE family protein
1528667	11	B5	unambiguous	gene				gene	ERDMAN_1521	1527939	1529129	-	Rv1361c	PPE19	PPE family protein
	11	B6
40006	11	B7	unambiguous	gene	11	B	7	gene	ERDMAN_0045	39857	41158	-	Rv0037c		integral membrane protein
1993799	11	B8	unambiguous	intergenic/unannotated	11	B	8	intergenic/unannotated
3939132	11	B9	unambiguous	gene	11	B	9	gene	ERDMAN_3860	3938474	3939478	+	Rv3521		hypothetical protein
371652	11	C1	ambiguous	gene	4	C	1	gene	ERDMAN_0339	366520	376080	-	Rv0304c	PPE5	PPE family protein
371652	11	C1	ambiguous	gene	11	B	6	gene	ERDMAN_0339	366520	376080	-	Rv0304c	PPE5	PPE family protein
3544400	11	C1	unambiguous	intergenic/unannotated	11	C	1	intergenic/unannotated
3266657	11	C10	ambiguous	gene	11	C	11	gene	ERDMAN_3222	3265143	3271478	-	Rv2940c	mas	multifunctional mycocerosic acid synthasemembrane-associated MAS
2489122	11	C10	unambiguous	intergenic/unannotated	11	C	10	intergenic/unannotated
3266657	11	C11	ambiguous	gene	11	C	11	gene	ERDMAN_3222	3265143	3271478	-	Rv2940c	mas	multifunctional mycocerosic acid synthasemembrane-associated MAS
3033487	11	C12	ambiguous	gene	11	H	12	gene	ERDMAN_2994	3032027	3033565	-	Rv2733c		hypothetical protein
2560038	11	C12	unambiguous	intergenic/unannotated	11	C	12	intergenic/unannotated
3727257	11	C2	unambiguous	gene	11	C	2	gene	ERDMAN_3665	3726884	3736321	-	Rv3347c	PPE55	PPE family protein
226414	11	C3	unambiguous	gene	11	C	3	gene	ERDMAN_0220	226191	229775	+	Rv0194		drugs-transport transmembrane ATP-bindingprotein ABC transporter
1362894	11	C4	unambiguous	intergenic/unannotated	11	C	4	intergenic/unannotated
3594511	11	C5	unambiguous	gene				gene	ERDMAN_3545	3594254	3595141	-	Rv3232c	pvdS	transcriptional regulator
3912176	11	C6	unambiguous	gene	11	C	6	gene	ERDMAN_3841	3911340	3912182	-	Rv3500c	yrbE4B	integral membrane protein
310834	11	C7	unambiguous	gene	11	C	7	gene	ERDMAN_0288	310830	311975	-	Rv0260c		bifunctional uroporphyrinogen-IIIsynthetase/response regulator domain-containing protein
3630012	11	C8	unambiguous	gene	11	C	8	gene	ERDMAN_3579	3628633	3630222	+	Rv3263		DNA methylase
2916379	11	C9	ambiguous	gene	8	E	4	gene	ERDMAN_2859	2916174	2916632	+	Rv2600		integral membrane protein
2916379	11	C9	ambiguous	gene	11	C	9	gene	ERDMAN_2859	2916174	2916632	+	Rv2600		integral membrane protein
1267971	11	D1	ambiguous	gene	11	D	1	gene	ERDMAN_1279	1267668	1268474	-	Rv1142c	echA10	enoyl-CoA hydratase
1267971	11	D1	ambiguous	gene	26	F	5	gene	ERDMAN_1279	1267668	1268474	-	Rv1142c	echA10	enoyl-CoA hydratase
155553	11	D1	unambiguous	gene				gene	ERDMAN_0148	154980	155759	+	Rv0128		transmembrane protein
3288660	11	D10	unambiguous	gene	11	D	10	gene	ERDMAN_3231	3286600	3288717	-	Rv2948c	fadD22	acyl-CoA synthetase
3579148	11	D11	unambiguous	gene	11	D	11	gene	ERDMAN_3529	3578946	3579236	+	Rv3216		acetyltransferase
1948846	11	D12	unambiguous	gene	11	D	12	gene	ERDMAN_1911	1947179	1949137	-	Rv1736c	narX	nitrate reductase
	11	D2
3972356	11	D3	unambiguous	gene	11	D	3	gene	ERDMAN_3897	3971817	3972569	+	Rv3552		CoA-transferase subunit beta
590777	11	D4	unambiguous	gene	11	D	4	gene	ERDMAN_0546	590777	591652	+	Rv0499		hypothetical protein
622853	11	D5	unambiguous	gene	11	D	5	gene	ERDMAN_0581	622531	623718	+	Rv0530		hypothetical protein
1195785	11	D5	ambiguous	gene	11	A	7	gene	ERDMAN_1198	1195700	1196560	+	Rv1073		hypothetical protein
1195785	11	D5	ambiguous	gene	33	D	5	gene	ERDMAN_1198	1195700	1196560	+	Rv1073		hypothetical protein
402430	11	D6	unambiguous	gene	11	D	6	gene	ERDMAN_0372	402242	402490	-	product		aspartate aminotransferase
360510	11	D7	unambiguous	gene	11	D	7	gene	ERDMAN_0330	360130	361527	-	Rv0296c		sulfatase
2123295	11	D8	unambiguous	gene	11	D	8	gene	ERDMAN_2074	2123185	2124018	-	Rv1882c		short chain dehydrogenase
1442007	11	D8	unambiguous	intergenic/unannotated				intergenic/unannotated
363502	11	D9	unambiguous	intergenic/unannotated	11	D	9	intergenic/unannotated
702395	11	E1	unambiguous	gene	11	E	1	gene	ERDMAN_0665	702395	702979	+	Rv0605		resolvase
490335	11	E10	ambiguous	gene	11	E	10	gene	ERDMAN_0448	488741	491653	+	Rv0405	pks6	membrane bound polyketide synthase
490335	11	E10	ambiguous	gene	21	H	10	gene	ERDMAN_0448	488741	491653	+	Rv0405	pks6	membrane bound polyketide synthase
359099	11	E10	ambiguous	gene	35	E	10	gene	ERDMAN_0328	358543	359328	+	Rv0294	tam	trans-aconitate methyltransferase tam
359099	11	E10	ambiguous	gene	39	D	4	gene	ERDMAN_0328	358543	359328	+	Rv0294	tam	trans-aconitate methyltransferase tam
186915	11	E11	unambiguous	gene	11	E	11	gene	ERDMAN_0184	186746	188152	-	Rv0159c	PE3	PE family protein
609792	11	E12	ambiguous	gene	11	B	10	gene	ERDMAN_0566	609653	610012	-	Rv0516c		hypothetical protein
609792	11	E12	ambiguous	gene	25	E	12	gene	ERDMAN_0566	609653	610012	-	Rv0516c		hypothetical protein
1054283	11	E12	unambiguous	gene	11	E	12	gene	ERDMAN_1048	1054281	1054469	-	product		hypothetical protein
2466129	11	E2	unambiguous	intergenic/unannotated	11	E	2	intergenic/unannotated
1386885	11	E3	unambiguous	gene	11	E	3	gene	ERDMAN_1391	1386316	1387146	-	Rv1245c		short-chain type dehydrogenase/reductase
1163702	11	E4	unambiguous	gene	11	E	4	gene	ERDMAN_1162	1163625	1164062	-	product		hypothetical protein
1277261	11	E4	unambiguous	gene	11	E	4	gene	ERDMAN_1290	1276900	1277337	+	Rv1041c		IS like-2 transposase
1675411	11	E5	unambiguous	gene	11	E	5	gene	ERDMAN_1662	1674987	1676834	+	Rv1492	mutA	methylmalonyl-CoA mutase small subunit
523481	11	E6	unambiguous	gene	11	E	6	gene	ERDMAN_0477	523225	523881	+	Rv0434		hypothetical protein
1728375	11	E7	unambiguous	intergenic/unannotated	11	E	7	intergenic/unannotated
2215833	11	E8	unambiguous	gene	11	E	8	gene	ERDMAN_2180	2215294	2216262	-	Rv1981c	nrdF	ribonucleotide-diphosphate reductase subunitbeta
1195244	11	E8	ambiguous	gene	11	E	8	gene	ERDMAN_1197	1194757	1195593	+	Rv1072		transmembrane protein
2389557	11	E9	unambiguous	gene	11	E	9	gene	ERDMAN_2353	2388898	2389746	-	Rv2136c	uppP	undecaprenyl pyrophosphate phosphatase
	11	F1
	11	F10
4355319	11	F11	unambiguous	intergenic/unannotated	11	F	11	intergenic/unannotated
3726409	11	F12	ambiguous	gene	11	F	12	gene	ERDMAN_3664	3726371	3726622	-	Rv3346c		hypothetical protein
3752713	11	F12	ambiguous	gene	11	F	12	gene	ERDMAN_3677	3752675	3752962	-	Rv3355c		hypothetical protein
3752713	11	F12	ambiguous	gene	23	F	12	gene	ERDMAN_3677	3752675	3752962	-	Rv3355c		hypothetical protein
3804740	11	F2	unambiguous	gene	11	F	2	gene	ERDMAN_3724	3804074	3805648	-	Rv3403c		hypothetical protein
1777988	11	F3	unambiguous	gene	11	F	3	gene	ERDMAN_1753	1777581	1778291	-	Rv1593c		hypothetical protein
3726409	11	F4	ambiguous	gene	11	F	12	gene	ERDMAN_3664	3726371	3726622	-	Rv3346c		hypothetical protein
3752713	11	F4	ambiguous	gene	11	F	12	gene	ERDMAN_3677	3752675	3752962	-	Rv3355c		hypothetical protein
3752713	11	F4	ambiguous	gene	23	F	12	gene	ERDMAN_3677	3752675	3752962	-	Rv3355c		hypothetical protein
1168822	11	F5	ambiguous	gene				gene	ERDMAN_1167	1168415	1169725	+	product		IS1081, transposase
1340778	11	F5	ambiguous	gene				gene	ERDMAN_1342	1339874	1341184	-	product		IS1081, transposase
3368484	11	F5	ambiguous	gene				gene	ERDMAN_3309	3367580	3368890	-	product		IS1081, transposase
3468060	11	F5	ambiguous	gene				gene	ERDMAN_3410	3467653	3468963	+	product		IS1081, transposase
3512658	11	F5	ambiguous	gene	11	F	5	gene	ERDMAN_3459	3511742	3513337	+	Rv3158	nuoN	NADH dehydrogenase subunit N
2817047	11	F5	ambiguous	gene				gene	ERDMAN_2763	2816143	2817453	-	Rv3115		transposase
2970299	11	F5	ambiguous	gene				gene	ERDMAN_2928	2969892	2970758	+	Rv2666		truncated IS1081 transposase
3463624	11	F6	unambiguous	intergenic/unannotated	11	F	6	intergenic/unannotated
4287207	11	F7	unambiguous	gene	11	F	7	gene	ERDMAN_4199	4287144	4287662	-	Rv3832c		hypothetical protein
3655125	11	F8	unambiguous	gene	11	F	8	gene	ERDMAN_3604	3654907	3655218	-	Rv3288c	usfY	Putative protein UsfY
1168822	11	F9	ambiguous	gene				gene	ERDMAN_1167	1168415	1169725	+	product		IS1081, transposase
1340778	11	F9	ambiguous	gene				gene	ERDMAN_1342	1339874	1341184	-	product		IS1081, transposase
3368484	11	F9	ambiguous	gene				gene	ERDMAN_3309	3367580	3368890	-	product		IS1081, transposase
3468060	11	F9	ambiguous	gene				gene	ERDMAN_3410	3467653	3468963	+	product		IS1081, transposase
2817047	11	F9	ambiguous	gene				gene	ERDMAN_2763	2816143	2817453	-	Rv3115		transposase
2970299	11	F9	ambiguous	gene				gene	ERDMAN_2928	2969892	2970758	+	Rv2666		truncated IS1081 transposase
2116366	11	G1	unambiguous	gene	11	G	1	gene	ERDMAN_2068	2116155	2116634	+	Rv1876	bfrA	bacterioferritin
3071270	11	G1	ambiguous	gene	23	G	4	gene	ERDMAN_3043	3071178	3072248	-	Rv2777c		hypothetical protein
3300061	11	G10	unambiguous	gene	11	G	10	gene	ERDMAN_3242	3299477	3300763	-	Rv2958c		glycosyl transferase
2369278	11	G11	unambiguous	intergenic/unannotated	11	G	11	intergenic/unannotated
1583694	11	G12	ambiguous	gene	11	G	12	gene	ERDMAN_1574	1583438	1584715	+	Rv1415	ribA2	Probable riboflavin biosynthesis protein RibA2
438721	11	G2	unambiguous	gene	11	G	2	gene	ERDMAN_0400	438656	439093	-	Rv0360c		hypothetical protein
230778	11	G3	unambiguous	gene	11	G	3	gene	ERDMAN_0222	230149	230847	+	Rv0195		two component transcriptional regulatoryprotein
3113798	11	G4	ambiguous	gene				gene	ERDMAN_3089	3113616	3114500	-	product		hypothetical protein
2617537	11	G4	unambiguous	gene	11	G	4	gene	ERDMAN_2581	2616618	2618180	-	Rv2351c	plcA	membrane-associated phospholipase C
3454667	11	G4	unambiguous	intergenic/unannotated	27	G	4	intergenic/unannotated
612894	11	G5	unambiguous	gene	11	G	5	gene	ERDMAN_0570	612766	613668	-	Rv0519c		hypothetical protein
3234268	11	G6	unambiguous	gene	11	G	6	gene	ERDMAN_3212	3234209	3237424	+	product		Malonyl CoA-acyl carrier protein transacylase
	11	G7
1071320	11	G8	unambiguous	gene	11	G	8	gene	ERDMAN_1063	1071040	1071423	+	Rv0960		hypothetical protein
1195244	11	G8	ambiguous	gene	11	E	8	gene	ERDMAN_1197	1194757	1195593	+	Rv1072		transmembrane protein
2548086	11	G9	ambiguous	gene	11	G	9	gene	ERDMAN_2506	2547900	2548754	+	Rv2291	sseB	thiosulfate sulfurtransferase
2987021	11	H1	unambiguous	gene	11	H	1	gene	ERDMAN_2945	2987001	2987156	+	product		hypothetical protein
4109068	11	H10	unambiguous	gene	11	H	10	gene	ERDMAN_4036	4108144	4109574	-	Rv3685c	cyp137	cytochrome P450 137
248597	11	H11	unambiguous	gene	11	H	11	gene	ERDMAN_0236	248353	249438	+	Rv0209		hypothetical protein
3033487	11	H12	ambiguous	gene	11	H	12	gene	ERDMAN_2994	3032027	3033565	-	Rv2733c		hypothetical protein
2388407	11	H2	unambiguous	gene				gene	ERDMAN_2352	2388191	2388901	-	Rv2135c		hypothetical protein
432958	11	H3	unambiguous	gene	11	H	3	gene	ERDMAN_0394	425146	435033	-	Rv0355c	PPE8	PPE family protein
2998473	11	H4	unambiguous	gene	11	H	4	gene	ERDMAN_2957	2998440	2998808	-	Rv2694c		hypothetical protein
3630016	11	H5	unambiguous	gene	19	H	5	gene	ERDMAN_3579	3628633	3630222	+	Rv3263		DNA methylase
571716	11	H5	ambiguous	gene				gene	ERDMAN_0527	571664	572188	-	Rv0481c		hypothetical protein
1274483	11	H5	ambiguous	gene	11	A	5	gene	ERDMAN_1286	1274236	1274490	+	product		hypothetical protein
2189847	11	H5	ambiguous	gene				gene	ERDMAN_2146	2189787	2190137	-	Rv1948c		hypothetical protein
3409411	11	H5	unambiguous	intergenic/unannotated	11	H	5	intergenic/unannotated
1126501	11	H6	unambiguous	gene	11	H	6	gene	ERDMAN_1121	1126075	1126935	+	Rv1008	tatD	deoxyribonuclease
2189905	11	H7	unambiguous	gene	11	H	7	gene	ERDMAN_2146	2189787	2190137	-	Rv1948c		hypothetical protein
1059421	11	H8	unambiguous	intergenic/unannotated	11	H	8	intergenic/unannotated
1274483	11	H9	ambiguous	gene	11	A	5	gene	ERDMAN_1286	1274236	1274490	+	product		hypothetical protein
3278167	12	A1	unambiguous	gene	12	A	1	gene	ERDMAN_3226	3277227	3278468	+	Rv2943		IS1533 transposase
794454	12	A10	ambiguous	gene				gene	ERDMAN_0765	793655	794830	+	Rv0693	pqqE	coenzyme PQQ synthesis protein E
1653096	12	A11	unambiguous	gene	12	A	11	gene	ERDMAN_1639	1652591	1653448	+	Rv1472	echA12	enoyl-CoA hydratase
80348	12	A11	ambiguous	gene				gene	ERDMAN_0087	79755	80804	+	Rv0072		glutamine-transport transmembrane protein ABCtransporter
1325401	12	A12	unambiguous	gene	12	A	12	gene	ERDMAN_1327	1324294	1326030	-	Rv1185c	fadD21	acyl-CoA synthetase
1211079	12	A2	unambiguous	gene				gene	ERDMAN_1214	1211022	1212377	+	product		PE-PGRS family protein
133603	12	A2	ambiguous	gene	12	D	2	gene	ERDMAN_0129	133125	135140	+	Rv0111		transmembrane acyltransferase
133603	12	A2	ambiguous	gene	28	A	4	gene	ERDMAN_0129	133125	135140	+	Rv0111		transmembrane acyltransferase
3115758	12	A3	unambiguous	gene	12	A	3	gene	ERDMAN_3090	3114652	3115767	-	gene	csm5	CRISPR-associated protein
1837933	12	A4	unambiguous	gene	12	A	4	gene	ERDMAN_1809	1837247	1838029	+	Rv1644	tsnR	23S rRNA methyltransferase
3203956	12	A4	unambiguous	gene	12	A	4	gene	ERDMAN_3186	3203112	3204056	+	Rv2905	lppW	alanine rich lipoprotein
	12	A5
3065417	12	A6	ambiguous	gene	12	A	6	gene	ERDMAN_3035	3064851	3065678	-	Rv2769c	PE27	PE family protein
3065417	12	A6	ambiguous	gene	30	A	5	gene	ERDMAN_3035	3064851	3065678	-	Rv2769c	PE27	PE family protein
1092725	12	A7	ambiguous	gene	12	A	7	gene	ERDMAN_1086	1091963	1093015	-	product		PE_PGRS family protein
1092725	12	A7	ambiguous	gene	14	F	8	gene	ERDMAN_1086	1091963	1093015	-	product		PE_PGRS family protein
3973756	12	A8	unambiguous	intergenic/unannotated	12	A	8	intergenic/unannotated
794454	12	A9	ambiguous	gene				gene	ERDMAN_0765	793655	794830	+	Rv0693	pqqE	coenzyme PQQ synthesis protein E
915926	12	A9	ambiguous	gene				gene	ERDMAN_0906	915438	916607	-	Rv0823c		transcriptional regulator
3476727	12	A9	unambiguous	intergenic/unannotated	12	A	9	intergenic/unannotated
335511	12	B1	ambiguous	gene	9	G	10	gene	ERDMAN_0310	334370	335563	-	product		PE-PGRS family protein
335511	12	B1	ambiguous	gene	12	B	1	gene	ERDMAN_0310	334370	335563	-	product		PE-PGRS family protein
339401	12	B1	ambiguous	gene	9	G	10	gene	ERDMAN_0313	336754	339453	-	product		PE-PGRS family protein
339401	12	B1	ambiguous	gene	12	B	1	gene	ERDMAN_0313	336754	339453	-	product		PE-PGRS family protein
	12	B10
780232	12	B11	unambiguous	gene	12	B	11	gene	ERDMAN_0748	779975	780403	-	Rv0677c	mmpS5	conserved membrane protein MmpS5
3189228	12	B12	unambiguous	intergenic/unannotated	12	B	12	intergenic/unannotated
2569741	12	B2	unambiguous	intergenic/unannotated	12	B	2	intergenic/unannotated
4307963	12	B3	unambiguous	gene	12	B	3	gene	ERDMAN_4227	4306911	4308380	-	Rv3854c	ethA	monooxygenase
2788417	12	B3	ambiguous	intergenic/unannotated	12	B	6	intergenic/unannotated
2788417	12	B3	ambiguous	intergenic/unannotated	13	F	3	intergenic/unannotated
365125	12	B4	unambiguous	gene	12	B	4	gene	ERDMAN_0337	365053	365607	+	Rv0302		TetR/ACRR family transcriptional regulator
4317531	12	B5	unambiguous	intergenic/unannotated	12	B	5	intergenic/unannotated
2788417	12	B6	ambiguous	intergenic/unannotated	12	B	6	intergenic/unannotated
2788417	12	B6	ambiguous	intergenic/unannotated	13	F	3	intergenic/unannotated
1833891	12	B7	unambiguous	gene	12	B	7	gene	ERDMAN_1805	1832158	1835409	-	Rv1640c	lysS	lysyl-tRNA synthetase
1807251	12	B8	unambiguous	gene	12	B	8	gene	ERDMAN_1782	1806944	1807984	-	Rv1622c	cydB	integral membrane cytochrome D ubiquinoloxidase subunit II
1682582	12	B9	unambiguous	gene	12	B	9	gene	ERDMAN_1668	1682133	1682750	-	Rv1498c		methyltransferase
2520567	12	C1	unambiguous	gene	12	C	1	gene	ERDMAN_2480	2520460	2520678	+	product		Lrp faimily conserved hypotheticaltranscriptional regulator
2751377	12	C10	unambiguous	gene	12	C	10	gene	ERDMAN_2706	2749730	2751535	+	Rv2459		integral membrane transport protein
636096	12	C11	unambiguous	gene	12	C	11	gene	ERDMAN_0594	636094	637182	-	Rv0542c	menE	O-succinylbenzoic acid-CoA ligase
4211657	12	C12	unambiguous	gene	12	C	12	gene	ERDMAN_4150	4211164	4212144	+	Rv3784		Possible dTDP-glucose 4,6-dehydratase
1012125	12	C2	unambiguous	intergenic/unannotated	12	C	2	intergenic/unannotated
1830791	12	C3	unambiguous	gene	12	C	3	gene	ERDMAN_1804	1830630	1832081	-	Rv1639c		hypothetical protein
1374989	12	C4	unambiguous	gene	12	C	4	gene	ERDMAN_1379	1374748	1375044	-	Rv1233c		hypothetical protein
2149317	12	C4	unambiguous	gene	12	C	4	gene	ERDMAN_2105	2148967	2149971	-	Rv1912c	fadB5	oxidoreductase
3838953	12	C4	ambiguous	gene	12	B	4	gene	ERDMAN_3762	3838171	3838986	-	Rv3435c		transmembrane protein
2340823	12	C5	unambiguous	gene	12	C	5	gene	ERDMAN_2306	2340480	2342249	+	Rv2088	pknJ	transmembrane serine/threonine-protein kinase J
3117464	12	C6	unambiguous	gene				gene	ERDMAN_3093	3117373	3117747	-	Rv2822c		hypothetical protein
277179	12	C6	unambiguous	intergenic/unannotated	12	C	6	intergenic/unannotated
3668758	12	C7	unambiguous	gene	12	C	7	gene	ERDMAN_3615	3668372	3671284	-	Rv3299c	atsB	arylsulfatase
1362896	12	C8	unambiguous	intergenic/unannotated	36	C	8	intergenic/unannotated
2460663	12	C8	unambiguous	intergenic/unannotated	12	C	8	intergenic/unannotated
3404736	12	C9	unambiguous	gene	12	C	9	gene	ERDMAN_3346	3403990	3404853	-	Rv3057c		short chain dehydrogenase
3838953	12	C9	ambiguous	gene	12	B	4	gene	ERDMAN_3762	3838171	3838986	-	Rv3435c		transmembrane protein
3569099	12	D1	unambiguous	intergenic/unannotated	12	D	1	intergenic/unannotated
	12	D10
3595365	12	D11	unambiguous	gene	12	D	11	gene	ERDMAN_3546	3595165	3595764	-	Rv3233c		hypothetical protein
2753941	12	D12	unambiguous	gene	12	D	12	gene	ERDMAN_2708	2752838	2754238	-	Rv2462c	tig	trigger factor
	12	D2
3536962	12	D3	unambiguous	gene	12	D	3	gene	ERDMAN_3482	3535718	3537007	+	Rv3179		hypothetical protein
2152193	12	D4	unambiguous	gene	12	D	4	gene	ERDMAN_2108	2151343	2153643	+	Rv1916	aceAb	isocitrate lyase
456624	12	D4	ambiguous	gene	12	D	4	gene	ERDMAN_0420	456622	457173	-	Rv0380c		RNA methyltransferase
456624	12	D4	ambiguous	gene	34	E	12	gene	ERDMAN_0420	456622	457173	-	Rv0380c		RNA methyltransferase
	12	D5
292172	12	D6	ambiguous	gene				gene	ERDMAN_0272	291486	292808	+	Rv0243	fadA2	acetyl-CoA acetyltransferase
483729	12	D6	unambiguous	gene				gene	ERDMAN_0444	483697	484581	-	product		hypothetical protein
888766	12	D6	unambiguous	gene				gene	ERDMAN_0880	888734	889618	-	product		hypothetical protein
1073520	12	D6	unambiguous	gene				gene	ERDMAN_1068	1073488	1074372	-	product		hypothetical protein
1934486	12	D6	unambiguous	gene				gene	ERDMAN_1896	1934454	1935338	-	product		hypothetical protein
1972700	12	D6	unambiguous	gene				gene	ERDMAN_1933	1971847	1972731	+	product		hypothetical protein
2596871	12	D6	unambiguous	gene				gene	ERDMAN_2563	2596018	2596902	+	product		hypothetical protein
2620207	12	D6	unambiguous	gene				gene	ERDMAN_2585	2620175	2621059	-	product		hypothetical protein
3106866	12	D6	unambiguous	gene				gene	ERDMAN_3082	3106834	3107718	-	product		hypothetical protein
3111694	12	D6	unambiguous	gene				gene	ERDMAN_3086	3111662	3112546	-	product		hypothetical protein
3113648	12	D6	unambiguous	gene				gene	ERDMAN_3089	3113616	3114500	-	product		hypothetical protein
3696338	12	D6	unambiguous	gene				gene	ERDMAN_3643	3695485	3696369	+	Rv3380c		transposase
3111611	12	D6	unambiguous	intergenic/unannotated				intergenic/unannotated
952434	12	D7	unambiguous	intergenic/unannotated	12	D	7	intergenic/unannotated
292172	12	D8	ambiguous	gene				gene	ERDMAN_0272	291486	292808	+	Rv0243	fadA2	acetyl-CoA acetyltransferase
4256511	12	D9	unambiguous	gene	12	D	9	gene	ERDMAN_4177	4255664	4257325	+	Rv3811		hypothetical protein
3353015	12	E1	unambiguous	gene	12	E	1	gene	ERDMAN_3294	3352338	3353123	-	Rv3005c		hypothetical protein
2969863	12	E10	unambiguous	gene				gene	ERDMAN_2927	2969582	2969884	+	product		hypothetical protein
1168386	12	E10	unambiguous	intergenic/unannotated				intergenic/unannotated
1341214	12	E10	unambiguous	intergenic/unannotated				intergenic/unannotated
2817483	12	E10	unambiguous	intergenic/unannotated				intergenic/unannotated
3368920	12	E10	unambiguous	intergenic/unannotated				intergenic/unannotated
3467624	12	E10	unambiguous	intergenic/unannotated				intergenic/unannotated
80348	12	E11	ambiguous	gene				gene	ERDMAN_0087	79755	80804	+	Rv0072		glutamine-transport transmembrane protein ABCtransporter
600125	12	E12	unambiguous	gene	12	E	12	gene	ERDMAN_0557	598793	601699	+	Rv0507	mmpL2	transmembrane transport protein
1532315	12	E2	unambiguous	gene	12	E	2	gene	ERDMAN_1524	1531179	1533140	-	Rv1364c		hypothetical protein
	12	E3
114035	12	E4	ambiguous	gene	12	E	3	gene	ERDMAN_0118	109132	116670	+	Rv0101	nrp	peptide synthetase
114035	12	E4	ambiguous	gene	28	C	4	gene	ERDMAN_0118	109132	116670	+	Rv0101	nrp	peptide synthetase
2215593	12	E4	ambiguous	gene	12	E	4	gene	ERDMAN_2180	2215294	2216262	-	Rv1981c	nrdF	ribonucleotide-diphosphate reductase subunitbeta
2215593	12	E4	ambiguous	gene	36	F	7	gene	ERDMAN_2180	2215294	2216262	-	Rv1981c	nrdF	ribonucleotide-diphosphate reductase subunitbeta
3942501	12	E5	unambiguous	gene	12	E	5	gene	ERDMAN_3864	3941906	3942832	+	Rv3524		hypothetical protein
1377863	12	E6	unambiguous	gene	12	E	6	gene	ERDMAN_1382	1377502	1378368	+	Rv1236	sugA	sugar-transport integral membrane protein ABCtransporter
	12	E7
551296	12	E8	unambiguous	gene	12	E	8	gene	ERDMAN_0502	549315	551336	-	Rv0457c		peptidase
3791618	12	E9	ambiguous	gene	12	E	9	gene	ERDMAN_3713	3791254	3792819	-	Rv3394c		hypothetical protein
740381	12	F1	unambiguous	gene	12	F	1	gene	ERDMAN_0714	740292	741152	-	Rv0645c	mmaA1	methoxy mycolic acid synthase
4374259	12	F1	ambiguous	intergenic/unannotated	25	F	1	intergenic/unannotated
3223188	12	F10	ambiguous	gene	12	F	10	gene	ERDMAN_3203	3222952	3226569	-	Rv2922c	smc	chromosome partition protein
4355341	12	F11	unambiguous	intergenic/unannotated	12	F	11	intergenic/unannotated
1068204	12	F12	unambiguous	gene	12	F	12	gene	ERDMAN_1060	1067405	1068757	+	Rv0958		magnesium chelatase
	12	F2
3802681	12	F3	unambiguous	gene	12	F	3	gene	ERDMAN_3723	3802465	3803631	-	Rv3402c		hypothetical protein
2142577	12	F4	unambiguous	gene	12	F	4	gene	ERDMAN_2097	2142313	2143275	-	Rv1905c	aao	D-amino acid oxidase
2215593	12	F4	ambiguous	gene	12	E	4	gene	ERDMAN_2180	2215294	2216262	-	Rv1981c	nrdF	ribonucleotide-diphosphate reductase subunitbeta
2215593	12	F4	ambiguous	gene	36	F	7	gene	ERDMAN_2180	2215294	2216262	-	Rv1981c	nrdF	ribonucleotide-diphosphate reductase subunitbeta
4016782	12	F4	unambiguous	intergenic/unannotated	12	F	4	intergenic/unannotated
1636634	12	F5	ambiguous	gene	12	F	8	gene	ERDMAN_1624	1636095	1637036	-	Rv1458c		unidentified antibiotic-transport ATP-bindingprotein ABC transporter
1636634	12	F5	ambiguous	gene	31	A	5	gene	ERDMAN_1624	1636095	1637036	-	Rv1458c		unidentified antibiotic-transport ATP-bindingprotein ABC transporter
3783359	12	F5	unambiguous	intergenic/unannotated	12	F	5	intergenic/unannotated
1141655	12	F6	unambiguous	gene	12	F	6	gene	ERDMAN_1136	1138020	1141724	+	Rv1020	mfd	transcription-repair coupling factor
1092725	12	F7	ambiguous	gene	12	A	7	gene	ERDMAN_1086	1091963	1093015	-	product		PE_PGRS family protein
1092725	12	F7	ambiguous	gene	14	F	8	gene	ERDMAN_1086	1091963	1093015	-	product		PE_PGRS family protein
1333438	12	F7	unambiguous	intergenic/unannotated	12	F	7	intergenic/unannotated
1636634	12	F8	ambiguous	gene	12	F	8	gene	ERDMAN_1624	1636095	1637036	-	Rv1458c		unidentified antibiotic-transport ATP-bindingprotein ABC transporter
1636634	12	F8	ambiguous	gene	31	A	5	gene	ERDMAN_1624	1636095	1637036	-	Rv1458c		unidentified antibiotic-transport ATP-bindingprotein ABC transporter
	12	F9
2899585	12	G1	unambiguous	gene	12	G	1	gene	ERDMAN_2844	2899245	2900918	-	Rv2585c		lipoprotein
335511	12	G1	ambiguous	gene	9	G	10	gene	ERDMAN_0310	334370	335563	-	product		PE-PGRS family protein
335511	12	G1	ambiguous	gene	12	B	1	gene	ERDMAN_0310	334370	335563	-	product		PE-PGRS family protein
339401	12	G1	ambiguous	gene	9	G	10	gene	ERDMAN_0313	336754	339453	-	product		PE-PGRS family protein
339401	12	G1	ambiguous	gene	12	B	1	gene	ERDMAN_0313	336754	339453	-	product		PE-PGRS family protein
794454	12	G10	ambiguous	gene				gene	ERDMAN_0765	793655	794830	+	Rv0693	pqqE	coenzyme PQQ synthesis protein E
2056792	12	G10	unambiguous	gene	12	G	10	gene	ERDMAN_2010	2055618	2057261	+	Rv1820	ilvG	hyacetolactate synthase IlvG (acetohydroxy-acid synthase)pothetical protein
2192707	12	G11	unambiguous	intergenic/unannotated				intergenic/unannotated
3885042	12	G12	ambiguous	gene	25	G	12	gene	ERDMAN_3815	3884491	3885852	-	Rv3476c	kgtP	dicarboxylic acid transport integral membraneprotein
760322	12	G12	unambiguous	gene	12	G	12	gene	ERDMAN_0734	760299	760637	+	Rv0665		hypothetical protein
	12	G2
2841654	12	G3	unambiguous	gene	12	G	3	gene	ERDMAN_2784	2840903	2841853	+	Rv2529		hypothetical protein
	12	G4
3898982	12	G5	unambiguous	gene	12	G	5	gene	ERDMAN_3827	3898294	3899112	-	Rv3487c	lipF	esterase
3287323	12	G6	unambiguous	gene	12	G	6	gene	ERDMAN_3231	3286600	3288717	-	Rv2948c	fadD22	acyl-CoA synthetase
4131673	12	G7	unambiguous	gene	12	G	7	gene	ERDMAN_4061	4130879	4131985	-	Rv3707c		hypothetical protein
544525	12	G8	unambiguous	gene	12	G	8	gene	ERDMAN_0495	543889	544581	+	Rv0452		transcriptional regulator
794454	12	G9	ambiguous	gene				gene	ERDMAN_0765	793655	794830	+	Rv0693	pqqE	coenzyme PQQ synthesis protein E
316694	12	H1	ambiguous	gene	12	H	1	gene	ERDMAN_0293	315827	316819	-	Rv0265c		periplasmic iron-transport lipoprotein
3074867	12	H10	unambiguous	gene	12	H	10	gene	ERDMAN_3047	3074643	3075677	-	Rv2781c		alanine rich oxidoreductase
3223188	12	H10	ambiguous	gene	12	F	10	gene	ERDMAN_3203	3222952	3226569	-	Rv2922c	smc	chromosome partition protein
794454	12	H10	ambiguous	gene				gene	ERDMAN_0765	793655	794830	+	Rv0693	pqqE	coenzyme PQQ synthesis protein E
3258669	12	H11	unambiguous	gene	12	H	11	gene	ERDMAN_3217	3256500	3260966	+	Rv2935	ppsE	phenolpthiocerol synthesis type-I polyketidesynthase
2254372	12	H12	ambiguous	intergenic/unannotated	12	H	12	intergenic/unannotated
3193012	12	H2	unambiguous	gene	12	H	2	gene	ERDMAN_3176	3192865	3193716	-	Rv2895c	viuB	mycobactin utilization protein
1746930	12	H3	unambiguous	gene	12	H	3	gene	ERDMAN_1725	1746874	1748262	+	Rv1550	fadD11	fatty-acid-CoA ligase
2556338	12	H4	unambiguous	gene	12	H	4	gene	ERDMAN_2514	2554785	2556728	-	Rv2299c	htpG	heat shock protein 90
2306724	12	H4	unambiguous	gene	12	H	4	gene	ERDMAN_2264	2304205	2306994	-	Rv2051c	ppm1	polyprenol-monophosphomannose synthase
915926	12	H5	ambiguous	gene				gene	ERDMAN_0906	915438	916607	-	Rv0823c		transcriptional regulator
3295830	12	H6	unambiguous	gene	12	H	6	gene	ERDMAN_3236	3295429	3296139	-	Rv2954c		hypothetical protein
2017920	12	H7	unambiguous	gene	12	H	7	gene	ERDMAN_1977	2017681	2017980	+	Rv1788	PE18	PE family protein
1167663	12	H8	unambiguous	intergenic/unannotated	12	H	8	intergenic/unannotated
2254372	12	H8	ambiguous	intergenic/unannotated	12	H	12	intergenic/unannotated
794454	12	H9	ambiguous	gene				gene	ERDMAN_0765	793655	794830	+	Rv0693	pqqE	coenzyme PQQ synthesis protein E
915926	12	H9	ambiguous	gene				gene	ERDMAN_0906	915438	916607	-	Rv0823c		transcriptional regulator
2802570	13	A1	unambiguous	gene	13	A	1	gene	ERDMAN_2751	2802503	2804449	-	Rv2501c	accA1	acetyl-/propionyl-coenzyme A carboxylasesubunit alpha
192973	13	A1	ambiguous	intergenic/unannotated	7	A	1	intergenic/unannotated
192973	13	A1	ambiguous	intergenic/unannotated	13	H	11	intergenic/unannotated
3190087	13	A10	unambiguous	gene	13	A	10	gene	ERDMAN_3171	3189278	3190504	-	Rv2892c	PPE45	PPE family protein
80348	13	A11	ambiguous	gene				gene	ERDMAN_0087	79755	80804	+	Rv0072		glutamine-transport transmembrane protein ABCtransporter
70793	13	A11	unambiguous	gene	13	A	11	gene	ERDMAN_0077	70702	70941	+	product		hypothetical protein
192973	13	A11	ambiguous	intergenic/unannotated	7	A	1	intergenic/unannotated
192973	13	A11	ambiguous	intergenic/unannotated	13	H	11	intergenic/unannotated
374685	13	A12	unambiguous	gene				gene	ERDMAN_0339	366520	376080	-	Rv0304c	PPE5	PPE family protein
4172096	13	A2	unambiguous	gene	21	A	2	gene	ERDMAN_4099	4171741	4173096	-	Rv3740c		hypothetical protein
3942534	13	A3	unambiguous	gene	13	A	3	gene	ERDMAN_3864	3941906	3942832	+	Rv3524		hypothetical protein
483879	13	A4	ambiguous	gene				gene	ERDMAN_0444	483697	484581	-	product		hypothetical protein
888916	13	A4	ambiguous	gene				gene	ERDMAN_0880	888734	889618	-	product		hypothetical protein
1073670	13	A4	ambiguous	gene				gene	ERDMAN_1068	1073488	1074372	-	product		hypothetical protein
1972550	13	A4	ambiguous	gene				gene	ERDMAN_1933	1971847	1972731	+	product		hypothetical protein
2596721	13	A4	ambiguous	gene				gene	ERDMAN_2563	2596018	2596902	+	product		hypothetical protein
2620357	13	A4	ambiguous	gene				gene	ERDMAN_2585	2620175	2621059	-	product		hypothetical protein
3107016	13	A4	ambiguous	gene				gene	ERDMAN_3082	3106834	3107718	-	product		hypothetical protein
3111844	13	A4	ambiguous	gene				gene	ERDMAN_3086	3111662	3112546	-	product		hypothetical protein
1131209	13	A5	unambiguous	gene	13	A	5	gene	ERDMAN_1125	1130677	1132311	+	Rv1013	pks16	acyl-CoA synthetase
1746959	13	A6	unambiguous	gene	13	A	6	gene	ERDMAN_1725	1746874	1748262	+	Rv1550	fadD11	fatty-acid-CoA ligase
	13	A7
3844171	13	A8	unambiguous	gene	13	A	8	gene	ERDMAN_3768	3843897	3844208	-	Rv3440c		hypothetical protein
1200498	13	A9	unambiguous	gene	13	A	9	gene	ERDMAN_1202	1200195	1201589	+	Rv1077	cbs	cystathionine beta-synthase
1597335	13	B1	unambiguous	gene	13	B	1	gene	ERDMAN_1587	1596973	1597707	-	Rv1428c		hypothetical protein
903807	13	B10	unambiguous	intergenic/unannotated	13	B	10	intergenic/unannotated
	13	B11
294568	13	B12	ambiguous	gene				gene	ERDMAN_0273	293114	294949	-	Rv0244c	fadE5	acyl-CoA dehydrogenase
1827160	13	B12	unambiguous	gene	13	B	12	gene	ERDMAN_1801	1826482	1827273	-	product		metallo-beta-lactamase superfamily protein
1827217	13	B12	unambiguous	gene	13	B	12	gene	ERDMAN_1801	1826482	1827273	-	product		metallo-beta-lactamase superfamily protein
1541257	13	B12	ambiguous	intergenic/unannotated	13	D	9	intergenic/unannotated
1541257	13	B12	ambiguous	intergenic/unannotated	27	B	12	intergenic/unannotated
3510020	13	B2	unambiguous	gene	13	B	2	gene	ERDMAN_3457	3508186	3510087	+	Rv3156	nuoL	NADH dehydrogenase subunit L
221182	13	B3	unambiguous	intergenic/unannotated	13	B	3	intergenic/unannotated
4286789	13	B4	unambiguous	gene	13	B	4	gene	ERDMAN_4198	4286665	4287147	+	Rv3831		hypothetical protein
1381443	13	B5	unambiguous	gene	13	B	5	gene	ERDMAN_1385	1380460	1381560	-	Rv1239c	corA	magnesium/cobalt transporter
850313	13	B6	unambiguous	gene	13	B	6	gene	ERDMAN_0836	850244	850414	-	Rv0755A		transposase
1970226	13	B7	ambiguous	gene	7	B	7	gene	ERDMAN_1931	1969771	1971282	-	Rv1754c		hypothetical protein
2158891	13	B7	unambiguous	gene	13	B	7	gene	ERDMAN_2112	2158744	2161695	-	Rv1918c	PPE35	PPE family protein
1655579	13	B8	ambiguous	gene	13	B	8	gene	ERDMAN_1642	1655469	1656032	-	Rv1474c		transcriptional regulator
3095374	13	B9	unambiguous	gene	13	B	9	gene	ERDMAN_3066	3095109	3096758	+	Rv2800		probable hydrolase
781565	13	B9	unambiguous	gene	37	B	9	gene	ERDMAN_0751	781540	781914	-	Rv0680c		transmembrane protein
1541257	13	B9	ambiguous	intergenic/unannotated	13	D	9	intergenic/unannotated
1541257	13	B9	ambiguous	intergenic/unannotated	27	B	12	intergenic/unannotated
1529436	13	C1	unambiguous	intergenic/unannotated	13	C	1	intergenic/unannotated
178502	13	C10	unambiguous	gene	13	C	10	gene	ERDMAN_0174	176856	178538	-	Rv0151c	PE1	PE family protein
4206312	13	C11	unambiguous	gene	13	C	11	gene	ERDMAN_4145	4205893	4207893	+	Rv3779		transmembrane protein
3720069	13	C12	unambiguous	gene	13	C	12	gene	ERDMAN_3661	3714269	3720097	-	product		PPE family protein
2385796	13	C2	unambiguous	gene	13	C	2	gene	ERDMAN_2348	2385407	2386210	-	Rv2131c	cysQ	monophosphatase
753464	13	C3	unambiguous	gene	13	C	3	gene	ERDMAN_0725	753084	754094	+	Rv0655	mkl	ribonucleotide ABC transporter ATP-bindingprotein
3314609	13	C4	unambiguous	gene	13	C	4	gene	ERDMAN_3255	3314590	3314703	+	product		hypothetical protein
	13	C5
1347502	13	C6	unambiguous	gene	13	C	6	gene	ERDMAN_1349	1347272	1347799	+	Rv1205		hypothetical protein
3982558	13	C7	unambiguous	gene	13	C	7	gene	ERDMAN_3905	3981478	3982635	-	Rv3560c	fadE30	acyl-CoA dehydrogenase
3754904	13	C8	unambiguous	gene	13	C	8	gene	ERDMAN_3681	3754535	3755695	+	Rv3359		oxidoreductase
3404082	13	C9	unambiguous	gene	13	C	9	gene	ERDMAN_3346	3403990	3404853	-	Rv3057c		short chain dehydrogenase
65530	13	D1	unambiguous	intergenic/unannotated	13	D	1	intergenic/unannotated
4257039	13	D10	unambiguous	gene	13	D	10	gene	ERDMAN_4177	4255664	4257325	+	Rv3811		hypothetical protein
2367656	13	D11	ambiguous	gene	13	D	11	gene	ERDMAN_2331	2367351	2369180	-	Rv2115c		ATPase
2367656	13	D11	ambiguous	gene	16	H	4	gene	ERDMAN_2331	2367351	2369180	-	Rv2115c		ATPase
3997944	13	D12	unambiguous	gene	13	D	12	gene	ERDMAN_3921	3997467	3998129	+	Rv3574		transcriptional regulator
1541257	13	D12	ambiguous	intergenic/unannotated	13	D	9	intergenic/unannotated
1541257	13	D12	ambiguous	intergenic/unannotated	27	B	12	intergenic/unannotated
221695	13	D2	unambiguous	gene	13	D	2	gene	ERDMAN_0216	221674	222843	+	Rv0191		integral membrane protein
2361621	13	D3	unambiguous	intergenic/unannotated	13	D	3	intergenic/unannotated
1128620	13	D4	unambiguous	gene	13	D	4	gene	ERDMAN_1123	1128186	1129157	+	Rv1010	ksgA	dimethyladenosine transferase
3023174	13	D5	unambiguous	gene	13	D	5	gene	ERDMAN_2985	3023172	3024332	-	Rv2724c	fadE20	acyl-CoA dehydrogenase
2760569	13	D6	unambiguous	intergenic/unannotated	13	D	6	intergenic/unannotated
3046430	13	D7	unambiguous	gene	13	D	7	gene		3045955	3046479	+	Rv2747		N-acetylglutamate synthase
579910	13	D8	ambiguous	intergenic/unannotated	13	D	8	intergenic/unannotated
579910	13	D8	ambiguous	intergenic/unannotated	38	E	2	intergenic/unannotated
2249083	13	D8	ambiguous	intergenic/unannotated	13	G	8	intergenic/unannotated
2249083	13	D8	ambiguous	intergenic/unannotated	24	D	8	intergenic/unannotated
1541257	13	D9	ambiguous	intergenic/unannotated	13	D	9	intergenic/unannotated
1541257	13	D9	ambiguous	intergenic/unannotated	27	B	12	intergenic/unannotated
3119663	13	E1	unambiguous	gene	13	E	1	gene	ERDMAN_3094	3117744	3120182	-	Rv2823c		hypothetical protein
4150037	13	E10	unambiguous	gene	13	E	10	gene	ERDMAN_4078	4149444	4150208	+	Rv3723		transmembrane protein
3933231	13	E11	unambiguous	gene	13	E	11	gene	ERDMAN_3854	3931870	3933510	-	Rv3515c	fadD19	acyl-CoA synthetase
80348	13	E11	ambiguous	gene				gene	ERDMAN_0087	79755	80804	+	Rv0072		glutamine-transport transmembrane protein ABCtransporter
4163094	13	E12	unambiguous	gene	13	E	12	gene	ERDMAN_4088	4162666	4163742	+	Rv3731	ligC	ATP-dependent DNA ligase
2745807	13	E2	unambiguous	gene	13	E	2	gene	ERDMAN_2702	2745745	2745858	+	product		hypothetical protein
3139122	13	E3	unambiguous	intergenic/unannotated	13	E	3	intergenic/unannotated
3030235	13	E4	unambiguous	gene	13	E	4	gene	ERDMAN_2992	3030193	3031419	+	Rv2731		hypothetical protein
1177191	13	E5	unambiguous	gene	13	E	5	gene	ERDMAN_1177	1176767	1177447	+	Rv1056		hypothetical protein
3150846	13	E5	ambiguous	gene	9	E	5	gene	ERDMAN_3128	3150839	3152686	+	Rv2853	PE_PGRS48	PE-PGRS family protein
741030	13	E6	unambiguous	gene	13	E	6	gene	ERDMAN_0714	740292	741152	-	Rv0645c	mmaA1	methoxy mycolic acid synthase
730085	13	E7	unambiguous	gene	13	E	7	gene	ERDMAN_0696	729548	730243	-	Rv0632c	echA3	enoyl-CoA hydratase
3853674	13	E8	ambiguous	gene	13	E	8	gene	ERDMAN_3777	3852583	3853986	+	Rv3448		integral membrane protein
3853674	13	E8	ambiguous	gene	13	H	5	gene	ERDMAN_3777	3852583	3853986	+	Rv3448		integral membrane protein
	13	E9
	13	F1
2302725	13	F10	unambiguous	gene	13	F	10	gene	ERDMAN_2261	2290605	2303060	-	Rv2048c	pks12	polyketide synthase
2110770	13	F11	unambiguous	gene	13	F	11	gene	ERDMAN_2061	2110274	2111509	-	Rv1869c		reductase
294568	13	F12	ambiguous	gene				gene	ERDMAN_0273	293114	294949	-	Rv0244c	fadE5	acyl-CoA dehydrogenase
2854800	13	F12	unambiguous	gene	13	F	12	gene	ERDMAN_2800	2854711	2855370	+	product		probable conserved lipoprotein
3273224	13	F2	unambiguous	gene	13	F	2	gene	ERDMAN_3223	3272173	3273840	+	Rv2941	fadD28	acyl-CoA synthetase
	13	F3
3067284	13	F4	unambiguous	gene	13	F	4	gene	ERDMAN_3037	3067274	3067717	-	Rv2771c		hypothetical protein
1806872	13	F5	ambiguous	intergenic/unannotated	13	F	5	intergenic/unannotated
2558648	13	F6	unambiguous	gene	13	F	6	gene	ERDMAN_2517	2558539	2558781	+	Rv2302		hypothetical protein
3447284	13	F7	unambiguous	gene	13	F	7	gene	ERDMAN_3384	3447073	3447993	-	Rv3092c		integral membrane protein
	13	F8
3935153	13	F9	unambiguous	gene	13	F	9	gene	ERDMAN_3856	3934477	3935316	+	Rv3517		hypothetical protein
3729684	13	G1	unambiguous	gene	13	G	1	gene	ERDMAN_3665	3726884	3736321	-	Rv3347c	PPE55	PPE family protein
770843	13	G10	unambiguous	gene	13	G	10	gene	ERDMAN_0740	769182	771095	-	Rv0669c		hydrolase
1131762	13	G11	unambiguous	gene	13	G	11	gene	ERDMAN_1125	1130677	1132311	+	Rv1013	pks16	acyl-CoA synthetase
103245	13	G12	unambiguous	gene	13	G	12	gene	ERDMAN_0110	102841	103794	-	Rv3467		hypothetical protein
1772432	13	G12	unambiguous	gene	13	G	12	gene	ERDMAN_1748	1772025	1772981	-	product		partial REP13E12 repeat protein
3868744	13	G12	unambiguous	gene	13	G	12	gene	ERDMAN_3794	3868194	3869429	+	Rv1587c		REP13E12 repeat-containing protein
2717328	13	G2	unambiguous	intergenic/unannotated	13	G	2	intergenic/unannotated
4144835	13	G3	unambiguous	gene	13	G	3	gene	ERDMAN_4074	4144644	4145906	+	Rv3720		fatty acid synthase
2628033	13	G3	ambiguous	gene				gene	ERDMAN_2589	2626615	2628462	-	Rv2356c	PPE40	PPE family protein
2625448	13	G3	ambiguous	gene				gene	ERDMAN_2588	2624009	2625877	-	product		PPE family protein
4288149	13	G4	unambiguous	gene	13	G	4	gene	ERDMAN_4200	4287775	4288566	+	Rv3833		AraC family transcriptional regulator
483879	13	G4	ambiguous	gene				gene	ERDMAN_0444	483697	484581	-	product		hypothetical protein
888916	13	G4	ambiguous	gene				gene	ERDMAN_0880	888734	889618	-	product		hypothetical protein
1073670	13	G4	ambiguous	gene				gene	ERDMAN_1068	1073488	1074372	-	product		hypothetical protein
1972550	13	G4	ambiguous	gene				gene	ERDMAN_1933	1971847	1972731	+	product		hypothetical protein
2596721	13	G4	ambiguous	gene				gene	ERDMAN_2563	2596018	2596902	+	product		hypothetical protein
2620357	13	G4	ambiguous	gene				gene	ERDMAN_2585	2620175	2621059	-	product		hypothetical protein
3111844	13	G4	ambiguous	gene				gene	ERDMAN_3086	3111662	3112546	-	product		hypothetical protein
3113798	13	G4	ambiguous	gene				gene	ERDMAN_3089	3113616	3114500	-	product		hypothetical protein
3696188	13	G4	ambiguous	gene				gene	ERDMAN_3643	3695485	3696369	+	Rv3380c		transposase
2600546	13	G5	unambiguous	intergenic/unannotated	13	G	5	intergenic/unannotated
	13	G6
221699	13	G7	unambiguous	gene				gene	ERDMAN_0216	221674	222843	+	Rv0191		integral membrane protein
188678	13	G7	ambiguous	gene				gene	ERDMAN_0185	188244	189752	-	Rv0160c	PE4	PE family protein
188678	13	G8	ambiguous	gene				gene	ERDMAN_0185	188244	189752	-	Rv0160c	PE4	PE family protein
2249083	13	G8	ambiguous	intergenic/unannotated	13	G	8	intergenic/unannotated
2249083	13	G8	ambiguous	intergenic/unannotated	24	D	8	intergenic/unannotated
1240340	13	G9	unambiguous	gene	37	G	9	gene	ERDMAN_1250	1240149	1240472	+	Rv1117		hypothetical protein
2745107	13	G9	unambiguous	gene	13	G	9	gene	ERDMAN_2701	2743691	2745667	-	Rv2455c		oxidoreductase alpha subunit
3907916	13	H1	unambiguous	gene	13	H	1	gene	ERDMAN_3837	3906651	3908006	-	Rv3496c	mce4D	MCE-family protein
3067791	13	H10	unambiguous	intergenic/unannotated	13	H	10	intergenic/unannotated
2367656	13	H11	ambiguous	gene	13	D	11	gene	ERDMAN_2331	2367351	2369180	-	Rv2115c		ATPase
2367656	13	H11	ambiguous	gene	16	H	4	gene	ERDMAN_2331	2367351	2369180	-	Rv2115c		ATPase
	13	H12
4323321	13	H2	ambiguous	gene				gene	ERDMAN_4239	4322780	4323637	+	Rv3866		hypothetical protein
903301	13	H3	unambiguous	gene	13	H	3	gene	ERDMAN_0893	902691	903785	+	Rv0809	purM	phosphoribosylaminoimidazole synthetase
2046268	13	H4	unambiguous	gene	13	H	4	gene	ERDMAN_2002	2045864	2046562	-	Rv1812c		dehydrogenase
4320959	13	H4	unambiguous	intergenic/unannotated	13	H	4	intergenic/unannotated
3853674	13	H5	ambiguous	gene	13	E	8	gene	ERDMAN_3777	3852583	3853986	+	Rv3448		integral membrane protein
3853674	13	H5	ambiguous	gene	13	H	5	gene	ERDMAN_3777	3852583	3853986	+	Rv3448		integral membrane protein
1683648	13	H6	unambiguous	intergenic/unannotated	13	H	6	intergenic/unannotated
4211510	13	H7	unambiguous	gene	13	H	7	gene	ERDMAN_4150	4211164	4212144	+	Rv3784		Possible dTDP-glucose 4,6-dehydratase
3853674	13	H8	ambiguous	gene	13	E	8	gene	ERDMAN_3777	3852583	3853986	+	Rv3448		integral membrane protein
3853674	13	H8	ambiguous	gene	13	H	5	gene	ERDMAN_3777	3852583	3853986	+	Rv3448		integral membrane protein
3526476	13	H9	unambiguous	intergenic/unannotated	13	H	9	intergenic/unannotated
1318112	14	A1	unambiguous	gene	14	A	1	gene	ERDMAN_1323	1312243	1318500	+	Rv1181	pks4	polyketide beta-ketoacyl synthase
	14	A10
2116136	14	A11	unambiguous	intergenic/unannotated				intergenic/unannotated
2044053	14	A12	unambiguous	intergenic/unannotated	14	A	12	intergenic/unannotated
2750161	14	A2	unambiguous	gene	14	A	2	gene	ERDMAN_2706	2749730	2751535	+	Rv2459		integral membrane transport protein
3617051	14	A2	ambiguous	gene				gene	ERDMAN_3566	3616122	3617372	-	Rv3252c	alkB	transmembrane alkane 1-monooxygenase
4129036	14	A2	ambiguous	intergenic/unannotated	13	A	2	intergenic/unannotated
4129036	14	A2	ambiguous	intergenic/unannotated	30	C	11	intergenic/unannotated
2854129	14	A3	unambiguous	gene				gene	ERDMAN_2799	2854055	2854714	+	Rv2543	lppA	lipoprotein
2855441	14	A3	unambiguous	gene				gene	ERDMAN_2801	2855367	2856029	+	Rv2544	lppB	lipoprotein
2854785	14	A3	unambiguous	gene				gene	ERDMAN_2800	2854711	2855370	+	product		probable conserved lipoprotein
3735236	14	A4	unambiguous	gene	14	A	4	gene	ERDMAN_3665	3726884	3736321	-	Rv3347c	PPE55	PPE family protein
2345959	14	A5	ambiguous	gene				gene	ERDMAN_2310	2345289	2348009	-	Rv2092c	helY	ATP-dependent DNA helicase
1701496	14	A5	ambiguous	intergenic/unannotated	6	A	5	intergenic/unannotated
1701496	14	A5	ambiguous	intergenic/unannotated	9	H	12	intergenic/unannotated
1409629	14	A6	unambiguous	gene	14	A	6	gene	ERDMAN_1410	1408949	1410337	+	Rv1263	amiB2	amidase
3065417	14	A6	ambiguous	gene	12	A	6	gene	ERDMAN_3035	3064851	3065678	-	Rv2769c	PE27	PE family protein
3065417	14	A6	ambiguous	gene	30	A	5	gene	ERDMAN_3035	3064851	3065678	-	Rv2769c	PE27	PE family protein
3138481	14	A6	ambiguous	intergenic/unannotated	14	A	6	intergenic/unannotated
3138481	14	A6	ambiguous	intergenic/unannotated	27	H	4	intergenic/unannotated
3453427	14	A7	unambiguous	intergenic/unannotated	14	A	7	intergenic/unannotated
522519	14	A8	unambiguous	gene				gene	ERDMAN_0476	522017	523168	+	Rv0433		carboxylate-amine ligase
507302	14	A8	unambiguous	gene				gene	ERDMAN_0462	506854	508296	+	Rv0419	lpqM	lipoprotein peptidase
921667	14	A9	ambiguous	gene	2	A	9	gene	ERDMAN_0913	920931	921836	+	Rv0830		hypothetical protein
921667	14	A9	ambiguous	gene	2	H	9	gene	ERDMAN_0913	920931	921836	+	Rv0830		hypothetical protein
2693454	14	A9	unambiguous	gene	14	A	9	gene	ERDMAN_2645	2693393	2693530	-	product		hypothetical protein
3033746	14	A9	ambiguous	intergenic/unannotated	14	A	9	intergenic/unannotated
291751	14	B1	unambiguous	gene	14	B	1	gene	ERDMAN_0272	291486	292808	+	Rv0243	fadA2	acetyl-CoA acetyltransferase
2430274	14	B10	unambiguous	gene				gene	ERDMAN_2393	2429364	2430563	+	Rv2176	pknL	transmembrane serine/threonine-protein kinase L
217304	14	B11	unambiguous	gene				gene	ERDMAN_0211	215582	217657	+	Rv0186	bglS	beta-glucosidase
265291	14	B11	unambiguous	gene				gene	ERDMAN_0249	264822	265610	+	Rv0222	echA1	enoyl-CoA hydratase
142414	14	B11	unambiguous	gene				gene	ERDMAN_0137	141261	143018	-	Rv0118c	oxcA	putative oxalyl-CoA decarboxylase
963023	14	B11	unambiguous	intergenic/unannotated	14	B	11	intergenic/unannotated
2369288	14	B11	unambiguous	intergenic/unannotated				intergenic/unannotated
2749653	14	B11	ambiguous	intergenic/unannotated	14	E	11	intergenic/unannotated
2749653	14	B11	ambiguous	intergenic/unannotated	36	E	9	intergenic/unannotated
4288472	14	B12	ambiguous	gene	14	G	9	gene	ERDMAN_4200	4287775	4288566	+	Rv3833		AraC family transcriptional regulator
4288472	14	B12	ambiguous	gene	27	B	12	gene	ERDMAN_4200	4287775	4288566	+	Rv3833		AraC family transcriptional regulator
4128686	14	B12	unambiguous	gene	14	B	12	gene	ERDMAN_4057	4127737	4129035	-	Rv3704c	gshA	glutamate-cysteine ligase
3520305	14	B12	unambiguous	gene				gene	ERDMAN_3464	3519742	3521013	-	Rv3163c		hypothetical protein
4362182	14	B12	unambiguous	gene				gene	ERDMAN_4274	4361274	4362761	-	Rv3895c		hypothetical protein
377916	14	B12	unambiguous	gene				gene	ERDMAN_0342	377482	378198	+	Rv0308		integral membrane protein
105173	14	B12	unambiguous	gene	14	B	12	gene	ERDMAN_0113	104455	105846	+	Rv0096	PPE1	PPE family protein
1915400	14	B12	unambiguous	gene	14	B	12	gene	ERDMAN_1873	1915034	1916191	-	Rv1705c	PPE22	PPE family protein
2687284	14	B2	unambiguous	intergenic/unannotated	14	B	2	intergenic/unannotated
2952635	14	B2	unambiguous	intergenic/unannotated	14	B	2	intergenic/unannotated
2207379	14	B3	unambiguous	gene	14	B	3	gene	ERDMAN_2170	2206331	2207644	+	Rv1971	mce3F	MCE-family protein
3122945	14	B4	unambiguous	gene	14	B	4	gene	ERDMAN_3098	3122118	3123002	-	Rv2826c		hypothetical protein
4318064	14	B4	unambiguous	gene				gene	ERDMAN_4234	4317981	4318856	+	Rv3860		hypothetical protein
662728	14	B5	unambiguous	gene				gene	ERDMAN_0623	662681	662947	+	Rv0569		hypothetical protein
2680534	14	B5	unambiguous	gene				gene	ERDMAN_2631	2678999	2681002	+	Rv2395		integral membrane protein
4082136	14	B6	unambiguous	gene	14	B	6	gene	ERDMAN_4009	4082002	4082772	-	Rv3662c		hypothetical protein
4233208	14	B7	unambiguous	gene	14	B	7	gene	ERDMAN_4163	4231993	4233774	+	Rv3797	fadE35	acyl-CoA dehydrogenase
1767789	14	B7	unambiguous	gene	14	B	7	gene	ERDMAN_1743	1767691	1767975	-	Rv1567c		hypothetical protein
2557816	14	B8	unambiguous	gene	14	B	8	gene	ERDMAN_2516	2557741	2558433	+	Rv2301	cut2	cutinase
1837241	14	B9	ambiguous	intergenic/unannotated	14	B	9	intergenic/unannotated
3781804	14	B9	ambiguous	intergenic/unannotated	37	B	9	intergenic/unannotated
1541356	14	C1	unambiguous	intergenic/unannotated	14	C	1	intergenic/unannotated
2145109	14	C10	unambiguous	gene				gene	ERDMAN_2101	2144769	2146991	-	Rv1908c	katG	catalase-peroxidase-peroxynitritase T
2697839	14	C10	unambiguous	gene				gene	ERDMAN_2652	2697258	2698904	-	Rv2411c		hypothetical protein
741134	14	C10	ambiguous	gene	16	C	10	gene	ERDMAN_0714	740292	741152	-	Rv0645c	mmaA1	methoxy mycolic acid synthase
741134	14	C10	ambiguous	gene	22	A	9	gene	ERDMAN_0714	740292	741152	-	Rv0645c	mmaA1	methoxy mycolic acid synthase
3927172	14	C11	unambiguous	gene				gene	ERDMAN_3851	3927010	3928557	-	Rv3509c	ilvX	acetohydroxyacid synthase IlvX (acetolactate synthase)
2441372	14	C12	unambiguous	gene				gene	ERDMAN_2404	2439583	2441385	+	Rv2187	fadD15	long-chain-fatty-acid-CoA ligase
2992817	14	C12	unambiguous	intergenic/unannotated	14	C	12	intergenic/unannotated
1482829	14	C2	unambiguous	gene	14	C	2	gene	ERDMAN_1478	1482762	1484333	-	Rv1320c		adenylate cyclase
227341	14	C3	unambiguous	gene				gene	ERDMAN_0220	226191	229775	+	Rv0194		drugs-transport transmembrane ATP-bindingprotein ABC transporter
3833654	14	C3	unambiguous	gene				gene	ERDMAN_3758	3833526	3834371	-	Rv3431c		hypothetical protein
3396226	14	C3	unambiguous	gene				gene	ERDMAN_3338	3395714	3397288	-	Rv3049c		monooxygenase
425023	14	C3	unambiguous	gene				gene	ERDMAN_0393	424512	425069	-	product		PPE family protein
360975	14	C3	unambiguous	gene				gene	ERDMAN_0330	360130	361527	-	Rv0296c		sulfatase
4075667	14	C4	unambiguous	gene	14	C	4	gene	ERDMAN_4000	4075398	4075721	-	Rv3654c		hypothetical protein
296721	14	C5	ambiguous	gene				gene	ERDMAN_0275	296125	297435	+	Rv0246		integral membrane protein
1458125	14	C6	unambiguous	intergenic/unannotated	14	C	6	intergenic/unannotated
759622	14	C7	unambiguous	gene				gene	ERDMAN_0733	757635	759998	+	Rv0663	atsD	arylsulfatase
1810307	14	C7	unambiguous	gene				gene	ERDMAN_1785	1810198	1811454	-	Rv1625c	cya	membrane-anchored adenylyl cyclase
566118	14	C7	unambiguous	gene	14	C	7	gene	ERDMAN_0519	565296	566666	+	Rv0473		transmembrane protein
567325	14	C8	ambiguous	intergenic/unannotated	2	G	8	intergenic/unannotated
2755241	14	C9	ambiguous	gene	14	C	9	gene	ERDMAN_2711	2754602	2755786	+	Rv2463	lipP	esterase
4144867	14	C9	ambiguous	gene				gene	ERDMAN_4074	4144644	4145906	+	Rv3720		fatty acid synthase
1848765	14	C9	ambiguous	intergenic/unannotated	14	C	9	intergenic/unannotated
3781804	14	C9	ambiguous	intergenic/unannotated	37	B	9	intergenic/unannotated
3917590	14	D1	unambiguous	gene				gene	ERDMAN_3847	3917010	3918518	+	Rv3506	fadD17	acyl-CoA synthetase
512157	14	D1	unambiguous	gene	14	D	1	gene	ERDMAN_0467	512091	512291	-	Rv0424c		hypothetical protein
2127222	14	D1	unambiguous	gene				gene	ERDMAN_2079	2127088	2128230	+	Rv1887		hypothetical protein
254294	14	D1	ambiguous	gene	14	D	7	gene	ERDMAN_0240	253952	255268	-	Rv0213c		methyltransferase
1631467	14	D10	unambiguous	gene				gene	ERDMAN_1619	1631124	1632422	+	Rv1453		transcriptional activator protein
1607061	14	D11	unambiguous	gene				gene	ERDMAN_1594	1606375	1607394	+	Rv1436	gap	glyceraldehyde-3-phosphate dehydrogenase
1685233	14	D11	unambiguous	gene				gene	ERDMAN_1672	1684720	1685541	+	Rv1501		hypothetical protein
3062778	14	D12	unambiguous	gene				gene	ERDMAN_3031	3062281	3063063	-	Rv2766c	fabG	3-ketoacyl-(acyl-carrier-protein) reductase
3591584	14	D12	unambiguous	gene				gene	ERDMAN_3542	3591135	3592418	-	Rv3229c		linoleoyl-CoA desaturase
4114951	14	D12	unambiguous	gene	14	D	12	gene	ERDMAN_4044	4114518	4115441	+	Rv3692	moxR2	methanol dehydrogenase transcriptionalregulatory protein
3009030	14	D12	unambiguous	gene				gene	ERDMAN_2971	3008898	3009326	+	Rv2709		transmembrane protein
2645126	14	D12	unambiguous	intergenic/unannotated				intergenic/unannotated
2600775	14	D2	unambiguous	intergenic/unannotated	14	D	2	intergenic/unannotated
2672575	14	D3	unambiguous	intergenic/unannotated				intergenic/unannotated
3857488	14	D4	unambiguous	gene	14	D	4	gene	ERDMAN_3780	3856848	3857636	+	Rv3451	cut3	cutinase precursor
179367	14	D5	ambiguous	gene				gene	ERDMAN_0175	178632	180104	-	Rv0152c	PE2	PE family protein
3290099	14	D6	unambiguous	gene	14	D	6	gene	ERDMAN_3232	3289359	3291218	-	Rv2950c	fadD29	acyl-CoA synthetase
780921	14	D6	unambiguous	gene	14	D	6	gene	ERDMAN_0749	780488	780985	+	Rv0678		hypothetical protein
3752225	14	D6	unambiguous	intergenic/unannotated	14	D	6	intergenic/unannotated
585650	14	D7	unambiguous	gene				gene	ERDMAN_0540	585295	586245	-	Rv0493c		hypothetical protein
223449	14	D8	unambiguous	gene				gene	ERDMAN_0217	223111	223977	+	Rv0192		hypothetical protein
680332	14	D8	unambiguous	gene				gene	ERDMAN_0642	680194	682827	+	Rv0584		hypothetical protein
4109693	14	D8	unambiguous	gene				gene	ERDMAN_4037	4109600	4110049	-	Rv3686c		hypothetical protein
3018555	14	D9	ambiguous	intergenic/unannotated				intergenic/unannotated
2670098	14	E1	unambiguous	gene	14	E	1	gene	ERDMAN_2623	2669692	2670945	+	Rv2387		hypothetical protein
3114853	14	E10	unambiguous	gene				gene	ERDMAN_3090	3114652	3115767	-	gene	csm5	CRISPR-associated protein
3112899	14	E10	unambiguous	gene				gene	ERDMAN_3087	3112880	3113284	-	gene	csm6	CRISPR-associated protein
484934	14	E10	unambiguous	gene				gene	ERDMAN_0445	484915	485370	-	product		MmpS family membrane protein
889971	14	E10	unambiguous	gene				gene	ERDMAN_0881	889669	889995	-	product		probable transposase
1074725	14	E10	unambiguous	gene				gene	ERDMAN_1069	1074423	1074749	-	product		probable transposase
1935691	14	E10	unambiguous	gene				gene	ERDMAN_1897	1935389	1935715	-	product		probable transposase
1971495	14	E10	unambiguous	gene				gene	ERDMAN_1932	1971470	1971796	+	product		probable transposase
2595666	14	E10	unambiguous	gene				gene	ERDMAN_2562	2595641	2595967	+	product		probable transposase
2621412	14	E10	unambiguous	gene				gene	ERDMAN_2586	2621110	2621436	-	product		probable transposase
3108071	14	E10	unambiguous	gene				gene	ERDMAN_3083	3107769	3108095	-	product		probable transposase
3695133	14	E10	unambiguous	gene				gene	ERDMAN_3642	3695108	3695434	+	Rv3474		transposase IS6110
2716275	14	E11	unambiguous	gene				gene	ERDMAN_2673	2715754	2716287	+	Rv2429	ahpD	alkyl hydroperoxide reductase subunit D
1140604	14	E12	unambiguous	gene				gene	ERDMAN_1136	1138020	1141724	+	Rv1020	mfd	transcription-repair coupling factor
850528	14	E12	ambiguous	intergenic/unannotated				intergenic/unannotated
	14	E2
1764284	14	E3	unambiguous	gene				gene	ERDMAN_1740	1762267	1764435	-	Rv1564c	treX	maltooligosyltrehalose synthase
1917262	14	E3	unambiguous	gene	2	E	11	gene	ERDMAN_1874	1916231	1917415	-	Rv1706c	PPE23	PPE family protein
440959	14	E4	unambiguous	gene	14	E	4	gene	ERDMAN_0402	440225	441607	+	Rv0362	mgtE	Mg2+ transport transmembrane protein
48089	14	E4	ambiguous	intergenic/unannotated				intergenic/unannotated
3189081	14	E5	ambiguous	intergenic/unannotated				intergenic/unannotated
121236	14	E6	unambiguous	gene	14	E	6	gene	ERDMAN_0120	119046	121304	-	Rv0103c	ctpB	cation-transporter P-type ATPase B
3316190	14	E6	ambiguous	gene	36	F	12	gene	ERDMAN_3257	3315786	3316499	-	Rv2972c		hypothetical protein
3418330	14	E7	unambiguous	gene				gene	ERDMAN_3359	3418238	3419881	-	Rv3068c	pgmA	phosphoglucomutase
[truncated: 4,624 more rows]

## Sheet: Racks 41-80
Table S1. Mycobacterium tuberculosis Erdman ATCC 35801 arrayed transposon library racks 41-80.
TA position	Sudoku Plate	Row	Column	MappingConfidence	gene or intergenic	LocusTag	StartPosition	Stop Position	Strand	H37Rv number	Gene name	Product
2094496	41	A	1	ambiguous	gene	ERDMAN_2044	2093997	2094920	-	Rv1855c		oxidoreductase
3098690	41	A	1	ambiguous	gene	ERDMAN_3070	3098515	3098982	+	Rv2803		hypothetical protein
	41	A	2
274981	41	A	3	unambiguous	gene	ERDMAN_0258	274298	275278	-	Rv0230c	php	phosphotriesterase
4099977	41	A	3	unambiguous	gene	ERDMAN_4028	4099511	4100533	+	Rv3679		anion transporter ATPase
4302305	41	A	4	unambiguous	intergenic/unannotated	None
128841	41	A	4	unambiguous	gene	ERDMAN_0124	124796	129673	-	Rv0107c	ctpI	cation-transporter ATPase I
3824494	41	A	4	unambiguous	gene	ERDMAN_3745	3824060	3824581	+	Rv3425	PPE57	PPE family protein
1680701	41	A	5	unambiguous	gene	ERDMAN_1666	1679708	1680718	+	Rv1496		arginine/ornithine transport system ATPase
230778	41	A	6	unambiguous	gene	ERDMAN_0222	230149	230847	+	Rv0195		two component transcriptional regulatoryprotein
2045135	41	A	6	ambiguous	gene	ERDMAN_2001	2044743	2045351	+	Rv1811	mgtC	Mg2+ transport P-type ATPase C
2216597	41	A	6	ambiguous	gene	ERDMAN_2181	2216487	2216906	-	Rv1982c		hypothetical protein
3930009	41	A	6	ambiguous	gene	ERDMAN_3853	3929750	3931741	+			PE-PGRS family protein
3958018	41	A	7	unambiguous	gene	ERDMAN_3881	3956406	3958106	+	Rv3537		3-ketosteroid-delta-1-dehydrogenase
678561	41	A	8	unambiguous	gene	ERDMAN_0638	678085	678651	-	Rv0580c		hypothetical protein
1654126	41	A	8	unambiguous	gene	ERDMAN_1640	1653484	1655112	+	Rv1473		macrolide ABC transporter ATP-binding protein
3838173	41	A	8	unambiguous	gene	ERDMAN_3762	3838171	3838986	-	Rv3435c		transmembrane protein
3930009	41	A	8	ambiguous	gene	ERDMAN_3853	3929750	3931741	+			PE-PGRS family protein
1265835	41	A	9	unambiguous	intergenic/unannotated	None
1480751	41	A	9	unambiguous	gene	ERDMAN_1476	1479468	1481066	-			adenylate cyclase
2045135	41	A	9	ambiguous	gene	ERDMAN_2001	2044743	2045351	+	Rv1811	mgtC	Mg2+ transport P-type ATPase C
2124222	41	A	10	unambiguous	gene	ERDMAN_2075	2124046	2124504	-	Rv1883c		hypothetical protein
3982672	41	A	11	unambiguous	intergenic/unannotated	None
3385614	41	A	12	unambiguous	intergenic/unannotated	None
2287265	41	B	1	unambiguous	intergenic/unannotated	None
	41	B	2
744011	41	B	3	unambiguous	gene	ERDMAN_0717	743668	747864	+	Rv0648		alpha-mannosidase
3189013	41	B	4	ambiguous	intergenic/unannotated	None
1579508	41	B	5	unambiguous	gene	ERDMAN_1569	1579251	1580855	-	Rv1410c		aminoglycosides/tetracycline-transport integralmembrane protein
3798942	41	B	6	unambiguous	gene	ERDMAN_3719	3798067	3798987	+	Rv3399		hypothetical protein
2625893	41	B	7	unambiguous	intergenic/unannotated	None
2628478	41	B	7	unambiguous	intergenic/unannotated	None
256071	41	B	8	unambiguous	gene	ERDMAN_0241	255475	256992	+	Rv0214	fadD4	acyl-CoA synthetase
	41	B	9
1304521	41	B	10	ambiguous	intergenic/unannotated	None
769760	41	B	10	unambiguous	gene	ERDMAN_0740	769182	771095	-	Rv0669c		hydrolase
234528	41	B	11	unambiguous	gene	ERDMAN_0225	233831	235822	-	Rv0198c		zinc metalloprotease
3516923	41	B	12	unambiguous	intergenic/unannotated	None
3514774	41	B	12	unambiguous	gene	ERDMAN_3460	3513343	3515115	-	Rv3159c	PPE53	PPE family protein
1526367	41	C	1	unambiguous	gene	ERDMAN_1518	1525816	1526421	+	Rv1359		transcriptional regulator
	41	C	2
	41	C	3
3780915	41	C	4	unambiguous	intergenic/unannotated	None
70793	41	C	4	ambiguous	gene	ERDMAN_0077	70702	70941	+			hypothetical protein
630905	41	C	4	ambiguous	gene	ERDMAN_0589	629976	631409	-	Rv0537c		integral membrane protein
57715	41	C	5	unambiguous	gene	ERDMAN_0061	57315	57953	+	Rv0052		hypothetical protein
625036	41	C	6	unambiguous	gene	ERDMAN_0585	624396	626255	+			PE-PGRS family protein
22315	41	C	7	unambiguous	gene	ERDMAN_0023	21637	23172	-	Rv0018c	ppp	serine/threonine phosphatase
630905	41	C	7	ambiguous	gene	ERDMAN_0589	629976	631409	-	Rv0537c		integral membrane protein
	41	C	8
537729	41	C	9	unambiguous	gene	ERDMAN_0490	536953	538236	-	Rv0447c	ufaA1	cyclopropane-fatty-acyl-phospholipid synthase
3847112	41	C	10	unambiguous	gene	ERDMAN_3772	3846855	3847157	-	Rv3444c	esxT	putative ESAT-6 like protein
611415	41	C	11	unambiguous	gene	ERDMAN_0567	610418	611650	+	Rv0517		membrane acyltransferase
1917557	41	C	12	unambiguous	intergenic/unannotated	None
2746049	41	C	12	ambiguous	gene	ERDMAN_2703	2745884	2747140	-	Rv2456c		integral membrane transport protein
3007207	41	D	1	unambiguous	intergenic/unannotated	None
4215626	41	D	2	ambiguous	intergenic/unannotated	None
3039054	41	D	3	unambiguous	intergenic/unannotated	None
128841	41	D	4	unambiguous	gene	ERDMAN_0124	124796	129673	-	Rv0107c	ctpI	cation-transporter ATPase I
626404	41	D	5	unambiguous	intergenic/unannotated	None
3978536	41	D	6	ambiguous	gene	ERDMAN_3902	3978075	3978668	-	Rv3557c		TetR family transcriptional regulator
3945162	41	D	7	unambiguous	intergenic/unannotated	None
1504291	41	D	7	unambiguous	gene	ERDMAN_1496	1503642	1504613	+	Rv1336	cysM	cysteine synthase B
3484201	41	D	8	unambiguous	gene	ERDMAN_3432	3483794	3485530	-	Rv3132c	devS	two component sensor histidine kinase
4284374	41	D	9	unambiguous	gene	ERDMAN_4196	4284306	4285916	-	Rv3829c		dehydrogenase
2112687	41	D	10	unambiguous	intergenic/unannotated	None
2353969	41	D	10	unambiguous	gene	ERDMAN_2316	2352752	2354227	-			PE-PGRS family protein
2694345	41	D	11	unambiguous	gene	ERDMAN_2646	2693624	2694466	+	Rv2407		ribonuclease Z
3786581	41	D	12	unambiguous	gene	ERDMAN_3708	3785731	3786603	-	Rv3389c		dehydrogenase
2094496	41	E	1	ambiguous	gene	ERDMAN_2044	2093997	2094920	-	Rv1855c		oxidoreductase
4151304	41	E	2	ambiguous	gene	ERDMAN_4081	4151122	4152051	+	Rv3725		oxidoreductase
274981	41	E	3	unambiguous	gene	ERDMAN_0258	274298	275278	-	Rv0230c	php	phosphotriesterase
128841	41	E	4	unambiguous	gene	ERDMAN_0124	124796	129673	-	Rv0107c	ctpI	cation-transporter ATPase I
	41	E	5
	41	E	6
	41	E	7
3838173	41	E	8	unambiguous	gene	ERDMAN_3762	3838171	3838986	-	Rv3435c		transmembrane protein
4006816	41	E	9	unambiguous	intergenic/unannotated	None
3824463	41	E	10	ambiguous	gene	ERDMAN_3745	3824060	3824581	+	Rv3425	PPE57	PPE family protein
	41	E	11
3385614	41	E	12	unambiguous	intergenic/unannotated	None
885873	41	F	1	unambiguous	gene	ERDMAN_0877	885739	886548	-	Rv0792c		GntR family transcriptional regulator
3258205	41	F	2	ambiguous	gene	ERDMAN_3217	3256500	3260966	+	Rv2935	ppsE	phenolpthiocerol synthesis type-I polyketidesynthase
1959685	41	F	3	unambiguous	gene	ERDMAN_1924	1958581	1961178	+	Rv1747		transmembrane ATP-binding protein ABCtransporter
3131494	41	F	4	unambiguous	gene	ERDMAN_3109	3130718	3132037	-	Rv2836c	dinF	DNA-damage-inducible protein F
4323774	41	F	4	unambiguous	gene	ERDMAN_4240	4323676	4324227	+	Rv3867		hypothetical protein
4261354	41	F	5	unambiguous	gene	ERDMAN_4182	4260941	4261696	-	Rv3815c		acyltransferase
1337885	41	F	6	unambiguous	gene	ERDMAN_1339	1337865	1339040	+	Rv1196	PPE18	PPE family protein
2216597	41	F	6	ambiguous	gene	ERDMAN_2181	2216487	2216906	-	Rv1982c		hypothetical protein
1482829	41	F	7	unambiguous	gene	ERDMAN_1478	1482762	1484333	-	Rv1320c		adenylate cyclase
4186940	41	F	8	unambiguous	gene	ERDMAN_4122	4186770	4187825	-	Rv3761c	fadE36	acyl-CoA dehydrogenase
772601	41	F	9	unambiguous	gene	ERDMAN_0742	772149	772922	+	Rv0671	lpqP	lipoprotein
2041579	41	F	10	unambiguous	gene	ERDMAN_1997	2041122	2042354	+	Rv1808	PPE32	PPE family protein
254227	41	F	11	unambiguous	gene	ERDMAN_0240	253952	255268	-	Rv0213c		methyltransferase
	41	F	12
3643863	41	G	1	unambiguous	gene	ERDMAN_3591	3643498	3644022	-	Rv3275c	purE	phosphoribosylaminoimidazole carboxylasecatalytic subunit
3791618	41	G	1	unambiguous	gene	ERDMAN_3713	3791254	3792819	-	Rv3394c		hypothetical protein
3841336	41	G	2	ambiguous	gene	ERDMAN_3765	3841218	3841619	+	Rv3437		transmembrane protein
4191990	41	G	3	unambiguous	gene	ERDMAN_4126	4191988	4192728	-	Rv3765c		two component transcriptional regulatoryprotein
1584330	41	G	4	unambiguous	gene	ERDMAN_1574	1583438	1584715	+	Rv1415	ribA2	Probable riboflavin biosynthesis protein RibA2
2749718	41	G	5	unambiguous	intergenic/unannotated	None
2793875	41	G	6	unambiguous	intergenic/unannotated	None
3991330	41	G	7	unambiguous	gene	ERDMAN_3916	3991242	3992117	-	Rv3569c	hsaD	4,9-DHSA hydrolase
1877867	41	G	8	unambiguous	gene	ERDMAN_1834	1877218	1878966	-			hypothetical protein
1877867	41	G	8	unambiguous	gene	ERDMAN_1834	1877218	1878966	-			hypothetical protein
658233	41	G	9	ambiguous	gene	ERDMAN_0618	657688	659148	-	Rv0565c		monooxygenase
3418876	41	G	10	unambiguous	gene	ERDMAN_3359	3418238	3419881	-	Rv3068c	pgmA	phosphoglucomutase
3076757	41	G	11	unambiguous	gene	ERDMAN_3048	3075738	3077054	-	Rv2782c	pepR	zinc protease
960188	41	G	12	unambiguous	gene	ERDMAN_0955	960167	960367	+	Rv0863		hypothetical protein
975400	41	H	1	unambiguous	gene	ERDMAN_0971	974354	975700	-	Rv0878c	PPE13	PPE family protein
3750749	41	H	2	ambiguous	gene	ERDMAN_3673	3750507	3751301	-	Rv3351c		hypothetical protein
834589	41	H	3	unambiguous	intergenic/unannotated	None
36437	41	H	4	unambiguous	gene	ERDMAN_0039	34288	36501	+	Rv0032	bioF2	8-amino-7-oxononanoate synthase
85491	41	H	5	unambiguous	gene	ERDMAN_0092	84767	85621	-	Rv0077c		oxidoreductase
3562393	41	H	6	unambiguous	gene	ERDMAN_3511	3559115	3562420	-	Rv3201c		ATP-dependent DNA helicase
4374195	41	H	7	unambiguous	intergenic/unannotated	None
1962032	41	H	7	ambiguous	gene	ERDMAN_1925	1961611	1962282	+	Rv1748		hypothetical protein
3829257	41	H	7	ambiguous	gene	ERDMAN_3752	3829030	3829503	+			PPE family protein
3829257	41	H	8	ambiguous	gene	ERDMAN_3752	3829030	3829503	+			PPE family protein
172478	41	H	9	ambiguous	intergenic/unannotated	None
179495	41	H	9	unambiguous	gene	ERDMAN_0175	178632	180104	-	Rv0152c	PE2	PE family protein
560460	41	H	10	unambiguous	gene	ERDMAN_0512	559259	560545	+	Rv0467	icl	isocitrate lyase
	41	H	11
1962032	41	H	12	ambiguous	gene	ERDMAN_1925	1961611	1962282	+	Rv1748		hypothetical protein
2746049	41	H	12	ambiguous	gene	ERDMAN_2703	2745884	2747140	-	Rv2456c		integral membrane transport protein
4370993	42	A	1	unambiguous	gene	ERDMAN_4282	4368714	4371254	-	Rv3903c		hypothetical protein
2625966	42	A	2	ambiguous	intergenic/unannotated	None
2546018	42	A	2	ambiguous	gene	ERDMAN_2503	2544552	2546057	+	Rv2287	yjcE	integral membrane transport protein
2774998	42	A	2	ambiguous	gene	ERDMAN_2727	2774501	2776870	-	Rv2482c	plsB2	glycerol-3-phosphate acyltransferase
2934529	42	A	3	ambiguous	intergenic/unannotated	None
3007055	42	A	3	ambiguous	intergenic/unannotated	None
3371281	42	A	3	unambiguous	intergenic/unannotated	None
3856157	42	A	3	unambiguous	gene	ERDMAN_3779	3855315	3856727	-	Rv3450c		hypothetical protein
217413	42	A	4	ambiguous	gene	ERDMAN_0211	215582	217657	+	Rv0186	bglS	beta-glucosidase
1289904	42	A	4	unambiguous	gene	ERDMAN_1305	1289582	1291258	+	Rv1162	narH	respiratory nitrate reductase subunit beta
4273947	42	A	4	unambiguous	gene	ERDMAN_4191	4272547	4273959	-	Rv3824c	papA1	polyketide synthase associated protein
734622	42	A	5	unambiguous	intergenic/unannotated	None
2002155	42	A	5	ambiguous	gene	ERDMAN_1966	2001902	2003164	+	Rv1777	cyp144	cytochrome p450 144
372292	42	A	6	ambiguous	gene	ERDMAN_0339	366520	376080	-	Rv0304c	PPE5	PPE family protein
1739393	42	A	6	ambiguous	gene	ERDMAN_1720	1738924	1739727	+	Rv1544		ketoacyl reductase
2996977	42	A	6	unambiguous	gene	ERDMAN_2954	2996385	2997068	+	Rv2691	ceoB	TRK system potassium uptake protein
308226	42	A	7	unambiguous	gene	ERDMAN_0285	307193	308863	-	Rv0256c	PPE2	PPE family protein
3960516	42	A	7	unambiguous	gene	ERDMAN_3883	3959105	3960544	+	Rv3539	PPE63	PPE family protein
255298	42	A	8	ambiguous	intergenic/unannotated	None
2329287	42	A	8	unambiguous	intergenic/unannotated	None
2529650	42	A	8	ambiguous	gene	ERDMAN_2488	2529627	2529758	+			hypothetical protein
4165921	42	A	8	unambiguous	gene	ERDMAN_4092	4165434	4166798	-	Rv3734c		hypothetical protein
106171	42	A	9	ambiguous	gene	ERDMAN_0114	105865	106734	+	Rv0097		oxidoreductase
1767789	42	A	9	unambiguous	gene	ERDMAN_1743	1767691	1767975	-	Rv1567c		hypothetical protein
2681985	42	A	9	ambiguous	gene	ERDMAN_2633	2681726	2682811	+	Rv2396	PE_PGRS41	PE-PGRS family protein
3232425	42	A	9	ambiguous	gene	ERDMAN_3211	3232332	3234212	+	Rv2930	fadD26	acyl-CoA synthetase
4353815	42	A	10	ambiguous	intergenic/unannotated	None
1811275	42	A	10	ambiguous	gene	ERDMAN_1785	1810198	1811454	-	Rv1625c	cya	membrane-anchored adenylyl cyclase
3415362	42	A	10	unambiguous	gene	ERDMAN_3353	3413496	3415778	+	Rv3063	cstA	carbon starvation protein A
3920539	42	A	10	unambiguous	gene	ERDMAN_3848	3918689	3922129	+			PE-PGRS family protein
15246	42	A	11	ambiguous	gene	ERDMAN_0018	14914	15612	+	Rv0013	trpG	para-aminobenzoate synthase component II
884135	42	A	11	unambiguous	gene	ERDMAN_0875	883974	884702	-	Rv0790c		hypothetical protein
2922672	42	A	11	ambiguous	gene	ERDMAN_2867	2922439	2923113	+	Rv2607	pdxH	pyridoxamine 5'-phosphate oxidase
68291	42	A	12	unambiguous	gene	ERDMAN_0073	66903	68342	+	Rv0063		oxidoreductase
3176776	42	A	12	ambiguous	gene	ERDMAN_3155	3176579	3177442	-	Rv2877c		integral membrane protein
4112712	42	A	12	ambiguous	gene	ERDMAN_4042	4112588	4113241	+	Rv3690		hypothetical protein
4213388	42	B	1	ambiguous	gene	ERDMAN_4152	4213282	4214505	-	Rv3786c		hypothetical protein
491858	42	B	2	ambiguous	intergenic/unannotated	None
990438	42	B	3	unambiguous	gene	ERDMAN_0986	990092	990706	-	Rv0891c		transcriptional regulator
3585163	42	B	4	ambiguous	intergenic/unannotated	None
2503483	42	B	4	unambiguous	gene	ERDMAN_2465	2503055	2503510	-	Rv2240c		hypothetical protein
3657173	42	B	5	ambiguous	gene	ERDMAN_3607	3657166	3657618	-	Rv3291c		AsnC family transcriptional regulator
2670767	42	B	6	ambiguous	gene	ERDMAN_2623	2669692	2670945	+	Rv2387		hypothetical protein
3705345	42	B	6	unambiguous	gene	ERDMAN_3651	3704842	3705687	-	Rv3333c		hypothetical protein
4122459	42	B	6	ambiguous	gene	ERDMAN_4051	4121333	4122871	+	Rv3698		hypothetical protein
2585629	42	B	7	unambiguous	gene	ERDMAN_2551	2585457	2586605	+	Rv2328	PE23	PE family protein
739168	42	B	8	unambiguous	intergenic/unannotated	None
451847	42	B	8	ambiguous	gene	ERDMAN_0413	449758	452157	-	Rv0373c		carbon monoxyde dehydrogenase large subunit
2055739	42	B	8	ambiguous	gene	ERDMAN_2010	2055618	2057261	+	Rv1820	ilvG	hypothetical protein
1112649	42	B	9	unambiguous	intergenic/unannotated	None
2212636	42	B	9	unambiguous	gene	ERDMAN_2177	2211982	2212830	+	Rv1978		hypothetical protein
4345655	42	B	9	ambiguous	gene	ERDMAN_4259	4344323	4345693	-	Rv3883c	mycP1	membrane-anchored mycosin
812081	42	B	10	ambiguous	gene	ERDMAN_0786	811654	812493	+	Rv0713		transmembrane protein
1882499	42	B	11	unambiguous	gene	ERDMAN_1838	1881837	1882769	-	Rv1673c		hypothetical protein
401786	42	B	12	ambiguous	gene	ERDMAN_0371	400537	402072	+	Rv0336		13E12 repeat family protein
609370	42	B	12	ambiguous	gene	ERDMAN_0565	608121	609656	+	Rv0515		13E12 repeat family protein
1026713	42	B	12	ambiguous	gene	ERDMAN_1023	1025177	1026832	+	Rv0922		transposase
3514774	42	B	12	unambiguous	gene	ERDMAN_3460	3513343	3515115	-	Rv3159c	PPE53	PPE family protein
2824790	42	C	1	unambiguous	gene	ERDMAN_2772	2823372	2824850	+	Rv2519	PE26	PE family protein
2594659	42	C	2	ambiguous	gene	ERDMAN_2561	2594458	2595147	+	Rv2335	cysE	serine acetyltransferase
1267500	42	C	3	unambiguous	gene	ERDMAN_1278	1266719	1267525	-	Rv1141c	echA11	enoyl-CoA hydratase
2289318	42	C	3	ambiguous	gene	ERDMAN_2260	2288036	2290600	-	Rv2047c		hypothetical protein
3440948	42	C	4	ambiguous	gene	ERDMAN_3379	3440599	3442023	+	Rv3088		hypothetical protein
3591580	42	C	4	unambiguous	gene	ERDMAN_3542	3591135	3592418	-	Rv3229c		linoleoyl-CoA desaturase
3280042	42	C	5	unambiguous	intergenic/unannotated	None
322342	42	C	6	ambiguous	intergenic/unannotated	None
680768	42	C	6	unambiguous	gene	ERDMAN_0642	680194	682827	+	Rv0584		hypothetical protein
483296	42	C	7	unambiguous	gene	ERDMAN_0443	480711	483587	-	Rv0402c	mmpL1	transmembrane transport protein
525660	42	C	8	ambiguous	gene	ERDMAN_0478	524061	526247	-	Rv0435c		putative ATPase
527979	42	C	8	unambiguous	gene	ERDMAN_0481	527857	529074	-	Rv0438c	moeA2	molybdopterin biosynthesis protein
3244858	42	C	9	unambiguous	gene	ERDMAN_3215	3244448	3251014	+	Rv2933	ppsC	phenolpthiocerol synthesis type-I polyketidesynthase
2804831	42	C	10	unambiguous	gene	ERDMAN_2752	2804472	2806061	-	Rv2502c	accD1	acetyl-/propionyl-CoA carboxylase subunit beta
3937799	42	C	10	ambiguous	gene	ERDMAN_3859	3937371	3938402	-	Rv3520c		coenzyme F420-dependent oxidoreductase
2230141	42	C	11	unambiguous	gene	ERDMAN_2199	2230078	2231031	+	Rv1996		hypothetical protein
3115365	42	C	11	ambiguous	gene	ERDMAN_3090	3114652	3115767	-	csm5		CRISPR-associated protein
3973653	42	C	11	ambiguous	gene	ERDMAN_3898	3972667	3973734	+	Rv3553		oxidoreductase
65673	42	C	12	ambiguous	gene	ERDMAN_0072	65622	66674	+	Rv0062	celA1	Possible cellulase CelA1 (endoglucanase)
132763	42	C	12	unambiguous	gene	ERDMAN_0128	132264	132902	+	Rv0110		integral membrane protein
1142767	42	D	1	ambiguous	intergenic/unannotated	None
4294360	42	D	1	unambiguous	gene	ERDMAN_4206	4293673	4294449	+	Rv3839		hypothetical protein
1279984	42	D	2	ambiguous	gene	ERDMAN_1295	1279946	1280389	+	Rv1155		hypothetical protein
3117084	42	D	2	ambiguous	gene	ERDMAN_3092	3116653	3117363	-	Rv2821c		hypothetical protein
2289318	42	D	3	ambiguous	gene	ERDMAN_2260	2288036	2290600	-	Rv2047c		hypothetical protein
4337876	42	D	3	ambiguous	gene	ERDMAN_4252	4337599	4338441	+	Rv3878		hypothetical protein
2332959	42	D	4	unambiguous	gene	ERDMAN_2296	2331429	2333399	+	Rv2079		hypothetical protein
3554642	42	D	4	ambiguous	gene	ERDMAN_3507	3554493	3556682	-	Rv3198c	uvrD2	ATP-dependent DNA helicase
302445	42	D	5	ambiguous	gene	ERDMAN_0281	302233	304743	+	Rv0252	nirB	nitrite reductase large subunit
37958	42	D	6	ambiguous	gene	ERDMAN_0043	37239	38927	+	Rv0035	fadD34	fatty-acid-CoA ligase
1207108	42	D	6	unambiguous	gene	ERDMAN_1209	1206195	1208135	+	Rv1084		hypothetical protein
958355	42	D	7	ambiguous	gene	ERDMAN_0954	957829	960099	-	Rv0862c		hypothetical protein
1207108	42	D	7	unambiguous	gene	ERDMAN_1209	1206195	1208135	+	Rv1084		hypothetical protein
2562727	42	D	7	unambiguous	gene	ERDMAN_2522	2562577	2563398	-	Rv2307c		hypothetical protein
2055739	42	D	8	ambiguous	gene	ERDMAN_2010	2055618	2057261	+	Rv1820	ilvG	hypothetical protein
1726401	42	D	9	ambiguous	intergenic/unannotated	None
2997073	42	D	9	unambiguous	intergenic/unannotated	None
438640	42	D	10	ambiguous	gene	ERDMAN_0399	437872	438651	+	Rv0359		integral membrane protein
2194984	42	D	10	unambiguous	gene	ERDMAN_2157	2194754	2195050	-	Rv1959c		hypothetical protein
170277	42	D	11	ambiguous	gene	ERDMAN_0166	169795	170439	+	Rv0144		TetR family transcriptional regulator
1476276	42	D	11	unambiguous	gene	ERDMAN_1474	1476202	1477692	-	Rv1317c	alkA	bifunctional methylated-DNA-protein-cysteinemethyltransferase/O-6-methylguanine-DNA transcriptionregulator
2285091	42	D	12	ambiguous	gene	ERDMAN_2256	2284755	2285315	-	Rv2043c	pncA	pyrazinamidase/nicotinamidas
4207744	42	D	12	unambiguous	gene	ERDMAN_4145	4205893	4207893	+	Rv3779		transmembrane protein
532012	42	E	1	ambiguous	gene	ERDMAN_0484	532010	532438	-	Rv0441c		hypothetical protein
3263053	42	E	1	ambiguous	gene	ERDMAN_3220	3262835	3263665	+	Rv2938	drrC	daunorubicin-DIM-transport integral membraneprotein ABC transporter C
788595	42	E	2	ambiguous	intergenic/unannotated	None
160760	42	E	2	ambiguous	gene	ERDMAN_0155	160182	160787	+	Rv0133		acetyltransferase
532012	42	E	3	ambiguous	gene	ERDMAN_0484	532010	532438	-	Rv0441c		hypothetical protein
3263053	42	E	3	ambiguous	gene	ERDMAN_3220	3262835	3263665	+	Rv2938	drrC	daunorubicin-DIM-transport integral membraneprotein ABC transporter C
3856157	42	E	3	unambiguous	gene	ERDMAN_3779	3855315	3856727	-	Rv3450c		hypothetical protein
4273947	42	E	4	unambiguous	gene	ERDMAN_4191	4272547	4273959	-	Rv3824c	papA1	polyketide synthase associated protein
2082926	42	E	5	ambiguous	intergenic/unannotated	None
2996977	42	E	6	unambiguous	gene	ERDMAN_2954	2996385	2997068	+	Rv2691	ceoB	TRK system potassium uptake protein
2082926	42	E	7	ambiguous	intergenic/unannotated	None
3960516	42	E	7	unambiguous	gene	ERDMAN_3883	3959105	3960544	+	Rv3539	PPE63	PPE family protein
2329287	42	E	8	unambiguous	intergenic/unannotated	None
106171	42	E	9	ambiguous	gene	ERDMAN_0114	105865	106734	+	Rv0097		oxidoreductase
2071967	42	E	9	ambiguous	gene	ERDMAN_2024	2071520	2073328	-	Rv1835c		hypothetical protein
2821261	42	E	10	unambiguous	gene	ERDMAN_2769	2821097	2821348	-	Rv2517c		hypothetical protein
3920539	42	E	10	unambiguous	gene	ERDMAN_3848	3918689	3922129	+			PE-PGRS family protein
15246	42	E	11	ambiguous	gene	ERDMAN_0018	14914	15612	+	Rv0013	trpG	para-aminobenzoate synthase component II
160760	42	E	12	ambiguous	gene	ERDMAN_0155	160182	160787	+	Rv0133		acetyltransferase
526764	42	F	1	ambiguous	gene	ERDMAN_0479	526244	527104	-	Rv0436c	pssA	CDP-diacylglycerol-serineO-phosphatidyltransferase
1405423	42	F	1	unambiguous	gene	ERDMAN_1405	1404599	1405858	-	Rv1258c		integral membrane transport protein
361585	42	F	2	ambiguous	intergenic/unannotated	None
	42	F	3
	42	F	4
4179088	42	F	5	unambiguous	intergenic/unannotated	None
718684	42	F	5	ambiguous	gene	ERDMAN_0689	718118	718858	-	Rv0625c		transmembrane protein
718684	42	F	5	ambiguous	gene	ERDMAN_0689	718118	718858	-	Rv0625c		transmembrane protein
4201920	42	F	6	unambiguous	intergenic/unannotated	None
1752262	42	F	6	unambiguous	gene	ERDMAN_1728	1750512	1752263	+	Rv1552	frdA	fumarate reductase flavoprotein subunit
2670767	42	F	6	ambiguous	gene	ERDMAN_2623	2669692	2670945	+	Rv2387		hypothetical protein
4179088	42	F	7	unambiguous	intergenic/unannotated	None
3932886	42	F	7	unambiguous	gene	ERDMAN_3854	3931870	3933510	-	Rv3515c	fadD19	acyl-CoA synthetase
4074265	42	F	8	unambiguous	intergenic/unannotated	None
470095	42	F	8	ambiguous	gene	ERDMAN_0430	469947	470369	+	Rv0390		hypothetical protein
470095	42	F	9	ambiguous	gene	ERDMAN_0430	469947	470369	+	Rv0390		hypothetical protein
1100080	42	F	9	ambiguous	gene	ERDMAN_1095	1100078	1100533	-	Rv0985c	mscL	large-conductance mechanosensitive channel
2258749	42	F	10	unambiguous	intergenic/unannotated	None
4344687	42	F	10	ambiguous	gene	ERDMAN_4259	4344323	4345693	-	Rv3883c	mycP1	membrane-anchored mycosin
322006	42	F	11	unambiguous	gene	ERDMAN_0295	320647	322038	+	Rv0267	narU	integral membrane nitrite extrusion protein
2949726	42	F	11	ambiguous	gene	ERDMAN_2895	2948346	2950682	-	Rv2634c	PE_PGRS46	PE-PGRS family protein
277368	42	F	12	unambiguous	gene	ERDMAN_0260	277214	277903	+	Rv0232		TetR/ACRR family transcriptional regulator
388532	42	F	12	ambiguous	gene	ERDMAN_0355	388332	388919	+	Rv0320		hypothetical protein
1709605	42	G	1	ambiguous	gene	ERDMAN_1697	1707002	1710442	-	Rv1522c	mmpL12	transmembrane transport protein
3263053	42	G	1	ambiguous	gene	ERDMAN_3220	3262835	3263665	+	Rv2938	drrC	daunorubicin-DIM-transport integral membraneprotein ABC transporter C
2631079	42	G	2	ambiguous	gene	ERDMAN_2593	2631077	2631505	-	Rv2360c		hypothetical protein
3531537	42	G	2	ambiguous	gene	ERDMAN_3476	3530960	3532447	+	Rv3175		amidase
1043455	42	G	3	ambiguous	gene	ERDMAN_1038	1042694	1043569	-	Rv0937c		hypothetical protein
4321587	42	G	3	unambiguous	gene	ERDMAN_4237	4321176	4322384	+	Rv3864		hypothetical protein
1661235	42	G	4	unambiguous	gene	ERDMAN_1645	1659896	1661236	+	Rv1477		invasion protein
1570488	42	G	5	unambiguous	gene	ERDMAN_1559	1569878	1570573	+	Rv1401		hypothetical protein
523223	42	G	6	unambiguous	intergenic/unannotated	None
296789	42	G	7	ambiguous	gene	ERDMAN_0275	296125	297435	+	Rv0246		integral membrane protein
3518890	42	G	7	unambiguous	gene	ERDMAN_3462	3518090	3519238	-	Rv3161c		dioxygenase
3760481	42	G	7	ambiguous	gene	ERDMAN_3687	3758032	3760662	-	Rv3365c		hypothetical protein
3760481	42	G	8	ambiguous	gene	ERDMAN_3687	3758032	3760662	-	Rv3365c		hypothetical protein
1583661	42	G	9	unambiguous	gene	ERDMAN_1574	1583438	1584715	+	Rv1415	ribA2	Probable riboflavin biosynthesis protein RibA2
1707268	42	G	9	ambiguous	gene	ERDMAN_1697	1707002	1710442	-	Rv1522c	mmpL12	transmembrane transport protein
4205816	42	G	10	unambiguous	intergenic/unannotated	None
563188	42	G	10	ambiguous	gene	ERDMAN_0515	562580	563437	-	Rv0470c	pcaA	mycolic acid synthase
4343299	42	G	11	unambiguous	gene	ERDMAN_4258	4342938	4344326	-	Rv3882c		hypothetical protein
1089092	42	G	12	ambiguous	intergenic/unannotated	None
417323	42	G	12	unambiguous	gene	ERDMAN_0383	415870	417333	-	Rv0346c	ansP2	L-asparagine ABC transporter permease
3017114	42	H	1	ambiguous	gene	ERDMAN_2979	3016908	3017426	-	Rv2717c		hypothetical protein
4199282	42	H	1	unambiguous	gene	ERDMAN_4138	4199149	4199658	-	Rv3773c		hypothetical protein
3416824	42	H	2	ambiguous	gene	ERDMAN_3355	3416646	3416969	+	Rv3065	mmr	multidrugs-transport integral membrane protein
3750749	42	H	2	ambiguous	gene	ERDMAN_3673	3750507	3751301	-	Rv3351c		hypothetical protein
3997815	42	H	2	ambiguous	gene	ERDMAN_3921	3997467	3998129	+	Rv3574		transcriptional regulator
996837	42	H	3	unambiguous	intergenic/unannotated	None
1346110	42	H	4	unambiguous	gene	ERDMAN_1347	1345453	1347123	-	Rv1204c		hypothetical protein
2082926	42	H	5	ambiguous	intergenic/unannotated	None
2626029	42	H	5	unambiguous	intergenic/unannotated	None
2052016	42	H	5	ambiguous	gene	ERDMAN_2007	2050721	2052184	+	Rv1817		hypothetical protein
3176788	42	H	6	unambiguous	gene	ERDMAN_3155	3176579	3177442	-	Rv2877c		integral membrane protein
901096	42	H	7	ambiguous	gene	ERDMAN_0892	901077	902660	+	Rv0808	purF	amidophosphoribosyltransferase
3905312	42	H	7	unambiguous	gene	ERDMAN_3835	3903795	3905489	-	Rv3494c	mce4F	MCE-family protein
715143	42	H	8	ambiguous	intergenic/unannotated	None
1395247	42	H	8	ambiguous	gene	ERDMAN_1396	1394339	1397758	-	Rv1251c		hypothetical protein
1531578	42	H	8	ambiguous	gene	ERDMAN_1524	1531179	1533140	-	Rv1364c		hypothetical protein
2072500	42	H	9	unambiguous	gene	ERDMAN_2024	2071520	2073328	-	Rv1835c		hypothetical protein
4270155	42	H	9	ambiguous	gene	ERDMAN_4190	4269168	4272305	-	Rv3823c	mmpL8	integral membrane transport protein
378065	42	H	10	ambiguous	gene	ERDMAN_0342	377482	378198	+	Rv0308		integral membrane protein
2610516	42	H	10	unambiguous	gene	ERDMAN_2575	2609902	2611884	+	Rv2345		transmembrane protein
3289349	42	H	11	unambiguous	intergenic/unannotated	None
3469076	42	H	11	ambiguous	gene	ERDMAN_3411	3469041	3470210	+	Rv3116	moeB2	molybdenum cofactor biosynthesis protein
2612712	42	H	12	unambiguous	intergenic/unannotated	None
401786	42	H	12	ambiguous	gene	ERDMAN_0371	400537	402072	+	Rv0336		13E12 repeat family protein
541592	42	H	12	ambiguous	gene	ERDMAN_0493	540317	543220	-	Rv0450c	mmpL4	transmembrane transport protein
609370	42	H	12	ambiguous	gene	ERDMAN_0565	608121	609656	+	Rv0515		13E12 repeat family protein
843263	43	A	1	unambiguous	gene	ERDMAN_0832	843144	844316	-	Rv0752c	fadE9	acyl-CoA dehydrogenase
1286620	43	A	1	ambiguous	gene	ERDMAN_1304	1285845	1289543	+	Rv1161	narG	respiratory nitrate reductase subunit alpha
1970538	43	A	1	ambiguous	gene	ERDMAN_1931	1969771	1971282	-	Rv1754c		hypothetical protein
3413845	43	A	1	ambiguous	gene	ERDMAN_3353	3413496	3415778	+	Rv3063	cstA	carbon starvation protein A
110280	43	A	2	ambiguous	gene	ERDMAN_0118	109132	116670	+	Rv0101	nrp	peptide synthetase
582591	43	A	2	ambiguous	gene	ERDMAN_0537	582394	583086	+	Rv0491	regX3	two component sensory transduction protein
1199377	43	A	2	ambiguous	gene	ERDMAN_1201	1199071	1200138	+	Rv1076	lipU	lipase
2745076	43	A	2	ambiguous	gene	ERDMAN_2701	2743691	2745667	-	Rv2455c		oxidoreductase alpha subunit
1458125	43	A	3	unambiguous	intergenic/unannotated	None
2266558	43	A	3	ambiguous	gene	ERDMAN_2236	2266521	2266637	-			hypothetical protein
3471513	43	A	3	ambiguous	gene	ERDMAN_3414	3471397	3471840	+	Rv3119	moaE1	molybdenum cofactor biosynthesis protein E
4319545	43	A	4	unambiguous	intergenic/unannotated	None
431793	43	A	4	ambiguous	gene	ERDMAN_0394	425146	435033	-	Rv0355c	PPE8	PPE family protein
1534832	43	A	4	unambiguous	gene	ERDMAN_1527	1534676	1534936	+			hypothetical protein
4297633	43	A	5	ambiguous	intergenic/unannotated	None
304583	43	A	5	ambiguous	gene	ERDMAN_0281	302233	304743	+	Rv0252	nirB	nitrite reductase large subunit
1682552	43	A	5	ambiguous	gene	ERDMAN_1668	1682133	1682750	-	Rv1498c		methyltransferase
2800103	43	A	5	unambiguous	gene	ERDMAN_2748	2799942	2800763	-	Rv2498c	citE	citrate (Pro-3S)-lyase beta subunit
3893758	43	A	5	ambiguous	gene	ERDMAN_3821	3893444	3894226	-	Rv3482c		hypothetical protein
1687176	43	A	6	ambiguous	intergenic/unannotated	None
2022247	43	A	6	ambiguous	intergenic/unannotated	None
999720	43	A	6	unambiguous	gene	ERDMAN_0992	998302	999909	-	Rv0897c		oxidoreductase
1265009	43	A	6	unambiguous	gene	ERDMAN_1276	1265001	1265501	-	Rv1139c		hypothetical protein
1385739	43	A	6	ambiguous	gene	ERDMAN_1390	1385375	1386235	+	Rv1244	lpqZ	lipoprotein
1532380	43	A	6	ambiguous	gene	ERDMAN_1524	1531179	1533140	-	Rv1364c		hypothetical protein
963383	43	A	7	ambiguous	intergenic/unannotated	None
4297633	43	A	7	ambiguous	intergenic/unannotated	None
553963	43	A	7	unambiguous	gene	ERDMAN_0506	553869	554282	+	Rv0461		hypothetical protein
2798894	43	A	7	ambiguous	gene	ERDMAN_2747	2798580	2799653	-	Rv2497c	pdhA	pyruvate dehydrogenase E1 component alphasubunit
3706116	43	A	8	ambiguous	intergenic/unannotated	None
2218774	43	A	8	ambiguous	gene	ERDMAN_2183	2217318	2218994	+	Rv1983	PE_PGRS35	PE-PGRS family protein
2628602	43	A	8	ambiguous	gene	ERDMAN_2590	2628600	2629991	-	Rv2357c	glyS	glycyl-tRNA synthetase
2561802	43	A	9	unambiguous	gene	ERDMAN_2520	2560535	2561824	+	Rv2305		hypothetical protein
3842341	43	A	9	ambiguous	gene	ERDMAN_3766	3841629	3842471	+	Rv3438		hypothetical protein
4120973	43	A	9	ambiguous	gene	ERDMAN_4049	4120654	4121091	-	Rv3697c		hypothetical protein
2022247	43	A	10	ambiguous	intergenic/unannotated	None
832561	43	A	10	ambiguous	gene	ERDMAN_0814	832488	833267	+	Rv0739		hypothetical protein
4163736	43	A	10	unambiguous	gene	ERDMAN_4088	4162666	4163742	+	Rv3731	ligC	ATP-dependent DNA ligase
4326198	43	A	10	ambiguous	gene	ERDMAN_4242	4325945	4327387	+	Rv3869		hypothetical protein
1370026	43	A	11	unambiguous	intergenic/unannotated	None
199877	43	A	11	ambiguous	gene	ERDMAN_0195	199208	200248	+	Rv0170	mce1B	MCE-family protein
431793	43	A	11	ambiguous	gene	ERDMAN_0394	425146	435033	-	Rv0355c	PPE8	PPE family protein
1299227	43	A	11	ambiguous	gene	ERDMAN_1313	1298821	1299732	+	Rv1170	mshB	N-Acetyl-1-D-myo-Inosityl-2-amino-2-deoxy-alpha-D-glucopyranoside deacetylase
3097292	43	A	11	ambiguous	gene	ERDMAN_3068	3097200	3097418	-	ydcD		programmed cell death antitoxin
3700474	43	A	11	ambiguous	gene	ERDMAN_3646	3699297	3700613	+	Rv3329		hypothetical protein
4075389	43	A	12	ambiguous	intergenic/unannotated	None
591828	43	A	12	unambiguous	gene	ERDMAN_0547	591677	592564	+	Rv0500	proC	pyrroline-5-carboxylate reductase
832561	43	A	12	ambiguous	gene	ERDMAN_0814	832488	833267	+	Rv0739		hypothetical protein
2749485	43	A	12	ambiguous	gene	ERDMAN_2705	2748727	2749635	+	Rv2458	mmuM	homocysteine methyltransferase
3728749	43	A	12	unambiguous	gene	ERDMAN_3665	3726884	3736321	-	Rv3347c	PPE55	PPE family protein
2586144	43	B	1	ambiguous	gene	ERDMAN_2551	2585457	2586605	+	Rv2328	PE23	PE family protein
3750815	43	B	1	unambiguous	gene	ERDMAN_3673	3750507	3751301	-	Rv3351c		hypothetical protein
302128	43	B	2	ambiguous	intergenic/unannotated	None
3303629	43	B	2	ambiguous	gene	ERDMAN_3245	3302536	3303732	-	Rv2962c		glycosyl transferase
1304541	43	B	3	unambiguous	intergenic/unannotated	None
2049808	43	B	3	ambiguous	gene	ERDMAN_2006	2049477	2050163	+	Rv1816		transcriptional regulator
3033763	43	B	4	ambiguous	intergenic/unannotated	None
3542084	43	B	4	unambiguous	intergenic/unannotated	None
175392	43	B	4	ambiguous	gene	ERDMAN_0171	175013	175981	+	Rv0149		quinone oxidoreductase
226628	43	B	5	unambiguous	gene	ERDMAN_0220	226191	229775	+	Rv0194		drugs-transport transmembrane ATP-bindingprotein ABC transporter
1036822	43	B	5	ambiguous	gene	ERDMAN_1032	1035415	1037409	-	Rv0931c	pknD	transmembrane serine/threonine-protein kinase D
3068214	43	B	5	ambiguous	gene	ERDMAN_3038	3067812	3068288	-	Rv2772c		transmembrane protein
1711028	43	B	6	unambiguous	gene	ERDMAN_1699	1710741	1711526	+	Rv1523		methyltransferase
3033763	43	B	7	ambiguous	intergenic/unannotated	None
2951573	43	B	7	unambiguous	gene	ERDMAN_2896	2951002	2951631	+	Rv2636		hypothetical protein
	43	B	8
2222749	43	B	9	ambiguous	intergenic/unannotated	None
770768	43	B	9	ambiguous	gene	ERDMAN_0740	769182	771095	-	Rv0669c		hydrolase
3517258	43	B	10	unambiguous	intergenic/unannotated	None
4153678	43	B	10	ambiguous	intergenic/unannotated	None
1757918	43	B	10	ambiguous	gene	ERDMAN_1737	1757810	1758214	+	Rv1561		hypothetical protein
3515109	43	B	10	unambiguous	gene	ERDMAN_3460	3513343	3515115	-	Rv3159c	PPE53	PPE family protein
3700445	43	B	10	ambiguous	gene	ERDMAN_3646	3699297	3700613	+	Rv3329		hypothetical protein
676361	43	B	11	unambiguous	gene	ERDMAN_0635	674546	676876	-			PE-PGRS family protein
1524204	43	B	11	ambiguous	gene	ERDMAN_1517	1522213	1525587	+	Rv1358		transcriptional regulator
3562056	43	B	12	unambiguous	gene	ERDMAN_3511	3559115	3562420	-	Rv3201c		ATP-dependent DNA helicase
3826446	43	B	12	ambiguous	gene	ERDMAN_3749	3825696	3827780	-	Rv3428c		transposase
1959015	43	C	1	ambiguous	gene	ERDMAN_1924	1958581	1961178	+	Rv1747		transmembrane ATP-binding protein ABCtransporter
3447843	43	C	1	ambiguous	gene	ERDMAN_3384	3447073	3447993	-	Rv3092c		integral membrane protein
2480681	43	C	2	ambiguous	intergenic/unannotated	None
582591	43	C	2	ambiguous	gene	ERDMAN_0537	582394	583086	+	Rv0491	regX3	two component sensory transduction protein
2568482	43	C	2	ambiguous	gene	ERDMAN_2531	2568161	2568505	+	Rv2310		excisionase
1605215	43	C	3	unambiguous	gene	ERDMAN_1592	1604556	1605290	+	Rv1433		hypothetical protein
1289898	43	C	4	unambiguous	gene	ERDMAN_1305	1289582	1291258	+	Rv1162	narH	respiratory nitrate reductase subunit beta
4356113	43	C	4	ambiguous	gene	ERDMAN_4271	4355388	4356518	-	Rv3892c	PPE69	PPE family protein
1036822	43	C	5	ambiguous	gene	ERDMAN_1032	1035415	1037409	-	Rv0931c	pknD	transmembrane serine/threonine-protein kinase D
1381413	43	C	5	ambiguous	gene	ERDMAN_1385	1380460	1381560	-	Rv1239c	corA	magnesium/cobalt transporter
3499850	43	C	5	unambiguous	gene	ERDMAN_3448	3499291	3500613	+	Rv3148	nuoD	NADH dehydrogenase subunit D
1241208	43	C	6	unambiguous	intergenic/unannotated	None
4179624	43	C	6	ambiguous	intergenic/unannotated	None
3825675	43	C	7	ambiguous	intergenic/unannotated	None
740462	43	C	7	unambiguous	gene	ERDMAN_0714	740292	741152	-	Rv0645c	mmaA1	methoxy mycolic acid synthase
161594	43	C	8	ambiguous	gene	ERDMAN_0156	161084	161986	+	Rv0134	ephF	epoxide hydrolase
1193063	43	C	8	ambiguous	gene	ERDMAN_1194	1192748	1193521	-	Rv1070c	echA8	enoyl-CoA hydratase
1969983	43	C	8	unambiguous	gene	ERDMAN_1931	1969771	1971282	-	Rv1754c		hypothetical protein
1203290	43	C	9	ambiguous	gene	ERDMAN_1204	1202545	1203711	+	Rv1079	metB	cystathionine gamma-synthase
1704108	43	C	10	unambiguous	gene	ERDMAN_1694	1703858	1704898	+	Rv1520		sugar transferase
3447843	43	C	11	ambiguous	gene	ERDMAN_3384	3447073	3447993	-	Rv3092c		integral membrane protein
3911591	43	C	11	ambiguous	gene	ERDMAN_3841	3911340	3912182	-	Rv3500c	yrbE4B	integral membrane protein
778736	43	C	12	ambiguous	gene	ERDMAN_0747	777084	779900	-	Rv0676c	mmpL5	transmembrane transport protein
1872021	43	C	12	unambiguous	gene	ERDMAN_1831	1871667	1874720	+	Rv1664	pks9	polyketide synthase
1006455	43	D	1	unambiguous	gene	ERDMAN_1001	1006438	1007556	+	Rv0906		hypothetical protein
3113080	43	D	2	ambiguous	gene	ERDMAN_3087	3112880	3113284	-	csm6		CRISPR-associated protein
4386072	43	D	3	ambiguous	intergenic/unannotated	None
2118424	43	D	3	unambiguous	gene	ERDMAN_2069	2116788	2118782	+	Rv1877		integral membrane protein
1443538	43	D	4	unambiguous	intergenic/unannotated	None
3542084	43	D	4	unambiguous	intergenic/unannotated	None
4150620	43	D	4	ambiguous	intergenic/unannotated	None
4319545	43	D	4	unambiguous	intergenic/unannotated	None
298181	43	D	4	ambiguous	gene	ERDMAN_0277	298179	300119	-	Rv0248c	sdhA	succinate dehydrogenase flavoprotein subunit
1289898	43	D	4	unambiguous	gene	ERDMAN_1305	1289582	1291258	+	Rv1162	narH	respiratory nitrate reductase subunit beta
1534832	43	D	4	unambiguous	gene	ERDMAN_1527	1534676	1534936	+			hypothetical protein
2360386	43	D	4	unambiguous	gene	ERDMAN_2323	2360322	2360546	+	Rv2107	PE22	PE family protein
3880066	43	D	4	unambiguous	gene	ERDMAN_3810	3879551	3880555	-	Rv3469c	mhpE	4-hydroxy-2-ketovalerate aldolase
187442	43	D	5	ambiguous	gene	ERDMAN_0184	186746	188152	-	Rv0159c	PE3	PE family protein
4365364	43	D	5	ambiguous	gene	ERDMAN_4277	4364969	4365685	-	Rv3899c		hypothetical protein
4373909	43	D	6	unambiguous	intergenic/unannotated	None
738324	43	D	6	ambiguous	gene	ERDMAN_0712	738233	739126	-	Rv0643c	mmaA3	methoxy mycolic acid synthase
187327	43	D	7	unambiguous	gene	ERDMAN_0184	186746	188152	-	Rv0159c	PE3	PE family protein
703309	43	D	7	ambiguous	gene	ERDMAN_0666	702981	703724	+	Rv0606		hypothetical protein
3495502	43	D	8	ambiguous	intergenic/unannotated	None
2051407	43	D	8	ambiguous	gene	ERDMAN_2007	2050721	2052184	+	Rv1817		hypothetical protein
2628602	43	D	8	ambiguous	gene	ERDMAN_2590	2628600	2629991	-	Rv2357c	glyS	glycyl-tRNA synthetase
3809063	43	D	8	unambiguous	gene	ERDMAN_3730	3808803	3810539	-	Rv3409c	choD	cholesterol oxidase precursor
483990	43	D	9	unambiguous	gene	ERDMAN_0444	483697	484581	-			hypothetical protein
787508	43	D	9	unambiguous	gene	ERDMAN_0756	786319	787509	+	Rv0685	tuf	elongation factor Tu
889027	43	D	9	unambiguous	gene	ERDMAN_0880	888734	889618	-			hypothetical protein
1073781	43	D	9	unambiguous	gene	ERDMAN_1068	1073488	1074372	-			hypothetical protein
1934747	43	D	9	unambiguous	gene	ERDMAN_1896	1934454	1935338	-			hypothetical protein
1972439	43	D	9	unambiguous	gene	ERDMAN_1933	1971847	1972731	+			hypothetical protein
2596610	43	D	9	unambiguous	gene	ERDMAN_2563	2596018	2596902	+			hypothetical protein
2620468	43	D	9	unambiguous	gene	ERDMAN_2585	2620175	2621059	-			hypothetical protein
3107127	43	D	9	unambiguous	gene	ERDMAN_3082	3106834	3107718	-			hypothetical protein
3111955	43	D	9	unambiguous	gene	ERDMAN_3086	3111662	3112546	-			hypothetical protein
3113909	43	D	9	unambiguous	gene	ERDMAN_3089	3113616	3114500	-			hypothetical protein
3491737	43	D	9	ambiguous	gene	ERDMAN_3439	3491316	3492722	+	Rv3139	fadE24	acyl-CoA dehydrogenase
3696077	43	D	9	unambiguous	gene	ERDMAN_3643	3695485	3696369	+	Rv3380c		transposase
2498896	43	D	10	unambiguous	gene	ERDMAN_2457	2498511	2499002	+	Rv2234	ptpA	phosphotyrosine protein phosphatase
3735238	43	D	10	ambiguous	gene	ERDMAN_3665	3726884	3736321	-	Rv3347c	PPE55	PPE family protein
2129192	43	D	11	ambiguous	intergenic/unannotated	None
4271909	43	D	11	unambiguous	gene	ERDMAN_4190	4269168	4272305	-	Rv3823c	mmpL8	integral membrane transport protein
2996979	43	D	12	ambiguous	gene	ERDMAN_2954	2996385	2997068	+	Rv2691	ceoB	TRK system potassium uptake protein
3769133	43	D	12	unambiguous	gene	ERDMAN_3693	3768102	3769442	+	Rv3371		hypothetical protein
199877	43	E	1	ambiguous	gene	ERDMAN_0195	199208	200248	+	Rv0170	mce1B	MCE-family protein
3413845	43	E	1	ambiguous	gene	ERDMAN_3353	3413496	3415778	+	Rv3063	cstA	carbon starvation protein A
577466	43	E	2	ambiguous	gene	ERDMAN_0532	577024	578466	+	Rv0486		mannosyltransferase
2266558	43	E	3	ambiguous	gene	ERDMAN_2236	2266521	2266637	-			hypothetical protein
1534832	43	E	4	unambiguous	gene	ERDMAN_1527	1534676	1534936	+			hypothetical protein
2257575	43	E	4	ambiguous	gene	ERDMAN_2228	2257495	2257782	-	Rv2020c		hypothetical protein
3202982	43	E	5	ambiguous	intergenic/unannotated	None
2311024	43	E	5	ambiguous	gene	ERDMAN_2272	2310899	2311135	-	Rv2058c	rpmB	50S ribosomal protein L28
2800103	43	E	5	unambiguous	gene	ERDMAN_2748	2799942	2800763	-	Rv2498c	citE	citrate (Pro-3S)-lyase beta subunit
999720	43	E	6	unambiguous	gene	ERDMAN_0992	998302	999909	-	Rv0897c		oxidoreductase
	43	E	7
84355	43	E	8	ambiguous	gene	ERDMAN_0091	84314	84634	-	Rv0076c		hypothetical protein
2968069	43	E	9	ambiguous	intergenic/unannotated	None
2257575	43	E	9	ambiguous	gene	ERDMAN_2228	2257495	2257782	-	Rv2020c		hypothetical protein
2022247	43	E	10	ambiguous	intergenic/unannotated	None
2968069	43	E	10	ambiguous	intergenic/unannotated	None
4153678	43	E	10	ambiguous	intergenic/unannotated	None
199877	43	E	11	ambiguous	gene	ERDMAN_0195	199208	200248	+	Rv0170	mce1B	MCE-family protein
4153678	43	E	12	ambiguous	intergenic/unannotated	None
832561	43	E	12	ambiguous	gene	ERDMAN_0814	832488	833267	+	Rv0739		hypothetical protein
3728749	43	E	12	unambiguous	gene	ERDMAN_3665	3726884	3736321	-	Rv3347c	PPE55	PPE family protein
2327503	43	F	1	unambiguous	gene	ERDMAN_2290	2327490	2328953	-	Rv2075c		hypothetical protein
4186638	43	F	1	ambiguous	gene	ERDMAN_4121	4186458	4186748	+	Rv3760		hypothetical protein
176360	43	F	2	ambiguous	intergenic/unannotated	None
3552127	43	F	2	ambiguous	gene	ERDMAN_3504	3552080	3552253	-	Rv3196A		hypothetical protein
1035965	43	F	3	unambiguous	gene	ERDMAN_1032	1035415	1037409	-	Rv0931c	pknD	transmembrane serine/threonine-protein kinase D
431793	43	F	4	ambiguous	gene	ERDMAN_0394	425146	435033	-	Rv0355c	PPE8	PPE family protein
3880066	43	F	4	unambiguous	gene	ERDMAN_3810	3879551	3880555	-	Rv3469c	mhpE	4-hydroxy-2-ketovalerate aldolase
3929707	43	F	5	unambiguous	intergenic/unannotated	None
3567917	43	F	5	ambiguous	gene	ERDMAN_3517	3567915	3569093	-	Rv3206c	moeB1	molybdopterin biosynthesis-like protein
1914222	43	F	6	ambiguous	gene	ERDMAN_1872	1913323	1914993	-	Rv1704c	cycA	D-serine/alanine/glycine transporter protein
1678102	43	F	7	unambiguous	gene	ERDMAN_1663	1676835	1679087	+	Rv1493	mutB	methylmalonyl-CoA mutase
212809	43	F	8	unambiguous	gene	ERDMAN_0207	212341	213339	-	Rv0182c	sigG	RNA polymerase factor sigma-70
434404	43	F	8	unambiguous	gene	ERDMAN_0394	425146	435033	-	Rv0355c	PPE8	PPE family protein
3651057	43	F	8	ambiguous	gene	ERDMAN_3599	3650249	3651142	+	Rv3283	sseA	thiosulfate sulfurtransferase
3790990	43	F	8	ambiguous	gene	ERDMAN_3712	3790273	3791199	+	Rv3393	iunH	nucleoside hydrolase
2386271	43	F	9	ambiguous	intergenic/unannotated	None
3474448	43	F	9	unambiguous	gene	ERDMAN_3418	3474399	3474824	+	Rv3122		hypothetical protein
425347	43	F	10	unambiguous	gene	ERDMAN_0394	425146	435033	-	Rv0355c	PPE8	PPE family protein
3335683	43	F	10	ambiguous	gene	ERDMAN_3276	3335504	3336358	-	Rv2990c		hypothetical protein
431793	43	F	11	ambiguous	gene	ERDMAN_0394	425146	435033	-	Rv0355c	PPE8	PPE family protein
1520000	43	F	12	ambiguous	gene	ERDMAN_1514	1519448	1520035	-	Rv1353c		transcriptional regulator
1639373	43	F	12	unambiguous	gene	ERDMAN_1626	1639156	1639821	+	Rv1460		transcriptional regulator
498329	43	G	1	ambiguous	gene	ERDMAN_0452	496776	499028	-	Rv0410c	pknG	serine/threonine-protein kinase
2887549	43	G	1	unambiguous	gene	ERDMAN_2832	2887047	2887550	+	Rv2574		hypothetical protein
3215160	43	G	2	ambiguous	gene	ERDMAN_3198	3214918	3216726	+	Rv2917		hypothetical protein
3650402	43	G	2	ambiguous	gene	ERDMAN_3599	3650249	3651142	+	Rv3283	sseA	thiosulfate sulfurtransferase
2569166	43	G	3	ambiguous	intergenic/unannotated	None
3995693	43	G	3	unambiguous	gene	ERDMAN_3920	3995123	3997258	-	Rv3573c	fadE34	acyl-CoA dehydrogenase
1443538	43	G	4	unambiguous	intergenic/unannotated	None
3893758	43	G	5	ambiguous	gene	ERDMAN_3821	3893444	3894226	-	Rv3482c		hypothetical protein
680897	43	G	6	unambiguous	gene	ERDMAN_0642	680194	682827	+	Rv0584		hypothetical protein
1691194	43	G	6	unambiguous	gene	ERDMAN_1681	1690925	1692484	-	Rv1508c		hypothetical protein
2666892	43	G	6	ambiguous	gene	ERDMAN_2620	2666593	2667576	+	Rv2385	mbtJ	putative acetyl hydrolase
3366665	43	G	6	ambiguous	gene	ERDMAN_3307	3365583	3366887	-	Rv3018c	PPE46	PPE family protein
3403797	43	G	6	ambiguous	gene	ERDMAN_3345	3402896	3403936	+	Rv3056	dinP	DNA polymerase IV
3293181	43	G	7	ambiguous	intergenic/unannotated	None
3293181	43	G	7	ambiguous	intergenic/unannotated	None
1179010	43	G	7	unambiguous	gene	ERDMAN_1179	1178400	1179632	+	Rv1057		hypothetical protein
1377911	43	G	8	unambiguous	gene	ERDMAN_1382	1377502	1378368	+	Rv1236	sugA	sugar-transport integral membrane protein ABCtransporter
2968069	43	G	9	ambiguous	intergenic/unannotated	None
4246529	43	G	9	ambiguous	intergenic/unannotated	None
3506132	43	G	9	unambiguous	gene	ERDMAN_3453	3505234	3506466	+	Rv3152	nuoH	NADH dehydrogenase subunit H
4187895	43	G	10	unambiguous	intergenic/unannotated	None
425347	43	G	10	unambiguous	gene	ERDMAN_0394	425146	435033	-	Rv0355c	PPE8	PPE family protein
3939267	43	G	10	ambiguous	gene	ERDMAN_3860	3938474	3939478	+	Rv3521		hypothetical protein
967940	43	G	11	ambiguous	intergenic/unannotated	None
3700474	43	G	11	ambiguous	gene	ERDMAN_3646	3699297	3700613	+	Rv3329		hypothetical protein
103556	43	G	12	ambiguous	gene	ERDMAN_0110	102841	103794	-	Rv3467		hypothetical protein
2666892	43	G	12	ambiguous	gene	ERDMAN_2620	2666593	2667576	+	Rv2385	mbtJ	putative acetyl hydrolase
630830	43	H	1	unambiguous	gene	ERDMAN_0589	629976	631409	-	Rv0537c		integral membrane protein
3272976	43	H	1	ambiguous	gene	ERDMAN_3223	3272173	3273840	+	Rv2941	fadD28	acyl-CoA synthetase
3065693	43	H	2	ambiguous	intergenic/unannotated	None
133603	43	H	2	ambiguous	gene	ERDMAN_0129	133125	135140	+	Rv0111		transmembrane acyltransferase
133603	43	H	2	ambiguous	gene	ERDMAN_0129	133125	135140	+	Rv0111		transmembrane acyltransferase
3079854	43	H	2	ambiguous	gene	ERDMAN_3050	3079644	3080159	-	Rv2784c	lppU	lipoprotein
3202982	43	H	3	ambiguous	intergenic/unannotated	None
551296	43	H	3	unambiguous	gene	ERDMAN_0502	549315	551336	-	Rv0457c		peptidase
2602014	43	H	3	ambiguous	gene	ERDMAN_2567	2600798	2603662	+	Rv2339	mmpL9	transmembrane transport protein
1694503	43	H	4	unambiguous	gene	ERDMAN_1684	1694152	1695423	+	Rv1510		hypothetical protein
3065461	43	H	4	ambiguous	gene	ERDMAN_3035	3064851	3065678	-	Rv2769c	PE27	PE family protein
3079854	43	H	4	ambiguous	gene	ERDMAN_3050	3079644	3080159	-	Rv2784c	lppU	lipoprotein
3202982	43	H	5	ambiguous	intergenic/unannotated	None
3406830	43	H	5	ambiguous	gene	ERDMAN_3348	3405683	3407161	+	Rv3059	cyp136	cytochrome P450 136
3725761	43	H	5	unambiguous	gene	ERDMAN_3663	3724379	3725941	-			PE_PGRS family protein
411231	43	H	6	unambiguous	intergenic/unannotated	None
1973164	43	H	7	ambiguous	gene	ERDMAN_1935	1973006	1974550	-			phospholipase C
3902704	43	H	7	unambiguous	gene	ERDMAN_3833	3902585	3903067	-	Rv3492c		Mce associated protein
161594	43	H	8	ambiguous	gene	ERDMAN_0156	161084	161986	+	Rv0134	ephF	epoxide hydrolase
3651057	43	H	8	ambiguous	gene	ERDMAN_3599	3650249	3651142	+	Rv3283	sseA	thiosulfate sulfurtransferase
3402261	43	H	9	ambiguous	intergenic/unannotated	None
708841	43	H	10	unambiguous	gene	ERDMAN_0675	707913	710480	-	Rv0613c		hypothetical protein
	43	H	11
537881	43	H	12	unambiguous	gene	ERDMAN_0490	536953	538236	-	Rv0447c	ufaA1	cyclopropane-fatty-acyl-phospholipid synthase
4073355	43	H	12	ambiguous	gene	ERDMAN_3997	4072552	4073589	+	Rv3651		hypothetical protein
1750269	44	A	1	unambiguous	gene	None	1750269	1750502	+			hypothetical protein
3189228	44	A	2	ambiguous	intergenic/unannotated	None
712324	44	A	2	ambiguous	gene	ERDMAN_0680	711971	712372	+	Rv0617		hypothetical protein
3171903	44	A	2	ambiguous	gene	ERDMAN_3148	3171709	3171966	+	Rv2871		hypothetical protein
370742	44	A	3	unambiguous	gene	ERDMAN_0339	366520	376080	-	Rv0304c	PPE5	PPE family protein
484191	44	A	3	ambiguous	gene	ERDMAN_0444	483697	484581	-			hypothetical protein
889228	44	A	3	ambiguous	gene	ERDMAN_0880	888734	889618	-			hypothetical protein
1073982	44	A	3	ambiguous	gene	ERDMAN_1068	1073488	1074372	-			hypothetical protein
1319548	44	A	3	ambiguous	gene	ERDMAN_1324	1318553	1319971	+	Rv1182	papA3	polyketide synthase associated protein
1934948	44	A	3	ambiguous	gene	ERDMAN_1896	1934454	1935338	-			hypothetical protein
1972238	44	A	3	ambiguous	gene	ERDMAN_1933	1971847	1972731	+			hypothetical protein
1972238	44	A	3	ambiguous	gene	ERDMAN_1933	1971847	1972731	+			hypothetical protein
2596409	44	A	3	ambiguous	gene	ERDMAN_2563	2596018	2596902	+			hypothetical protein
2596409	44	A	3	ambiguous	gene	ERDMAN_2563	2596018	2596902	+			hypothetical protein
2620669	44	A	3	ambiguous	gene	ERDMAN_2585	2620175	2621059	-			hypothetical protein
3107328	44	A	3	ambiguous	gene	ERDMAN_3082	3106834	3107718	-			hypothetical protein
3112156	44	A	3	ambiguous	gene	ERDMAN_3086	3111662	3112546	-			hypothetical protein
3114110	44	A	3	ambiguous	gene	ERDMAN_3089	3113616	3114500	-			hypothetical protein
3695876	44	A	3	ambiguous	gene	ERDMAN_3643	3695485	3696369	+	Rv3380c		transposase
3695876	44	A	3	ambiguous	gene	ERDMAN_3643	3695485	3696369	+	Rv3380c		transposase
2111125	44	A	4	unambiguous	gene	ERDMAN_2061	2110274	2111509	-	Rv1869c		reductase
3729947	44	A	5	unambiguous	gene	ERDMAN_3665	3726884	3736321	-	Rv3347c	PPE55	PPE family protein
3731729	44	A	5	unambiguous	gene	ERDMAN_3665	3726884	3736321	-	Rv3347c	PPE55	PPE family protein
3803706	44	A	6	unambiguous	intergenic/unannotated	None
484191	44	A	6	ambiguous	gene	ERDMAN_0444	483697	484581	-			hypothetical protein
2596409	44	A	6	ambiguous	gene	ERDMAN_2563	2596018	2596902	+			hypothetical protein
2596409	44	A	6	ambiguous	gene	ERDMAN_2563	2596018	2596902	+			hypothetical protein
2620669	44	A	6	ambiguous	gene	ERDMAN_2585	2620175	2621059	-			hypothetical protein
2761643	44	A	6	unambiguous	gene	ERDMAN_2717	2761314	2762045	-	Rv2469c		hypothetical protein
3107328	44	A	6	ambiguous	gene	ERDMAN_3082	3106834	3107718	-			hypothetical protein
3112156	44	A	6	ambiguous	gene	ERDMAN_3086	3111662	3112546	-			hypothetical protein
3114110	44	A	6	ambiguous	gene	ERDMAN_3089	3113616	3114500	-			hypothetical protein
3695876	44	A	6	ambiguous	gene	ERDMAN_3643	3695485	3696369	+	Rv3380c		transposase
3695876	44	A	6	ambiguous	gene	ERDMAN_3643	3695485	3696369	+	Rv3380c		transposase
3930009	44	A	6	ambiguous	gene	ERDMAN_3853	3929750	3931741	+			PE-PGRS family protein
1837387	44	A	7	unambiguous	gene	ERDMAN_1809	1837247	1838029	+	Rv1644	tsnR	23S rRNA methyltransferase
2542862	44	A	7	unambiguous	gene	ERDMAN_2500	2542199	2543536	+	Rv2285		hypothetical protein
2774474	44	A	8	ambiguous	intergenic/unannotated	None
4041353	44	A	8	ambiguous	intergenic/unannotated	None
1005376	44	A	9	unambiguous	gene	ERDMAN_0999	1004187	1005674	-	Rv0904c	accD3	putative acetyl-coenzyme A carboxylase carboxyltransferase
2045135	44	A	9	ambiguous	gene	ERDMAN_2001	2044743	2045351	+	Rv1811	mgtC	Mg2+ transport P-type ATPase C
2556860	44	A	9	unambiguous	gene	ERDMAN_2515	2556802	2557584	-	Rv2300c		hypothetical protein
3742721	44	A	10	unambiguous	gene	ERDMAN_3670	3742721	3742721	-			PPE family protein
948643	44	A	11	ambiguous	gene	ERDMAN_0946	948617	949060	+	Rv0854		hypothetical protein
2680230	44	A	11	unambiguous	gene	ERDMAN_2631	2678999	2681002	+	Rv2395		integral membrane protein
3171903	44	A	11	ambiguous	gene	ERDMAN_3148	3171709	3171966	+	Rv2871		hypothetical protein
4041353	44	A	12	ambiguous	intergenic/unannotated	None
2033656	44	A	12	unambiguous	gene	ERDMAN_1991	2033205	2034476	+	Rv1801	PPE29	PPE family protein
3298979	44	A	12	ambiguous	gene	ERDMAN_3239	3298290	3299060	+	Rv2957		glycosyl transferase
2021522	44	B	1	unambiguous	intergenic/unannotated	None
2547752	44	B	2	ambiguous	gene	ERDMAN_2505	2547607	2547840	+	Rv2290	lppO	lipoprotein
3535935	44	B	3	unambiguous	gene	ERDMAN_3482	3535718	3537007	+	Rv3179		hypothetical protein
2713147	44	B	4	unambiguous	intergenic/unannotated	None
224132	44	B	5	unambiguous	gene	ERDMAN_0218	224037	225863	-	Rv0193c		hypothetical protein
4385990	44	B	6	ambiguous	intergenic/unannotated	None
2394009	44	B	6	unambiguous	gene	ERDMAN_2359	2393266	2394612	-	Rv2141c		hypothetical protein
	44	B	7
937832	44	B	8	unambiguous	intergenic/unannotated	None
305581	44	B	9	unambiguous	gene	ERDMAN_0283	305141	305665	-	Rv0254c	cobU	bifunctional cobinamide kinase/cobinamidephosphate guanylyltransferase
595500	44	B	10	ambiguous	gene	ERDMAN_0552	595465	596373	-	Rv0503c	cmaA2	cyclopropane-fatty-acyl-phospholipid synthase 2
3591584	44	B	11	unambiguous	gene	ERDMAN_3542	3591135	3592418	-	Rv3229c		linoleoyl-CoA desaturase
2968939	44	B	12	unambiguous	gene	ERDMAN_2925	2968736	2968969	+	Rv2663		hypothetical protein
4350543	44	C	1	unambiguous	intergenic/unannotated	None
2741734	44	C	2	ambiguous	intergenic/unannotated	None
943507	44	C	3	unambiguous	gene	ERDMAN_0941	943490	944749	+	Rv0849		integral membrane transport protein
388909	44	C	4	unambiguous	gene	ERDMAN_0355	388332	388919	+	Rv0320		hypothetical protein
2987308	44	C	4	unambiguous	gene	ERDMAN_2946	2987153	2987650	+	Rv2683		hypothetical protein
3082764	44	C	5	unambiguous	gene	ERDMAN_3053	3081795	3083567	+	Rv2787		hypothetical protein
	44	C	6
2328204	44	C	7	unambiguous	gene	ERDMAN_2290	2327490	2328953	-	Rv2075c		hypothetical protein
2666834	44	C	7	unambiguous	gene	ERDMAN_2620	2666593	2667576	+	Rv2385	mbtJ	putative acetyl hydrolase
4332441	44	C	8	unambiguous	gene	ERDMAN_4247	4331972	4333087	+	Rv3873	PPE68	PPE family protein
297132	44	C	9	unambiguous	gene	ERDMAN_0275	296125	297435	+	Rv0246		integral membrane protein
3838224	44	C	9	ambiguous	gene	ERDMAN_3762	3838171	3838986	-	Rv3435c		transmembrane protein
322627	44	C	10	unambiguous	intergenic/unannotated	None
2602445	44	C	11	unambiguous	gene	ERDMAN_2567	2600798	2603662	+	Rv2339	mmpL9	transmembrane transport protein
632782	44	C	12	unambiguous	gene	ERDMAN_0590	631718	633364	+	Rv0538		hypothetical protein
3682838	44	D	1	unambiguous	intergenic/unannotated	None
3303679	44	D	1	unambiguous	gene	ERDMAN_3245	3302536	3303732	-	Rv2962c		glycosyl transferase
435036	44	D	2	ambiguous	intergenic/unannotated	None
652222	44	D	3	unambiguous	gene	ERDMAN_0612	652085	652423	-	Rv0559c		hypothetical protein
1022684	44	D	4	unambiguous	gene	ERDMAN_1019	1022665	1022811	-			hypothetical protein
2562009	44	D	5	unambiguous	gene	ERDMAN_2521	2561920	2562537	-			hypothetical protein
4365364	44	D	5	ambiguous	gene	ERDMAN_4277	4364969	4365685	-	Rv3899c		hypothetical protein
361965	44	D	6	unambiguous	gene	ERDMAN_0331	361706	362410	+			PE-PGRS family protein
	44	D	7
4294575	44	D	8	unambiguous	gene	ERDMAN_4207	4294526	4294888	+	Rv3840		transcriptional regulator
2856151	44	D	9	unambiguous	gene	ERDMAN_2802	2856026	2856304	+	Rv2545		hypothetical protein
198205	44	D	10	unambiguous	gene	ERDMAN_0194	197847	199211	+	Rv0169	mce1A	MCE-family protein
3451328	44	D	11	unambiguous	gene	ERDMAN_3388	3450811	3451950	+	Rv3096		hypothetical protein
4322848	44	D	12	unambiguous	gene	ERDMAN_4239	4322780	4323637	+	Rv3866		hypothetical protein
	44	E	1
1468884	44	E	2	ambiguous	intergenic/unannotated	None
2366519	44	E	2	ambiguous	gene	ERDMAN_2329	2365568	2366713	+	Rv2113		integral membrane protein
1319548	44	E	3	ambiguous	gene	ERDMAN_1324	1318553	1319971	+	Rv1182	papA3	polyketide synthase associated protein
2111125	44	E	4	unambiguous	gene	ERDMAN_2061	2110274	2111509	-	Rv1869c		reductase
2311024	44	E	5	ambiguous	gene	ERDMAN_2272	2310899	2311135	-	Rv2058c	rpmB	50S ribosomal protein L28
2761643	44	E	6	unambiguous	gene	ERDMAN_2717	2761314	2762045	-	Rv2469c		hypothetical protein
1210222	44	E	7	unambiguous	gene	ERDMAN_1213	1210038	1210874	+			PE-PGRS family protein
1837387	44	E	7	unambiguous	gene	ERDMAN_1809	1837247	1838029	+	Rv1644	tsnR	23S rRNA methyltransferase
2366519	44	E	7	ambiguous	gene	ERDMAN_2329	2365568	2366713	+	Rv2113		integral membrane protein
2774474	44	E	8	ambiguous	intergenic/unannotated	None
2366519	44	E	8	ambiguous	gene	ERDMAN_2329	2365568	2366713	+	Rv2113		integral membrane protein
1005376	44	E	9	unambiguous	gene	ERDMAN_0999	1004187	1005674	-	Rv0904c	accD3	putative acetyl-coenzyme A carboxylase carboxyltransferase
2366519	44	E	9	ambiguous	gene	ERDMAN_2329	2365568	2366713	+	Rv2113		integral membrane protein
	44	E	10
2680230	44	E	11	unambiguous	gene	ERDMAN_2631	2678999	2681002	+	Rv2395		integral membrane protein
3950849	44	E	11	ambiguous	gene	ERDMAN_3876	3950389	3951609	+	Rv3532	PPE61	PPE family protein
3298979	44	E	12	ambiguous	gene	ERDMAN_3239	3298290	3299060	+	Rv2957		glycosyl transferase
595545	44	F	1	ambiguous	gene	ERDMAN_0552	595465	596373	-	Rv0503c	cmaA2	cyclopropane-fatty-acyl-phospholipid synthase 2
1086937	44	F	2	ambiguous	gene	ERDMAN_1082	1086201	1087349	-	Rv0975c	fadE13	acyl-CoA dehydrogenase
	44	F	3
1718529	44	F	4	unambiguous	gene	ERDMAN_1703	1714913	1721176	-	Rv1527c	pks5	polyketide synthase
172095	44	F	5	ambiguous	gene	ERDMAN_0168	171524	172456	+	Rv0146		hypothetical protein
187053	44	F	5	unambiguous	gene	ERDMAN_0184	186746	188152	-	Rv0159c	PE3	PE family protein
2550042	44	F	6	unambiguous	intergenic/unannotated	None
	44	F	7
1838642	44	F	8	ambiguous	gene	ERDMAN_1810	1838040	1839095	-	Rv1645c		hypothetical protein
3405708	44	F	8	unambiguous	gene	ERDMAN_3348	3405683	3407161	+	Rv3059	cyp136	cytochrome P450 136
287695	44	F	9	unambiguous	intergenic/unannotated	None
595545	44	F	9	ambiguous	gene	ERDMAN_0552	595465	596373	-	Rv0503c	cmaA2	cyclopropane-fatty-acyl-phospholipid synthase 2
2562969	44	F	10	unambiguous	gene	ERDMAN_2522	2562577	2563398	-	Rv2307c		hypothetical protein
392539	44	F	11	unambiguous	gene	ERDMAN_0360	392435	392632	+	Rv0325		hypothetical protein
4312995	44	F	12	unambiguous	gene	ERDMAN_4233	4312405	4316988	-	Rv3859c	gltB	ferredoxin-dependent glutamate synthase [NADPH]large subunit
1732567	44	G	1	unambiguous	intergenic/unannotated	None
1723111	44	G	2	ambiguous	gene	ERDMAN_1705	1722332	1724086	+	Rv1529	fadD24	acyl-CoA synthetase
1838642	44	G	3	ambiguous	gene	ERDMAN_1810	1838040	1839095	-	Rv1645c		hypothetical protein
2157218	44	G	3	unambiguous	gene	ERDMAN_2110	2154753	2158439	-	Rv1917c	PPE34	PPE family protein
3500821	44	G	4	unambiguous	gene	ERDMAN_3449	3500610	3501368	+	Rv3149	nuoE	NADH dehydrogenase subunit E
172095	44	G	5	ambiguous	gene	ERDMAN_0168	171524	172456	+	Rv0146		hypothetical protein
254697	44	G	5	unambiguous	gene	ERDMAN_0240	253952	255268	-	Rv0213c		methyltransferase
1838642	44	G	6	ambiguous	gene	ERDMAN_1810	1838040	1839095	-	Rv1645c		hypothetical protein
2592169	44	G	6	unambiguous	gene	ERDMAN_2558	2591434	2593047	-	Rv2333c		integral membrane transport protein
3956302	44	G	7	unambiguous	gene	ERDMAN_3880	3955557	3956342	-	Rv3536c		hydratase
84355	44	G	8	ambiguous	gene	ERDMAN_0091	84314	84634	-	Rv0076c		hypothetical protein
490513	44	G	8	unambiguous	gene	ERDMAN_0448	488741	491653	+	Rv0405	pks6	membrane bound polyketide synthase
1838642	44	G	8	ambiguous	gene	ERDMAN_1810	1838040	1839095	-	Rv1645c		hypothetical protein
658233	44	G	9	ambiguous	gene	ERDMAN_0618	657688	659148	-	Rv0565c		monooxygenase
4295630	44	G	9	ambiguous	gene	ERDMAN_4208	4295128	4295631	+	Rv3841	bfrB	bacterioferritin
	44	G	10
	44	G	11
1749354	44	G	12	unambiguous	gene	ERDMAN_1726	1748291	1750141	+	Rv1551	plsB1	glycerol-3-phosphate acyltransferase
4331949	44	H	1	ambiguous	intergenic/unannotated	None
3727257	44	H	1	unambiguous	gene	ERDMAN_3665	3726884	3736321	-	Rv3347c	PPE55	PPE family protein
1278864	44	H	2	ambiguous	gene	ERDMAN_1293	1278515	1279363	-	Rv1153c	omt	O-methyltransferase
4331949	44	H	3	ambiguous	intergenic/unannotated	None
3086325	44	H	3	ambiguous	gene	ERDMAN_3056	3085657	3086862	-	Rv2790c	ltp1	lipid-transfer protein
1617842	44	H	4	unambiguous	gene	ERDMAN_1608	1617465	1618376	-	Rv1446c	opcA	putative OXPP cycle protein
2047144	44	H	5	unambiguous	gene	ERDMAN_2003	2046884	2047315	-	Rv1813c		hypothetical protein
2311202	44	H	6	unambiguous	intergenic/unannotated	None
3086325	44	H	6	ambiguous	gene	ERDMAN_3056	3085657	3086862	-	Rv2790c	ltp1	lipid-transfer protein
3261906	44	H	6	unambiguous	gene	ERDMAN_3218	3260977	3261972	+	Rv2936	drrA	daunorubicin-DIM-transport ATP-binding proteinABC transporter A
4342855	44	H	7	unambiguous	intergenic/unannotated	None
3405708	44	H	8	unambiguous	gene	ERDMAN_3348	3405683	3407161	+	Rv3059	cyp136	cytochrome P450 136
2933845	44	H	9	unambiguous	gene	ERDMAN_2876	2933571	2934071	+	Rv2616		hypothetical protein
1361608	44	H	10	unambiguous	gene	ERDMAN_1364	1361240	1361878	-	Rv1219c		transcriptional regulator
38425	44	H	11	ambiguous	gene	ERDMAN_0043	37239	38927	+	Rv0035	fadD34	fatty-acid-CoA ligase
2051502	44	H	12	unambiguous	gene	ERDMAN_2007	2050721	2052184	+	Rv1817		hypothetical protein
1533745	45	A	1	ambiguous	intergenic/unannotated	None
2352703	45	A	1	unambiguous	intergenic/unannotated	None
3431626	45	A	2	ambiguous	gene	ERDMAN_3371	3428915	3432247	-	Rv3080c	pknK	serine/threonine-protein kinase transcriptionalregulatory protein
1428553	45	A	3	ambiguous	gene	ERDMAN_1427	1425932	1428559	+	Rv1278		hypothetical protein
2543688	45	A	3	unambiguous	gene	ERDMAN_2501	2543603	2544355	-	Rv2286c		hypothetical protein
267058	45	A	4	ambiguous	gene	ERDMAN_0250	265616	267079	-	Rv0223c		aldehyde dehydrogenase
4193463	45	A	4	unambiguous	gene	ERDMAN_4127	4193066	4193890	+	Rv3766		hypothetical protein
2250844	45	A	5	unambiguous	gene	ERDMAN_2217	2250508	2250894	+	Rv2012		hypothetical protein
175114	45	A	6	unambiguous	gene	ERDMAN_0171	175013	175981	+	Rv0149		quinone oxidoreductase
709040	45	A	6	ambiguous	gene	ERDMAN_0675	707913	710480	-	Rv0613c		hypothetical protein
1274069	45	A	7	unambiguous	intergenic/unannotated	None
1533745	45	A	7	ambiguous	intergenic/unannotated	None
2218774	45	A	7	ambiguous	gene	ERDMAN_2183	2217318	2218994	+	Rv1983	PE_PGRS35	PE-PGRS family protein
678642	45	A	8	unambiguous	gene	ERDMAN_0638	678085	678651	-	Rv0580c		hypothetical protein
2218774	45	A	8	ambiguous	gene	ERDMAN_2183	2217318	2218994	+	Rv1983	PE_PGRS35	PE-PGRS family protein
3588607	45	A	8	unambiguous	gene	ERDMAN_3539	3587948	3588706	-	Rv3226c		hypothetical protein
	45	A	9
728282	45	A	10	unambiguous	gene	ERDMAN_0695	725978	729271	-	Rv0631c	recC	exonuclease V gamma chain
2280313	45	A	10	unambiguous	gene	ERDMAN_2251	2279797	2280870	-	Rv2038c		sugar-transport ATP-binding protein ABCtransporter
4122046	45	A	10	unambiguous	gene	ERDMAN_4051	4121333	4122871	+	Rv3698		hypothetical protein
3814858	45	A	11	unambiguous	gene	ERDMAN_3735	3814850	3815350	-	Rv3414c	sigD	RNA polymerase sigma factor
1100275	45	A	12	unambiguous	gene	ERDMAN_1095	1100078	1100533	-	Rv0985c	mscL	large-conductance mechanosensitive channel
3766316	45	A	12	ambiguous	gene	ERDMAN_3692	3764671	3767901	-	Rv3370c	dnaE2	error-prone DNA polymerase
2057470	45	B	1	unambiguous	gene	ERDMAN_2011	2057366	2059702	+	Rv1821	secA2	preprotein translocase subunit
	45	B	2
637592	45	B	3	unambiguous	intergenic/unannotated	None
1962392	45	B	4	ambiguous	gene	ERDMAN_1926	1962279	1962770	-	Rv1749c		integral membrane protein
885283	45	B	5	unambiguous	gene	ERDMAN_0876	884699	885742	-	Rv0791c		hypothetical protein
1131209	45	B	5	ambiguous	gene	ERDMAN_1125	1130677	1132311	+	Rv1013	pks16	acyl-CoA synthetase
1150019	45	B	6	unambiguous	gene	ERDMAN_1145	1148157	1150739	-	Rv1028c	kdpD	sensor protein
1962392	45	B	6	ambiguous	gene	ERDMAN_1926	1962279	1962770	-	Rv1749c		integral membrane protein
	45	B	7
574421	45	B	8	unambiguous	gene	ERDMAN_0529	573386	574741	+	Rv0483	lprQ	lipoprotein
4331628	45	B	9	unambiguous	intergenic/unannotated	None
594158	45	B	10	unambiguous	gene	ERDMAN_0550	593248	594378	+	Rv0501	galE2	UDP-glucose 4-epimerase
103224	45	B	11	unambiguous	gene	ERDMAN_0110	102841	103794	-	Rv3467		hypothetical protein
1178860	45	B	11	ambiguous	gene	ERDMAN_1179	1178400	1179632	+	Rv1057		hypothetical protein
1772411	45	B	11	unambiguous	gene	ERDMAN_1748	1772025	1772981	-			partial REP13E12 repeat protein
3868765	45	B	11	unambiguous	gene	ERDMAN_3794	3868194	3869429	+	Rv1587c		REP13E12 repeat-containing protein
2065044	45	B	12	unambiguous	gene	ERDMAN_2019	2064762	2065256	+	Rv1829		hypothetical protein
1682582	45	C	1	unambiguous	gene	ERDMAN_1668	1682133	1682750	-	Rv1498c		methyltransferase
319840	45	C	2	unambiguous	gene	ERDMAN_0294	316841	320470	-	Rv0266c	oplA	5-oxoprolinase
1961673	45	C	3	unambiguous	gene	ERDMAN_1925	1961611	1962282	+	Rv1748		hypothetical protein
2877573	45	C	3	ambiguous	gene	ERDMAN_2824	2874695	2878036	+	Rv2566		hypothetical protein
2400867	45	C	4	unambiguous	gene	ERDMAN_2368	2400628	2401335	-	Rv2149c	yfiH	hypothetical protein
1054817	45	C	5	unambiguous	intergenic/unannotated	None
2877573	45	C	5	ambiguous	gene	ERDMAN_2824	2874695	2878036	+	Rv2566		hypothetical protein
835979	45	C	6	unambiguous	gene	ERDMAN_0818	835492	836001	-	Rv0743c		hypothetical protein
2672417	45	C	7	unambiguous	gene	ERDMAN_2625	2672175	2672567	-	Rv2389c	rpfD	resuscitation-promoting factor
557241	45	C	8	unambiguous	gene	ERDMAN_0510	556614	558038	-	Rv0465c		transcriptional regulator
824503	45	C	8	ambiguous	gene	ERDMAN_0803	824472	825200	+	Rv0730		hypothetical protein
3710620	45	C	9	unambiguous	gene	ERDMAN_3656	3709520	3710749	-	Rv3339c	icd1	isocitrate dehydrogenase
1198689	45	C	10	unambiguous	gene	ERDMAN_1200	1197904	1198848	-	Rv1075c		hypothetical protein
150006	45	C	11	unambiguous	gene	ERDMAN_0144	148666	150309	+			PE-PGRS family protein
3232540	45	C	12	unambiguous	gene	ERDMAN_3211	3232332	3234212	+	Rv2930	fadD26	acyl-CoA synthetase
1655264	45	D	1	unambiguous	gene	ERDMAN_1641	1655209	1655400	+	Rv1473A		transcriptional regulator
375399	45	D	2	unambiguous	gene	ERDMAN_0339	366520	376080	-	Rv0304c	PPE5	PPE family protein
3113080	45	D	2	ambiguous	gene	ERDMAN_3087	3112880	3113284	-	csm6		CRISPR-associated protein
	45	D	3
3003862	45	D	4	unambiguous	intergenic/unannotated	None
1483990	45	D	4	unambiguous	gene	ERDMAN_1478	1482762	1484333	-	Rv1320c		adenylate cyclase
2400867	45	D	4	unambiguous	gene	ERDMAN_2368	2400628	2401335	-	Rv2149c	yfiH	hypothetical protein
2934312	45	D	4	unambiguous	gene	ERDMAN_2877	2934088	2934456	-	Rv2617c		hypothetical protein
1131209	45	D	5	ambiguous	gene	ERDMAN_1125	1130677	1132311	+	Rv1013	pks16	acyl-CoA synthetase
2007966	45	D	6	unambiguous	gene	ERDMAN_1971	2006506	2008680	-	Rv1781c	malQ	4-alpha-glucanotransferase
	45	D	7
557241	45	D	8	unambiguous	gene	ERDMAN_0510	556614	558038	-	Rv0465c		transcriptional regulator
2134360	45	D	8	unambiguous	gene	ERDMAN_2088	2133356	2134510	+	Rv1895		dehydrogenase
1795306	45	D	9	unambiguous	gene	ERDMAN_1772	1794711	1795943	+	Rv1612	trpB	tryptophan synthase subunit beta
2909964	45	D	10	unambiguous	gene	ERDMAN_2850	2909819	2911423	+	Rv2591	PE_PGRS44	PE-PGRS family protein
	45	D	11
3033775	45	D	12	unambiguous	intergenic/unannotated	None
2285091	45	D	12	ambiguous	gene	ERDMAN_2256	2284755	2285315	-	Rv2043c	pncA	pyrazinamidase/nicotinamidas
2352703	45	E	1	unambiguous	intergenic/unannotated	None
267058	45	E	2	ambiguous	gene	ERDMAN_0250	265616	267079	-	Rv0223c		aldehyde dehydrogenase
3431626	45	E	2	ambiguous	gene	ERDMAN_3371	3428915	3432247	-	Rv3080c	pknK	serine/threonine-protein kinase transcriptionalregulatory protein
1428553	45	E	3	ambiguous	gene	ERDMAN_1427	1425932	1428559	+	Rv1278		hypothetical protein
267058	45	E	4	ambiguous	gene	ERDMAN_0250	265616	267079	-	Rv0223c		aldehyde dehydrogenase
1962392	45	E	4	ambiguous	gene	ERDMAN_1926	1962279	1962770	-	Rv1749c		integral membrane protein
	45	E	5
132451	45	E	6	ambiguous	gene	ERDMAN_0128	132264	132902	+	Rv0110		integral membrane protein
709040	45	E	6	ambiguous	gene	ERDMAN_0675	707913	710480	-	Rv0613c		hypothetical protein
3824463	45	E	6	ambiguous	gene	ERDMAN_3745	3824060	3824581	+	Rv3425	PPE57	PPE family protein
2870204	45	E	7	unambiguous	gene	ERDMAN_2820	2869882	2870388	+	Rv2562		hypothetical protein
678642	45	E	8	unambiguous	gene	ERDMAN_0638	678085	678651	-	Rv0580c		hypothetical protein
2146082	45	E	9	unambiguous	gene	ERDMAN_2101	2144769	2146991	-	Rv1908c	katG	catalase-peroxidase-peroxynitritase T
3824463	45	E	10	ambiguous	gene	ERDMAN_3745	3824060	3824581	+	Rv3425	PPE57	PPE family protein
4122046	45	E	10	unambiguous	gene	ERDMAN_4051	4121333	4122871	+	Rv3698		hypothetical protein
	45	E	11
3766316	45	E	12	ambiguous	gene	ERDMAN_3692	3764671	3767901	-	Rv3370c	dnaE2	error-prone DNA polymerase
2548826	45	F	1	unambiguous	gene	ERDMAN_2507	2548755	2548979	-	Rv2292c		hypothetical protein
1190221	45	F	2	unambiguous	intergenic/unannotated	None
1189076	45	F	2	unambiguous	gene	ERDMAN_1191	1188783	1189481	-			PE-PGRS family protein
2146356	45	F	3	unambiguous	gene	ERDMAN_2101	2144769	2146991	-	Rv1908c	katG	catalase-peroxidase-peroxynitritase T
1050114	45	F	4	unambiguous	gene	ERDMAN_1043	1050112	1050225	-			hypothetical protein
2114132	45	F	5	unambiguous	gene	ERDMAN_2065	2114028	2114426	+	Rv1873		hypothetical protein
132451	45	F	6	ambiguous	gene	ERDMAN_0128	132264	132902	+	Rv0110		integral membrane protein
409500	45	F	6	unambiguous	gene	ERDMAN_0376	409002	409541	+	Rv0340		hypothetical protein
4156712	45	F	6	unambiguous	gene	ERDMAN_4085	4155904	4158978	+	Rv3728		hypothetical protein
882166	45	F	7	unambiguous	gene	ERDMAN_0870	881469	882320	+	Rv0787		hypothetical protein
3918406	45	F	8	ambiguous	gene	ERDMAN_3847	3917010	3918518	+	Rv3506	fadD17	acyl-CoA synthetase
3661030	45	F	9	unambiguous	gene	ERDMAN_3610	3660507	3661256	-	Rv3294c		hypothetical protein
2750161	45	F	10	unambiguous	gene	ERDMAN_2706	2749730	2751535	+	Rv2459		integral membrane transport protein
3165828	45	F	10	unambiguous	gene	ERDMAN_3141	3164025	3165881	-	Rv2864c		penicillin-binding lipoprotein
3482966	45	F	11	unambiguous	gene	ERDMAN_3431	3482816	3483814	+	Rv3131		hypothetical protein
	45	F	12
3258571	45	G	1	unambiguous	gene	ERDMAN_3217	3256500	3260966	+	Rv2935	ppsE	phenolpthiocerol synthesis type-I polyketidesynthase
2748951	45	G	2	unambiguous	gene	ERDMAN_2705	2748727	2749635	+	Rv2458	mmuM	homocysteine methyltransferase
1529159	45	G	3	unambiguous	intergenic/unannotated	None
1254470	45	G	3	unambiguous	gene	ERDMAN_1266	1253134	1254651	+	Rv1130		hypothetical protein
1483990	45	G	4	unambiguous	gene	ERDMAN_1478	1482762	1484333	-	Rv1320c		adenylate cyclase
162268	45	G	5	unambiguous	gene	ERDMAN_0157	161957	162562	-	Rv0135c		transcriptional regulator
3785075	45	G	6	unambiguous	gene	ERDMAN_3707	3783465	3785660	+	Rv3388	PE_PGRS52	PE-PGRS family protein
4120977	45	G	7	unambiguous	gene	ERDMAN_4049	4120654	4121091	-	Rv3697c		hypothetical protein
	45	G	8
	45	G	9
3145872	45	G	10	unambiguous	gene	ERDMAN_3123	3144721	3146100	-	Rv2848c	cobB	Probable cobyrinic acid A,C-diamide synthase CobB
2074965	45	G	11	unambiguous	gene	ERDMAN_2025	2073422	2075455	-	Rv1836c		hypothetical protein
2848158	45	G	12	unambiguous	gene	ERDMAN_2792	2848051	2848731	+	Rv2536		transmembrane protein
3702953	45	H	1	unambiguous	gene	ERDMAN_3649	3702220	3703503	+	Rv3331	sugI	sugar-transport integral membrane protein
1666031	45	H	2	unambiguous	gene	ERDMAN_1650	1665285	1666163	-	Rv1482c		hypothetical protein
1520149	45	H	3	unambiguous	intergenic/unannotated	None
2934312	45	H	4	unambiguous	gene	ERDMAN_2877	2934088	2934456	-	Rv2617c		hypothetical protein
3515642	45	H	5	unambiguous	intergenic/unannotated	None
1823635	45	H	5	unambiguous	gene	ERDMAN_1797	1822752	1824167	+	Rv1634		drug efflux membrane protein
987933	45	H	6	unambiguous	gene	ERDMAN_0985	987442	990090	-	Rv0890c		LuxR family transcriptional regulator
519519	45	H	7	unambiguous	gene	ERDMAN_0472	519517	520110	-	Rv0429c	def	peptide deformylase
2690831	45	H	8	unambiguous	gene	ERDMAN_2642	2690214	2692175	-	Rv2404c	lepA	GTP-binding protein
2597094	45	H	9	unambiguous	gene	ERDMAN_2564	2596999	2597889	+	Rv2336		hypothetical protein
3566189	45	H	10	unambiguous	gene	ERDMAN_3514	3565910	3566695	+	Rv3203	lipV	lipase
2690831	45	H	11	unambiguous	gene	ERDMAN_2642	2690214	2692175	-	Rv2404c	lepA	GTP-binding protein
1194974	45	H	12	unambiguous	gene	ERDMAN_1197	1194757	1195593	+	Rv1072		transmembrane protein
3291303	46	A	1	unambiguous	intergenic/unannotated	None
1106591	46	A	1	ambiguous	gene	ERDMAN_1101	1106495	1107151	-	Rv0990c		hypothetical protein
2342379	46	A	1	unambiguous	gene	ERDMAN_2307	2342266	2343480	-	Rv2089c	pepE	dipeptidase
3266180	46	A	1	ambiguous	gene	ERDMAN_3222	3265143	3271478	-	Rv2940c	mas	multifunctional mycocerosic acid synthasemembrane-associated MAS
2005668	46	A	2	ambiguous	gene	ERDMAN_1968	2003890	2005683	-	Rv1779c		integral membrane protein
2465476	46	A	2	ambiguous	gene	ERDMAN_2427	2464695	2466065	+			hypothetical protein
1278934	46	A	3	unambiguous	gene	ERDMAN_1293	1278515	1279363	-	Rv1153c	omt	O-methyltransferase
2116136	46	A	4	unambiguous	intergenic/unannotated	None
2837552	46	A	4	unambiguous	gene	ERDMAN_2778	2837439	2838140	-	Rv2525c		hypothetical protein
1414851	46	A	5	unambiguous	gene	ERDMAN_1415	1414699	1415865	-	Rv1267c	embR	transcriptional regulator
2982063	46	A	5	unambiguous	gene	ERDMAN_2941	2982054	2982884	+	Rv2679	echA15	enoyl-CoA hydratase
317290	46	A	6	unambiguous	gene	ERDMAN_0294	316841	320470	-	Rv0266c	oplA	5-oxoprolinase
1180158	46	A	6	unambiguous	gene	ERDMAN_1180	1179739	1181370	+	Rv1058	fadD14	acyl-CoA synthetase
871944	46	A	7	unambiguous	gene	ERDMAN_0860	871313	872575	+	Rv0778	cyp126	cytochrome P450 126
3741215	46	A	7	unambiguous	gene	ERDMAN_3670	3739125	3743927	-			PPE family protein
2039073	46	A	8	unambiguous	intergenic/unannotated	None
698871	46	A	8	unambiguous	gene	ERDMAN_0660	698869	699375	-	Rv0600c		two component sensor kinase
2774503	46	A	9	unambiguous	gene	ERDMAN_2727	2774501	2776870	-	Rv2482c	plsB2	glycerol-3-phosphate acyltransferase
25599	46	A	10	ambiguous	intergenic/unannotated	None
1027042	46	A	10	unambiguous	gene	ERDMAN_1024	1027008	1028072	-	Rv0923c		hypothetical protein
3774089	46	A	10	unambiguous	gene	ERDMAN_3699	3774018	3775562	-	Rv3377c		cyclase
623717	46	A	11	unambiguous	gene	ERDMAN_0581; ERDMAN_0582				Rv0530; Erdman_0582		hypothetical protein; hypothetical protein
1106591	46	A	11	ambiguous	gene	ERDMAN_1101	1106495	1107151	-	Rv0990c		hypothetical protein
828272	46	A	12	unambiguous	gene	ERDMAN_0806	827728	828273	+	Rv0733	adk	adenylate kinase
1543274	46	A	12	unambiguous	gene	ERDMAN_1534	1542069	1543289	+	Rv1375		hypothetical protein
1988504	46	B	1	ambiguous	gene	ERDMAN_1951	1988463	1989719	-			IclR family transcriptional regulator
2252931	46	B	1	ambiguous	gene	ERDMAN_2223	2252890	2254146	-	Rv2015c		hypothetical protein
655780	46	B	2	ambiguous	gene	ERDMAN_0616	655557	656417	+	Rv0563	htpX	heat shock protein
3617075	46	B	2	ambiguous	gene	ERDMAN_3566	3616122	3617372	-	Rv3252c	alkB	transmembrane alkane 1-monooxygenase
543240	46	B	3	unambiguous	gene	ERDMAN_0494	543217	543633	-	Rv0451c	mmpS4	membrane protein
595467	46	B	4	unambiguous	gene	ERDMAN_0552	595465	596373	-	Rv0503c	cmaA2	cyclopropane-fatty-acyl-phospholipid synthase 2
3911496	46	B	4	ambiguous	gene	ERDMAN_3841	3911340	3912182	-	Rv3500c	yrbE4B	integral membrane protein
3129845	46	B	5	unambiguous	gene	ERDMAN_3108	3129720	3130586	-	Rv2835c	ugpA	sn-glycerol-3-phosphate transport integralmembrane protein ABC transporter
132561	46	B	6	unambiguous	gene	ERDMAN_0128	132264	132902	+	Rv0110		integral membrane protein
2909976	46	B	6	ambiguous	gene	ERDMAN_2850	2909819	2911423	+	Rv2591	PE_PGRS44	PE-PGRS family protein
1578713	46	B	7	unambiguous	gene	ERDMAN_1568	1578235	1579254	+	Rv1409	ribG	bifunctionaldiaminohydroxyphosphoribosylaminopyrimidinedeaminase/5-amino-6-(5-phosphoribosylamino) uracilreductase
1988504	46	B	8	ambiguous	gene	ERDMAN_1951	1988463	1989719	-			IclR family transcriptional regulator
2252931	46	B	8	ambiguous	gene	ERDMAN_2223	2252890	2254146	-	Rv2015c		hypothetical protein
2332942	46	B	8	unambiguous	gene	ERDMAN_2296	2331429	2333399	+	Rv2079		hypothetical protein
	46	B	9
3617075	46	B	10	ambiguous	gene	ERDMAN_3566	3616122	3617372	-	Rv3252c	alkB	transmembrane alkane 1-monooxygenase
4265445	46	B	10	ambiguous	gene	ERDMAN_4187	4265327	4266541	-	Rv3820c	papA2	polyketide synthase associated protein
60107	46	B	11	unambiguous	intergenic/unannotated	None
2191242	46	B	12	unambiguous	gene	ERDMAN_2148	2191071	2191262	-	Rv1950c		hypothetical protein
2909976	46	B	12	ambiguous	gene	ERDMAN_2850	2909819	2911423	+	Rv2591	PE_PGRS44	PE-PGRS family protein
3219589	46	C	1	unambiguous	gene	ERDMAN_3201	3219556	3220989	-	Rv2920c	amt	ammonium transporter
2595154	46	C	2	ambiguous	intergenic/unannotated	None
	46	C	3
70793	46	C	4	ambiguous	gene	ERDMAN_0077	70702	70941	+			hypothetical protein
1711012	46	C	4	unambiguous	gene	ERDMAN_1699	1710741	1711526	+	Rv1523		methyltransferase
91326	46	C	5	unambiguous	gene	ERDMAN_0099	89531	91453	+	Rv0083		oxidoreductase
2131744	46	C	6	unambiguous	gene	ERDMAN_2086	2131579	2132457	-			2-nitropropane dioxygenase
3283871	46	C	6	unambiguous	gene	ERDMAN_3229	3280266	3285116	-	Rv2946c	pks1	polyketide synthase
3746815	46	C	7	unambiguous	gene	ERDMAN_3672	3743997	3750290	-	Rv3350c	PPE56	PPE family protein
2842138	46	C	8	unambiguous	gene	ERDMAN_2785	2841854	2842273	-	Rv2530c		hypothetical protein
	46	C	9
4198780	46	C	10	unambiguous	gene	ERDMAN_4137	4198042	4199103	+	Rv3772	hisC2	putative aminotransferase
3286108	46	C	11	unambiguous	gene	ERDMAN_3230	3285113	3286582	-	Rv2947c	pks15	polyketide synthase
	46	C	12
1666257	46	D	1	unambiguous	intergenic/unannotated	None
626186	46	D	2	ambiguous	gene	ERDMAN_0585	624396	626255	+			PE-PGRS family protein
906381	46	D	3	unambiguous	gene	ERDMAN_0897	906304	906984	-	Rv0813c		hypothetical protein
3902416	46	D	4	unambiguous	gene	ERDMAN_3832	3902010	3902588	+	Rv3491		hypothetical protein
731505	46	D	5	unambiguous	gene	ERDMAN_0698	731285	731998	-	Rv0634c		glyoxalase II
1538836	46	D	6	unambiguous	gene	ERDMAN_1531	1537581	1538966	+	Rv1371		hypothetical protein
567525	46	D	7	unambiguous	intergenic/unannotated	None
1331489	46	D	8	unambiguous	intergenic/unannotated	None
1666226	46	D	9	unambiguous	intergenic/unannotated	None
4232141	46	D	10	unambiguous	gene	ERDMAN_4163	4231993	4233774	+	Rv3797	fadE35	acyl-CoA dehydrogenase
2129192	46	D	11	ambiguous	intergenic/unannotated	None
567812	46	D	11	unambiguous	gene	ERDMAN_0521	567529	568128	+	Rv0475	hbhA	iron-regulated heparin binding hemagglutinin
4294069	46	D	12	unambiguous	gene	ERDMAN_4206	4293673	4294449	+	Rv3839		hypothetical protein
2342379	46	E	1	unambiguous	gene	ERDMAN_2307	2342266	2343480	-	Rv2089c	pepE	dipeptidase
2116032	46	E	2	ambiguous	intergenic/unannotated	None
	46	E	3
2837552	46	E	4	unambiguous	gene	ERDMAN_2778	2837439	2838140	-	Rv2525c		hypothetical protein
1414851	46	E	5	unambiguous	gene	ERDMAN_1415	1414699	1415865	-	Rv1267c	embR	transcriptional regulator
1180158	46	E	6	unambiguous	gene	ERDMAN_1180	1179739	1181370	+	Rv1058	fadD14	acyl-CoA synthetase
871944	46	E	7	unambiguous	gene	ERDMAN_0860	871313	872575	+	Rv0778	cyp126	cytochrome P450 126
698871	46	E	8	unambiguous	gene	ERDMAN_0660	698869	699375	-	Rv0600c		two component sensor kinase
737448	46	E	8	ambiguous	gene	ERDMAN_0711	737263	738210	-	Rv0642c	mmaA4	methoxy mycolic acid synthase
2774503	46	E	9	unambiguous	gene	ERDMAN_2727	2774501	2776870	-	Rv2482c	plsB2	glycerol-3-phosphate acyltransferase
1027042	46	E	10	unambiguous	gene	ERDMAN_1024	1027008	1028072	-	Rv0923c		hypothetical protein
623717	46	E	11	unambiguous	gene	ERDMAN_0581; ERDMAN_0582				Rv0530; Erdman_0582		hypothetical protein; hypothetical protein
828272	46	E	12	unambiguous	gene	ERDMAN_0806	827728	828273	+	Rv0733	adk	adenylate kinase
2052183	46	F	1	unambiguous	gene	ERDMAN_2007	2050721	2052184	+	Rv1817		hypothetical protein
3617075	46	F	2	ambiguous	gene	ERDMAN_3566	3616122	3617372	-	Rv3252c	alkB	transmembrane alkane 1-monooxygenase
1567653	46	F	3	unambiguous	gene	ERDMAN_1556	1567551	1567808	-	Rv1398c		hypothetical protein
2357148	46	F	4	unambiguous	gene	ERDMAN_2318	2356261	2358177	+			SNF2/RAD54 family helicase
	46	F	5
737448	46	F	6	ambiguous	gene	ERDMAN_0711	737263	738210	-	Rv0642c	mmaA4	methoxy mycolic acid synthase
3374277	46	F	7	unambiguous	gene	ERDMAN_3315	3374275	3375135	-	Rv3029c	fixA	electron transfer flavoprotein subunit beta
737448	46	F	8	ambiguous	gene	ERDMAN_0711	737263	738210	-	Rv0642c	mmaA4	methoxy mycolic acid synthase
3086271	46	F	9	unambiguous	gene	ERDMAN_3056	3085657	3086862	-	Rv2790c	ltp1	lipid-transfer protein
	46	F	10
192390	46	F	11	unambiguous	gene	ERDMAN_0187	191297	192448	-	Rv0162c	adhE1	zinc-type alcohol dehydrogenase E subunit
3248715	46	F	11	unambiguous	gene	ERDMAN_3215	3244448	3251014	+	Rv2933	ppsC	phenolpthiocerol synthesis type-I polyketidesynthase
2684137	46	F	12	unambiguous	gene	ERDMAN_2635	2683908	2684726	-	Rv2398c	cysW	sulfate-transport integral membrane protein ABCtransporter
3266180	46	G	1	ambiguous	gene	ERDMAN_3222	3265143	3271478	-	Rv2940c	mas	multifunctional mycocerosic acid synthasemembrane-associated MAS
3477810	46	G	1	unambiguous	gene	ERDMAN_3423	3477368	3477916	-			PPE family protein
1714548	46	G	2	ambiguous	gene	ERDMAN_1702	1713610	1714890	-	Rv1526c		glycosyltransferase
2005668	46	G	2	ambiguous	gene	ERDMAN_1968	2003890	2005683	-	Rv1779c		integral membrane protein
3728065	46	G	2	ambiguous	gene	ERDMAN_3665	3726884	3736321	-	Rv3347c	PPE55	PPE family protein
754157	46	G	3	unambiguous	intergenic/unannotated	None
3746288	46	G	4	unambiguous	gene	ERDMAN_3672	3743997	3750290	-	Rv3350c	PPE56	PPE family protein
2018040	46	G	5	unambiguous	gene	ERDMAN_1978	2017994	2019175	+	Rv1789	PPE26	PPE family protein
3728065	46	G	5	ambiguous	gene	ERDMAN_3665	3726884	3736321	-	Rv3347c	PPE55	PPE family protein
3025370	46	G	6	unambiguous	gene	ERDMAN_2986	3024468	3025898	-	Rv2725c	hflX	GTP-binding protein
2206342	46	G	7	unambiguous	gene	ERDMAN_2170	2206331	2207644	+	Rv1971	mce3F	MCE-family protein
1481080	46	G	8	unambiguous	gene	ERDMAN_1477	1481073	1482749	-	Rv1319c		adenylate cyclase
1272317	46	G	9	unambiguous	gene	ERDMAN_1284	1271802	1273283	+	Rv1146	mmpL13b	transmembrane transport protein
25599	46	G	10	ambiguous	intergenic/unannotated	None
3694167	46	G	10	unambiguous	gene	ERDMAN_3640	3694165	3694797	-	Rv3322c		methyltransferase
2215344	46	G	11	unambiguous	gene	ERDMAN_2180	2215294	2216262	-	Rv1981c	nrdF	ribonucleotide-diphosphate reductase subunitbeta
790103	46	G	12	unambiguous	gene	ERDMAN_0759	789438	790658	+	Rv0688		putative ferredoxin reductase
3732927	46	H	1	unambiguous	gene	ERDMAN_3665	3726884	3736321	-	Rv3347c	PPE55	PPE family protein
3065693	46	H	2	ambiguous	intergenic/unannotated	None
4211172	46	H	2	ambiguous	gene	ERDMAN_4150	4211164	4212144	+	Rv3784		Possible dTDP-glucose 4,6-dehydratase
3416119	46	H	3	unambiguous	gene	ERDMAN_3354	3416084	3416506	-	Rv3064c		integral membrane protein
3358481	46	H	4	unambiguous	gene	ERDMAN_3299	3357467	3358498	-	Rv3010c	pfkA	6-phosphofructokinase
3911496	46	H	4	ambiguous	gene	ERDMAN_3841	3911340	3912182	-	Rv3500c	yrbE4B	integral membrane protein
1274071	46	H	5	unambiguous	intergenic/unannotated	None
1380585	46	H	6	unambiguous	gene	ERDMAN_1385	1380460	1381560	-	Rv1239c	corA	magnesium/cobalt transporter
3927626	46	H	7	unambiguous	gene	ERDMAN_3851	3927010	3928557	-	Rv3509c	ilvX	hypothetical protein
	46	H	8
3913620	46	H	9	unambiguous	gene	ERDMAN_3843	3913207	3914160	-	Rv3502c	fabG	3-ketoacyl-(acyl-carrier-protein) reductase
	46	H	10
1914327	46	H	11	unambiguous	gene	ERDMAN_1872	1913323	1914993	-	Rv1704c	cycA	D-serine/alanine/glycine transporter protein
497590	46	H	12	unambiguous	gene	ERDMAN_0452	496776	499028	-	Rv0410c	pknG	serine/threonine-protein kinase
2904026	47	A	1	unambiguous	intergenic/unannotated	None
2548052	47	A	1	unambiguous	gene	ERDMAN_2506	2547900	2548754	+	Rv2291	sseB	thiosulfate sulfurtransferase
2272679	47	A	2	ambiguous	gene	ERDMAN_2242	2272515	2274560	-	Rv2030c		hypothetical protein
330055	47	A	3	unambiguous	intergenic/unannotated	None
3496090	47	A	3	unambiguous	gene	ERDMAN_3444	3496041	3497270	-	Rv3144c	PPE52	PPE family protein
4106700	47	A	4	unambiguous	gene	ERDMAN_4034	4106222	4107328	+	Rv3684		probable lyase
3469892	47	A	5	ambiguous	gene	ERDMAN_3411	3469041	3470210	+	Rv3116	moeB2	molybdenum cofactor biosynthesis protein
2525251	47	A	6	unambiguous	intergenic/unannotated	None
702698	47	A	6	unambiguous	gene	ERDMAN_0665	702395	702979	+	Rv0605		resolvase
2328677	47	A	6	unambiguous	gene	ERDMAN_2290	2327490	2328953	-	Rv2075c		hypothetical protein
	47	A	7
3781918	47	A	8	unambiguous	gene	ERDMAN_3705	3781829	3782608	+	Rv3386		transposase
2136548	47	A	9	unambiguous	gene	ERDMAN_2091	2136049	2136570	-	Rv1899c	lppD	lipoprotein
3558007	47	A	9	unambiguous	gene	ERDMAN_3510	3557986	3559053	-	Rv3200c		transmembrane cation transporter
893573	47	A	10	unambiguous	gene	ERDMAN_0885	892284	893585	+	Rv0800	pepC	putative aminopeptidase 2
1579080	47	A	11	unambiguous	gene	ERDMAN_1568	1578235	1579254	+	Rv1409	ribG	bifunctionaldiaminohydroxyphosphoribosylaminopyrimidinedeaminase/5-amino-6-(5-phosphoribosylamino) uracilreductase
371652	47	A	12	unambiguous	gene	ERDMAN_0339	366520	376080	-	Rv0304c	PPE5	PPE family protein
371652	47	A	12	unambiguous	gene	ERDMAN_0339	366520	376080	-	Rv0304c	PPE5	PPE family protein
680444	47	A	12	unambiguous	gene	ERDMAN_0642	680194	682827	+	Rv0584		hypothetical protein
3831674	47	B	1	unambiguous	intergenic/unannotated	None
2988467	47	B	2	ambiguous	gene	ERDMAN_2947	2987655	2988944	+	Rv2684	arsA	arsenic-transport integral membrane protein
2071238	47	B	3	unambiguous	gene	ERDMAN_2023	2070751	2071515	+	Rv1834		probable hydrolase
4011930	47	B	4	unambiguous	gene	ERDMAN_3937	4011566	4012453	+	Rv3589	mutY	adenine glycosylase
4011930	47	B	4	unambiguous	gene	ERDMAN_3937	4011566	4012453	+	Rv3589	mutY	adenine glycosylase
	47	B	5
3344807	47	B	6	unambiguous	gene	ERDMAN_3284	3343744	3345186	+	Rv2997		alanine rich dehydrogenase
599661	47	B	7	unambiguous	gene	ERDMAN_0557	598793	601699	+	Rv0507	mmpL2	transmembrane transport protein
	47	B	8
883631	47	B	9	unambiguous	gene	ERDMAN_0873	883353	883826	-	Rv0789c		hypothetical protein
1304521	47	B	10	ambiguous	intergenic/unannotated	None
2666885	47	B	10	unambiguous	gene	ERDMAN_2620	2666593	2667576	+	Rv2385	mbtJ	putative acetyl hydrolase
2084472	47	B	11	ambiguous	gene	ERDMAN_2032	2083078	2084514	-	Rv1843c	guaB1	inositol-5-monophosphate dehydrogenase
492519	47	B	12	unambiguous	gene	ERDMAN_0449	492497	493507	+	Rv0407	fgd1	F420-dependent glucose-6-phosphatedehydrogenase
	47	C	1
185730	47	C	2	ambiguous	gene	ERDMAN_0182	184365	185792	+	Rv0157	pntB	NAD(P) transhydrogenase subunit beta
3472202	47	C	3	unambiguous	gene	ERDMAN_3415	3471837	3472439	+	Rv3120		hypothetical protein
970596	47	C	4	unambiguous	gene	ERDMAN_0967	970042	971202	-	Rv0874c		hypothetical protein
366236	47	C	5	unambiguous	gene	ERDMAN_0338	365604	366512	+	Rv0303		dehydrogenase/reductase
490595	47	C	6	unambiguous	gene	ERDMAN_0448	488741	491653	+	Rv0405	pks6	membrane bound polyketide synthase
2556242	47	C	7	unambiguous	gene	ERDMAN_2514	2554785	2556728	-	Rv2299c	htpG	heat shock protein 90
1523902	47	C	8	unambiguous	gene	ERDMAN_1517	1522213	1525587	+	Rv1358		transcriptional regulator
697098	47	C	9	unambiguous	gene	ERDMAN_0656	696633	697868	-	Rv0597c		hypothetical protein
3021360	47	C	10	unambiguous	gene	ERDMAN_2983	3019561	3021660	-	Rv2721c		hypothetical protein
	47	C	11
2241641	47	C	12	unambiguous	gene	ERDMAN_2208	2240552	2242048	-	Rv2004c		hypothetical protein
4043157	47	D	1	unambiguous	intergenic/unannotated	None
4279466	47	D	2	ambiguous	gene	ERDMAN_4192	4274133	4280420	-	Rv3825c	pks2	polyketide synthase
3300187	47	D	3	unambiguous	gene	ERDMAN_3242	3299477	3300763	-	Rv2958c		glycosyl transferase
3902416	47	D	4	unambiguous	gene	ERDMAN_3832	3902010	3902588	+	Rv3491		hypothetical protein
2371932	47	D	5	unambiguous	gene	ERDMAN_2335	2371276	2372112	+	Rv2119		hypothetical protein
3287045	47	D	5	ambiguous	gene	ERDMAN_3231	3286600	3288717	-	Rv2948c	fadD22	acyl-CoA synthetase
2083902	47	D	6	unambiguous	gene	ERDMAN_2032	2083078	2084514	-	Rv1843c	guaB1	inositol-5-monophosphate dehydrogenase
3585734	47	D	7	unambiguous	gene	ERDMAN_3537	3585235	3586083	+	Rv3224		short chain dehydrogenase
1781990	47	D	8	unambiguous	gene	ERDMAN_1757	1781902	1782636	+	Rv1597		hypothetical protein
247522	47	D	9	unambiguous	gene	ERDMAN_0235	247430	248023	-	Rv0208c	trmB	tRNA (guanine-N(7))-methyltransferase
2202657	47	D	10	unambiguous	gene	ERDMAN_2166	2201675	2202703	+	Rv1967	mce3B	MCE-family protein
3618687	47	D	11	unambiguous	gene	ERDMAN_3567	3617481	3618968	-	Rv3253c		cationic amino acid transport integral membraneprotein
	47	D	12
2904026	47	E	1	unambiguous	intergenic/unannotated	None
84355	47	E	1	ambiguous	gene	ERDMAN_0091	84314	84634	-	Rv0076c		hypothetical protein
1704795	47	E	2	ambiguous	gene	ERDMAN_1694	1703858	1704898	+	Rv1520		sugar transferase
330055	47	E	3	unambiguous	intergenic/unannotated	None
4269476	47	E	4	unambiguous	gene	ERDMAN_4190	4269168	4272305	-	Rv3823c	mmpL8	integral membrane transport protein
4284615	47	E	5	unambiguous	gene	ERDMAN_4196	4284306	4285916	-	Rv3829c		dehydrogenase
2525251	47	E	6	unambiguous	intergenic/unannotated	None
702698	47	E	6	unambiguous	gene	ERDMAN_0665	702395	702979	+	Rv0605		resolvase
1937268	47	E	7	ambiguous	gene	ERDMAN_1900	1936747	1938132	+	Rv1726		oxidoreductase
3780091	47	E	7	unambiguous	gene	ERDMAN_3702	3779249	3780202	-	Rv3383c	idsB	polyprenyl synthetase
84355	47	E	8	ambiguous	gene	ERDMAN_0091	84314	84634	-	Rv0076c		hypothetical protein
2125876	47	E	8	unambiguous	gene	ERDMAN_2078	2125720	2126688	-	Rv1886c	fbpB	secreted antigen 85-B
1339145	47	E	9	ambiguous	intergenic/unannotated	None
3558007	47	E	9	unambiguous	gene	ERDMAN_3510	3557986	3559053	-	Rv3200c		transmembrane cation transporter
3776868	47	E	10	unambiguous	gene	ERDMAN_3700	3776427	3778037	-	Rv3379c	dxs2	1-deoxy-D-xylulose-5-phosphate synthase
1579080	47	E	11	unambiguous	gene	ERDMAN_1568	1578235	1579254	+	Rv1409	ribG	bifunctionaldiaminohydroxyphosphoribosylaminopyrimidinedeaminase/5-amino-6-(5-phosphoribosylamino) uracilreductase
371652	47	E	12	unambiguous	gene	ERDMAN_0339	366520	376080	-	Rv0304c	PPE5	PPE family protein
371652	47	E	12	unambiguous	gene	ERDMAN_0339	366520	376080	-	Rv0304c	PPE5	PPE family protein
1330200	47	F	1	unambiguous	gene	ERDMAN_1330	1329539	1330528	+	Rv1188		proline dehydrogenase
425343	47	F	2	ambiguous	gene	ERDMAN_0394	425146	435033	-	Rv0355c	PPE8	PPE family protein
1878467	47	F	3	unambiguous	gene	ERDMAN_1834	1877218	1878966	-			hypothetical protein
2968885	47	F	4	unambiguous	gene	ERDMAN_2925	2968736	2968969	+	Rv2663		hypothetical protein
3372653	47	F	5	unambiguous	gene	ERDMAN_3313	3372279	3373124	-	Rv3027c		hypothetical protein
192973	47	F	6	unambiguous	intergenic/unannotated	None
192973	47	F	6	unambiguous	intergenic/unannotated	None
2031089	47	F	7	unambiguous	gene	ERDMAN_1990	2030657	2032624	+	Rv1800	PPE28	PPE family protein
	47	F	8
545599	47	F	9	unambiguous	gene	ERDMAN_0497	544903	546459	+	Rv0453	PPE11	PPE family protein
1484251	47	F	10	unambiguous	gene	ERDMAN_1478	1482762	1484333	-	Rv1320c		adenylate cyclase
84355	47	F	11	ambiguous	gene	ERDMAN_0091	84314	84634	-	Rv0076c		hypothetical protein
3490308	47	F	11	ambiguous	gene	ERDMAN_3438	3490148	3491236	+	Rv3138	pflA	pyruvate formate lyase activating protein
	47	F	12
3435976	47	G	1	unambiguous	gene	ERDMAN_3374	3434763	3436250	+	Rv3083		monooxygenase
	47	G	2
	47	G	3
2518878	47	G	4	unambiguous	gene	ERDMAN_2477	2518355	2519284	+	Rv2252		diacylglycerol kinase
	47	G	5
1744973	47	G	6	unambiguous	gene	ERDMAN_1723	1744127	1746172	-	Rv1548c	PPE21	PPE family protein
4155397	47	G	7	unambiguous	gene	ERDMAN_4083	4153893	4155671	+	Rv3727		oxidoreductase
3101968	47	G	8	unambiguous	intergenic/unannotated	None
3113193	47	G	9	unambiguous	gene	ERDMAN_3087	3112880	3113284	-	csm6		CRISPR-associated protein
379530	47	G	10	unambiguous	intergenic/unannotated	None
2716825	47	G	11	ambiguous	gene	ERDMAN_2674	2716284	2716868	-	Rv2430c	PPE41	PPE family protein
1104618	47	G	12	unambiguous	gene	ERDMAN_1099	1104168	1105328	+	Rv0988		hypothetical protein
3682834	47	H	1	ambiguous	intergenic/unannotated	None
4342857	47	H	1	unambiguous	intergenic/unannotated	None
	47	H	2
	47	H	3
	47	H	4
2193464	47	H	5	unambiguous	gene	ERDMAN_2154	2193211	2193660	+	Rv1956		transcriptional regulator
1513141	47	H	6	unambiguous	intergenic/unannotated	None
3650535	47	H	7	unambiguous	gene	ERDMAN_3599	3650249	3651142	+	Rv3283	sseA	thiosulfate sulfurtransferase
2510726	47	H	8	unambiguous	gene	ERDMAN_2470	2509522	2510730	+	Rv2245	kasA	3-oxoacyl-(acyl carrier protein) synthase II
169389	47	H	9	unambiguous	gene	ERDMAN_0165	168017	169495	-	Rv0143c		transmembrane protein
1061613	47	H	10	unambiguous	gene	ERDMAN_1055	1061609	1062457	-	Rv0953c		oxidoreductase
4108347	47	H	11	unambiguous	gene	ERDMAN_4036	4108144	4109574	-	Rv3685c	cyp137	cytochrome P450 137
	47	H	12
205583	48	A	1	ambiguous	gene	ERDMAN_0199	204544	206091	+	Rv0174	mce1F	MCE-family protein
1627370	48	A	1	ambiguous	gene	ERDMAN_1615	1623649	1627419	-			PE_PGRS family protein
4159278	48	A	1	ambiguous	gene	ERDMAN_4086	4159004	4161523	+	Rv3729		probable transferase
2072916	48	A	2	ambiguous	gene	ERDMAN_2024	2071520	2073328	-	Rv1835c		hypothetical protein
1213950	48	A	3	unambiguous	intergenic/unannotated	None
2924439	48	A	3	unambiguous	gene	ERDMAN_2868	2923287	2925029	+	Rv2608	PPE42	PPE family protein
14759	48	A	4	ambiguous	gene	ERDMAN_0017	14134	14877	+	Rv0012		hypothetical protein
1574338	48	A	4	unambiguous	gene	ERDMAN_1563	1574186	1575010	-	Rv1405c		putative methyltransferase
49271	48	A	5	unambiguous	gene	ERDMAN_0054	49023	49919	-	Rv0045c		hydrolase
1738393	48	A	6	ambiguous	gene	ERDMAN_1719	1737894	1738919	+	Rv1543		fatty acyl-CoA reductase
2999758	48	A	7	unambiguous	intergenic/unannotated	None
1679271	48	A	7	ambiguous	gene	ERDMAN_1664	1679140	1679403	+	Rv1494		hypothetical protein
2119309	48	A	8	unambiguous	gene	ERDMAN_2070	2118837	2120189	+	Rv1878	glnA3	glutamine synthetase
3453664	48	A	8	unambiguous	gene	ERDMAN_3390	3453474	3453689	-	Rv3098c		hypothetical protein
163989	48	A	9	unambiguous	gene	ERDMAN_0158	162679	164004	+	Rv0136	cyp138	cytochrome P450 138
376980	48	A	9	unambiguous	gene	ERDMAN_0341	376942	377424	-	Rv0307c		hypothetical protein
2267936	48	A	10	unambiguous	intergenic/unannotated	None
3805592	48	A	10	ambiguous	gene	ERDMAN_3724	3804074	3805648	-	Rv3403c		hypothetical protein
4154565	48	A	10	unambiguous	gene	ERDMAN_4083	4153893	4155671	+	Rv3727		oxidoreductase
2059830	48	A	11	unambiguous	intergenic/unannotated	None
4060136	48	A	11	unambiguous	gene	ERDMAN_3984	4059231	4060499	-	Rv3640c		transposase
292172	48	A	12	unambiguous	gene	ERDMAN_0272	291486	292808	+	Rv0243	fadA2	acetyl-CoA acetyltransferase
1627370	48	A	12	ambiguous	gene	ERDMAN_1615	1623649	1627419	-			PE_PGRS family protein
4282122	48	A	12	unambiguous	gene	ERDMAN_4193	4280720	4282474	+	Rv3826	fadD23	acyl-CoA synthetase
3661535	48	B	1	unambiguous	gene	ERDMAN_3611	3661387	3662052	+	Rv3295		TetR family transcriptional regulator
10827	48	B	2	ambiguous	gene	ERDMAN_0008	10190	10828	+	Rv0007		hypothetical protein
4270204	48	B	2	ambiguous	gene	ERDMAN_4190	4269168	4272305	-	Rv3823c	mmpL8	integral membrane transport protein
3793895	48	B	3	unambiguous	gene	ERDMAN_3715	3793531	3794157	+	Rv3395A		hypothetical protein
3498498	48	B	4	unambiguous	gene	ERDMAN_3446	3498030	3498584	+	Rv3146	nuoB	NADH dehydrogenase subunit B
1576827	48	B	5	unambiguous	gene	ERDMAN_1566	1576142	1577515	+	Rv1407	fmu	Fmu protein
454573	48	B	6	unambiguous	gene	ERDMAN_0416	453584	454750	-	Rv0376c		hypothetical protein
4364582	48	B	7	unambiguous	gene	ERDMAN_4276	4364479	4364811	-	Rv3898c		hypothetical protein
	48	B	8
2716583	48	B	9	unambiguous	gene	ERDMAN_2674	2716284	2716868	-	Rv2430c	PPE41	PPE family protein
	48	B	10
658713	48	B	11	unambiguous	gene	ERDMAN_0618	657688	659148	-	Rv0565c		monooxygenase
	48	B	12
1967558	48	C	1	unambiguous	gene	ERDMAN_1930	1966565	1969567	-			PPE family protein
3301072	48	C	2	ambiguous	gene	ERDMAN_3243	3300864	3301433	-	Rv2959c		methyltransferase
4270204	48	C	2	ambiguous	gene	ERDMAN_4190	4269168	4272305	-	Rv3823c	mmpL8	integral membrane transport protein
4104242	48	C	3	unambiguous	gene	ERDMAN_4032	4102765	4105197	+	Rv3682	ponA2	bifunctional membrane-associatedpenicillin-binding protein 1A/1B
14666	48	C	4	unambiguous	gene	ERDMAN_0017	14134	14877	+	Rv0012		hypothetical protein
2552297	48	C	4	ambiguous	gene	ERDMAN_2511	2552230	2553132	+	Rv2296		haloalkane dehalogenase
1532954	48	C	5	unambiguous	gene	ERDMAN_1524	1531179	1533140	-	Rv1364c		hypothetical protein
4328765	48	C	6	unambiguous	gene	ERDMAN_4243	4327387	4329630	+	Rv3870		transmembrane protein
375033	48	C	7	ambiguous	gene	ERDMAN_0339	366520	376080	-	Rv0304c	PPE5	PPE family protein
486782	48	C	8	unambiguous	gene	ERDMAN_0447	485691	487448	+	Rv0404	fadD30	acyl-CoA synthetase
2552297	48	C	8	ambiguous	gene	ERDMAN_2511	2552230	2553132	+	Rv2296		haloalkane dehalogenase
4258656	48	C	9	unambiguous	gene	ERDMAN_4178	4257479	4258993	+	Rv3812	PE_PGRS62	PE-PGRS family protein
1037428	48	C	10	unambiguous	intergenic/unannotated	None
1652926	48	C	11	unambiguous	gene	ERDMAN_1639	1652591	1653448	+	Rv1472	echA12	enoyl-CoA hydratase
2214719	48	C	12	ambiguous	gene	ERDMAN_2179	2214417	2215103	-	Rv1980c	mpt64	immunogenic protein
3689098	48	C	12	unambiguous	gene	ERDMAN_3632	3687911	3689194	-	Rv3314c	deoA	thymidine phosphorylase
4135853	48	D	1	unambiguous	gene	ERDMAN_4064	4134589	4136523	+	Rv3710	leuA	2-isopropylmalate synthase
4105446	48	D	2	ambiguous	gene	ERDMAN_4033	4105266	4106225	+	Rv3683		hypothetical protein
778688	48	D	3	unambiguous	gene	ERDMAN_0747	777084	779900	-	Rv0676c	mmpL5	transmembrane transport protein
3475401	48	D	4	unambiguous	intergenic/unannotated	None
14666	48	D	4	unambiguous	gene	ERDMAN_0017	14134	14877	+	Rv0012		hypothetical protein
14759	48	D	4	ambiguous	gene	ERDMAN_0017	14134	14877	+	Rv0012		hypothetical protein
1574338	48	D	4	unambiguous	gene	ERDMAN_1563	1574186	1575010	-	Rv1405c		putative methyltransferase
3498498	48	D	4	unambiguous	gene	ERDMAN_3446	3498030	3498584	+	Rv3146	nuoB	NADH dehydrogenase subunit B
3895377	48	D	4	unambiguous	gene	ERDMAN_3823	3895198	3896736	+	Rv3484	cpsA	hypothetical protein
4198769	48	D	4	unambiguous	gene	ERDMAN_4137	4198042	4199103	+	Rv3772	hisC2	putative aminotransferase
177592	48	D	5	unambiguous	gene	ERDMAN_0174	176856	178538	-	Rv0151c	PE1	PE family protein
3064318	48	D	6	unambiguous	gene	ERDMAN_3034	3063587	3064729	-	Rv2768c	PPE43	PPE family protein
3373125	48	D	7	unambiguous	intergenic/unannotated	None
1168414	48	D	8	unambiguous	intergenic/unannotated	None
1341186	48	D	8	unambiguous	intergenic/unannotated	None
2817455	48	D	8	unambiguous	intergenic/unannotated	None
2969891	48	D	8	unambiguous	intergenic/unannotated	None
3368892	48	D	8	ambiguous	intergenic/unannotated	None
3467652	48	D	8	unambiguous	intergenic/unannotated	None
1827138	48	D	9	unambiguous	gene	ERDMAN_1801	1826482	1827273	-			metallo-beta-lactamase superfamily protein
465091	48	D	10	unambiguous	gene	ERDMAN_0426	463765	467022	+	Rv0386		LuxR/UHPA family transcriptional regulator
1168414	48	D	11	unambiguous	intergenic/unannotated	None
1341186	48	D	11	unambiguous	intergenic/unannotated	None
2817455	48	D	11	unambiguous	intergenic/unannotated	None
2969891	48	D	11	unambiguous	intergenic/unannotated	None
3368892	48	D	11	ambiguous	intergenic/unannotated	None
3467652	48	D	11	unambiguous	intergenic/unannotated	None
3754494	48	D	11	unambiguous	intergenic/unannotated	None
	48	D	12
205583	48	E	1	ambiguous	gene	ERDMAN_0199	204544	206091	+	Rv0174	mce1F	MCE-family protein
14759	48	E	2	ambiguous	gene	ERDMAN_0017	14134	14877	+	Rv0012		hypothetical protein
205583	48	E	2	ambiguous	gene	ERDMAN_0199	204544	206091	+	Rv0174	mce1F	MCE-family protein
2286249	48	E	2	ambiguous	gene	ERDMAN_2258	2285759	2287264	-	Rv2045c	lipT	carboxylesterase
1213950	48	E	3	unambiguous	intergenic/unannotated	None
14759	48	E	4	ambiguous	gene	ERDMAN_0017	14134	14877	+	Rv0012		hypothetical protein
2552297	48	E	4	ambiguous	gene	ERDMAN_2511	2552230	2553132	+	Rv2296		haloalkane dehalogenase
49271	48	E	5	unambiguous	gene	ERDMAN_0054	49023	49919	-	Rv0045c		hydrolase
177592	48	E	5	unambiguous	gene	ERDMAN_0174	176856	178538	-	Rv0151c	PE1	PE family protein
1738393	48	E	6	ambiguous	gene	ERDMAN_1719	1737894	1738919	+	Rv1543		fatty acyl-CoA reductase
1679271	48	E	7	ambiguous	gene	ERDMAN_1664	1679140	1679403	+	Rv1494		hypothetical protein
2119309	48	E	8	unambiguous	gene	ERDMAN_2070	2118837	2120189	+	Rv1878	glnA3	glutamine synthetase
2366519	48	E	8	ambiguous	gene	ERDMAN_2329	2365568	2366713	+	Rv2113		integral membrane protein
2552297	48	E	8	ambiguous	gene	ERDMAN_2511	2552230	2553132	+	Rv2296		haloalkane dehalogenase
163989	48	E	9	unambiguous	gene	ERDMAN_0158	162679	164004	+	Rv0136	cyp138	cytochrome P450 138
2267936	48	E	10	unambiguous	intergenic/unannotated	None
4154565	48	E	10	unambiguous	gene	ERDMAN_4083	4153893	4155671	+	Rv3727		oxidoreductase
2059830	48	E	11	unambiguous	intergenic/unannotated	None
292172	48	E	12	unambiguous	gene	ERDMAN_0272	291486	292808	+	Rv0243	fadA2	acetyl-CoA acetyltransferase
	48	F	1
677838	48	F	2	ambiguous	gene	ERDMAN_0636	677198	677956	+	Rv0579		hypothetical protein
1213950	48	F	3	unambiguous	intergenic/unannotated	None
4275509	48	F	3	unambiguous	gene	ERDMAN_4192	4274133	4280420	-	Rv3825c	pks2	polyketide synthase
3895377	48	F	4	unambiguous	gene	ERDMAN_3823	3895198	3896736	+	Rv3484	cpsA	hypothetical protein
4198769	48	F	4	unambiguous	gene	ERDMAN_4137	4198042	4199103	+	Rv3772	hisC2	putative aminotransferase
3166756	48	F	5	unambiguous	intergenic/unannotated	None
49271	48	F	5	unambiguous	gene	ERDMAN_0054	49023	49919	-	Rv0045c		hydrolase
1299077	48	F	5	unambiguous	gene	ERDMAN_1313	1298821	1299732	+	Rv1170	mshB	N-Acetyl-1-D-myo-Inosityl-2-amino-2-deoxy-alpha-D-glucopyranoside deacetylase
2334670	48	F	5	unambiguous	gene	ERDMAN_2299	2334350	2334793	+			possible membrane protein
631637	48	F	6	unambiguous	intergenic/unannotated	None
326745	48	F	6	unambiguous	gene	ERDMAN_0300	325582	327777	-	Rv0271c	fadE6	acyl-CoA dehydrogenase
4340015	48	F	7	unambiguous	gene	ERDMAN_4254	4339366	4340271	+	ligA		DNA ligase
627168	48	F	8	unambiguous	intergenic/unannotated	None
4334965	48	F	9	unambiguous	intergenic/unannotated	None
163989	48	F	9	unambiguous	gene	ERDMAN_0158	162679	164004	+	Rv0136	cyp138	cytochrome P450 138
2566882	48	F	9	unambiguous	gene	ERDMAN_2527	2566569	2567024	-	Rv2309c		hypothetical protein
2566882	48	F	9	unambiguous	gene	ERDMAN_2527	2566569	2567024	-	Rv2309c		hypothetical protein
2267936	48	F	10	unambiguous	intergenic/unannotated	None
1807251	48	F	10	unambiguous	gene	ERDMAN_1782	1806944	1807984	-	Rv1622c	cydB	integral membrane cytochrome D ubiquinoloxidase subunit II
2194620	48	F	11	unambiguous	intergenic/unannotated	None
2396965	48	F	11	unambiguous	gene	ERDMAN_2362	2395983	2397041	+	Rv2143		hypothetical protein
2785056	48	F	12	unambiguous	gene	ERDMAN_2736	2785054	2788383	-	Rv2488c		LuxR family transcriptional regulator
1709605	48	G	1	ambiguous	gene	ERDMAN_1697	1707002	1710442	-	Rv1522c	mmpL12	transmembrane transport protein
4131421	48	G	1	unambiguous	gene	ERDMAN_4061	4130879	4131985	-	Rv3707c		hypothetical protein
3720099	48	G	2	ambiguous	intergenic/unannotated	None
2000120	48	G	2	ambiguous	gene	ERDMAN_1963	1999036	2000376	+	Rv1774		oxidoreductase
120898	48	G	3	unambiguous	gene	ERDMAN_0120	119046	121304	-	Rv0103c	ctpB	cation-transporter P-type ATPase B
1021130	48	G	3	ambiguous	gene	ERDMAN_1015	1019582	1021363	+	Rv0917	betP	glycine betaine transport integral membraneprotein
1535703	48	G	4	unambiguous	gene	ERDMAN_1528	1535008	1536213	-	Rv1367c		hypothetical protein
2129885	48	G	5	unambiguous	intergenic/unannotated	None
1299077	48	G	5	unambiguous	gene	ERDMAN_1313	1298821	1299732	+	Rv1170	mshB	N-Acetyl-1-D-myo-Inosityl-2-amino-2-deoxy-alpha-D-glucopyranoside deacetylase
2367683	48	G	5	unambiguous	gene	ERDMAN_2331	2367351	2369180	-	Rv2115c		ATPase
2072601	48	G	6	unambiguous	gene	ERDMAN_2024	2071520	2073328	-	Rv1835c		hypothetical protein
4151973	48	G	7	unambiguous	gene	ERDMAN_4081	4151122	4152051	+	Rv3725		oxidoreductase
2799148	48	G	8	unambiguous	gene	ERDMAN_2747	2798580	2799653	-	Rv2497c	pdhA	pyruvate dehydrogenase E1 component alphasubunit
293644	48	G	9	unambiguous	gene	ERDMAN_0273	293114	294949	-	Rv0244c	fadE5	acyl-CoA dehydrogenase
293644	48	G	9	unambiguous	gene	ERDMAN_0273	293114	294949	-	Rv0244c	fadE5	acyl-CoA dehydrogenase
1333610	48	G	10	unambiguous	gene	ERDMAN_1335	1333455	1334270	+	Rv1192		hypothetical protein
992185	48	G	11	unambiguous	gene	ERDMAN_0987	991389	992834	+	Rv0892		monooxygenase
	48	G	12
3221106	48	H	1	unambiguous	intergenic/unannotated	None
2954525	48	H	2	ambiguous	gene	ERDMAN_2901	2954180	2954638	+	Rv2641	cadI	cadmium inducible protein
3755636	48	H	3	unambiguous	gene	ERDMAN_3681	3754535	3755695	+	Rv3359		oxidoreductase
41891	48	H	4	unambiguous	gene	ERDMAN_0046	41284	41892	+	Rv0038		hypothetical protein
4321630	48	H	5	unambiguous	gene	ERDMAN_4237	4321176	4322384	+	Rv3864		hypothetical protein
3519234	48	H	6	unambiguous	gene	ERDMAN_3462	3518090	3519238	-	Rv3161c		dioxygenase
3760725	48	H	7	unambiguous	intergenic/unannotated	None
3221106	48	H	8	unambiguous	intergenic/unannotated	None
4273795	48	H	8	ambiguous	gene	ERDMAN_4191	4272547	4273959	-	Rv3824c	papA1	polyketide synthase associated protein
177572	48	H	9	unambiguous	gene	ERDMAN_0174	176856	178538	-	Rv0151c	PE1	PE family protein
1333610	48	H	10	unambiguous	gene	ERDMAN_1335	1333455	1334270	+	Rv1192		hypothetical protein
1627178	48	H	10	unambiguous	gene	ERDMAN_1615	1623649	1627419	-			PE_PGRS family protein
1630767	48	H	10	unambiguous	gene	ERDMAN_1618	1629938	1631008	-			PE_PGRS family protein
3371038	48	H	10	unambiguous	gene	ERDMAN_3311	3370090	3371271	-	Rv3025c	iscS	cysteine desulfurase
526409	48	H	11	unambiguous	gene	ERDMAN_0479	526244	527104	-	Rv0436c	pssA	CDP-diacylglycerol-serineO-phosphatidyltransferase
539596	48	H	12	unambiguous	gene	ERDMAN_0492	538958	540253	-	Rv0449c		hypothetical protein
3594703	48	H	12	ambiguous	gene	ERDMAN_3545	3594254	3595141	-	Rv3232c	pvdS	transcriptional regulator
2600471	49	A	1	unambiguous	intergenic/unannotated	None
4159278	49	A	1	ambiguous	gene	ERDMAN_4086	4159004	4161523	+	Rv3729		probable transferase
3895118	49	A	2	ambiguous	intergenic/unannotated	None
1959740	49	A	2	ambiguous	gene	ERDMAN_1924	1958581	1961178	+	Rv1747		transmembrane ATP-binding protein ABCtransporter
470272	49	A	3	unambiguous	gene	ERDMAN_0430	469947	470369	+	Rv0390		hypothetical protein
2446846	49	A	3	ambiguous	gene	ERDMAN_2410	2445265	2447178	+	Rv2191		hypothetical protein
2469132	49	A	3	unambiguous	gene	ERDMAN_2430	2468567	2469691	+	Rv2212		hypothetical protein
518162	49	A	4	unambiguous	gene	ERDMAN_0470	517731	518606	-	Rv0427c	xthA	exodeoxyribonuclease III protein
656656	49	A	4	unambiguous	gene	ERDMAN_0617	656602	657657	-	Rv0564c	gpsA	NAD(P)H-dependent glycerol-3-phosphatedehydrogenase
1695840	49	A	5	ambiguous	intergenic/unannotated	None
1931245	49	A	5	unambiguous	intergenic/unannotated	None
3824509	49	A	5	ambiguous	gene	ERDMAN_3745	3824060	3824581	+	Rv3425	PPE57	PPE family protein
1711261	49	A	6	unambiguous	gene	ERDMAN_1699	1710741	1711526	+	Rv1523		methyltransferase
1916686	49	A	6	unambiguous	gene	ERDMAN_1874	1916231	1917415	-	Rv1706c	PPE23	PPE family protein
1086710	49	A	7	unambiguous	gene	ERDMAN_1082	1086201	1087349	-	Rv0975c	fadE13	acyl-CoA dehydrogenase
3572126	49	A	7	unambiguous	gene	ERDMAN_3522	3571924	3572217	+	Rv3209		hypothetical protein
4144781	49	A	8	unambiguous	gene	ERDMAN_4074	4144644	4145906	+	Rv3720		fatty acid synthase
492984	49	A	9	ambiguous	gene	ERDMAN_0449	492497	493507	+	Rv0407	fgd1	F420-dependent glucose-6-phosphatedehydrogenase
4159286	49	A	9	unambiguous	gene	ERDMAN_4086	4159004	4161523	+	Rv3729		probable transferase
240526	49	A	10	unambiguous	gene	ERDMAN_0229	237707	240607	-	Rv0202c	mmpL11	transmembrane transport protein
2220480	49	A	10	unambiguous	gene	ERDMAN_2186	2220065	2220976	-	Rv1985c		chromosome replication initiation inhibitorprotein
2458404	49	A	11	unambiguous	intergenic/unannotated	None
1651926	49	A	11	unambiguous	gene	ERDMAN_1637	1651808	1652182	+	Rv1470	trxA	thioredoxin
14939	49	A	12	unambiguous	gene	ERDMAN_0018	14914	15612	+	Rv0013	trpG	para-aminobenzoate synthase component II
2374261	49	B	1	unambiguous	gene	ERDMAN_2339	2373961	2375382	+	Rv2123	PPE37	PPE family protein
1649895	49	B	2	ambiguous	intergenic/unannotated	None
3895118	49	B	2	ambiguous	intergenic/unannotated	None
2126698	49	B	3	ambiguous	intergenic/unannotated	None
84088	49	B	3	ambiguous	gene	ERDMAN_0090	83127	84299	+	Rv0075		aminotransferase
1677118	49	B	4	unambiguous	gene	ERDMAN_1663	1676835	1679087	+	Rv1493	mutB	methylmalonyl-CoA mutase
2778808	49	B	5	unambiguous	gene	ERDMAN_2729	2778606	2780120	-	Rv2484c		hypothetical protein
4265342	49	B	6	unambiguous	gene	ERDMAN_4187	4265327	4266541	-	Rv3820c	papA2	polyketide synthase associated protein
2349591	49	B	7	ambiguous	gene	ERDMAN_2313	2349388	2350338	-	Rv2095c		hypothetical protein
4330522	49	B	8	unambiguous	gene	ERDMAN_4245	4329733	4331508	+	Rv3871		hypothetical protein
2126698	49	B	9	ambiguous	intergenic/unannotated	None
595500	49	B	10	ambiguous	gene	ERDMAN_0552	595465	596373	-	Rv0503c	cmaA2	cyclopropane-fatty-acyl-phospholipid synthase 2
1820987	49	B	10	unambiguous	gene	ERDMAN_1796	1820596	1822755	+	Rv1633	uvrB	excinuclease ABC subunit B
3942282	49	B	10	unambiguous	gene	ERDMAN_3864	3941906	3942832	+	Rv3524		hypothetical protein
3172393	49	B	11	ambiguous	gene	ERDMAN_3149	3171953	3172396	+	Rv2872		hypothetical protein
3906626	49	B	11	unambiguous	gene	ERDMAN_3836	3905500	3906654	-	Rv3495c	lprN	MCE-family lipoprotein
	49	B	12
1692627	49	C	1	unambiguous	intergenic/unannotated	None
1912776	49	C	2	ambiguous	gene	ERDMAN_1871	1912668	1913369	-	Rv1703c		catechol-o-methyltransferase
2016547	49	C	2	ambiguous	gene	ERDMAN_1976	2016505	2017602	+	Rv1787	PPE25	PPE family protein
2019671	49	C	2	ambiguous	gene	ERDMAN_1979	2019590	2020681	+	Rv1790	PPE27	PPE family protein
84088	49	C	3	ambiguous	gene	ERDMAN_0090	83127	84299	+	Rv0075		aminotransferase
1411125	49	C	3	unambiguous	gene	ERDMAN_1411	1410424	1411605	+	Rv1264		adenylyl cyclase
3816109	49	C	3	unambiguous	gene	ERDMAN_3736	3815506	3816297	-	Rv3415c		hypothetical protein
	49	C	4
941750	49	C	5	unambiguous	intergenic/unannotated	None
162406	49	C	6	unambiguous	gene	ERDMAN_0157	161957	162562	-	Rv0135c		transcriptional regulator
3946490	49	C	7	unambiguous	gene	ERDMAN_3870	3946469	3946666	+			hypothetical protein
579071	49	C	8	unambiguous	intergenic/unannotated	None
2955063	49	C	8	ambiguous	gene	ERDMAN_2902	2954774	2955154	+	Rv2642		ArsR family transcriptional regulator
1639758	49	C	9	unambiguous	gene	ERDMAN_1626	1639156	1639821	+	Rv1460		transcriptional regulator
2566212	49	C	10	ambiguous	intergenic/unannotated	None
2016547	49	C	10	ambiguous	gene	ERDMAN_1976	2016505	2017602	+	Rv1787	PPE25	PPE family protein
2019671	49	C	10	ambiguous	gene	ERDMAN_1979	2019590	2020681	+	Rv1790	PPE27	PPE family protein
3115365	49	C	11	ambiguous	gene	ERDMAN_3090	3114652	3115767	-	csm5		CRISPR-associated protein
4077953	49	C	12	unambiguous	gene	ERDMAN_4005	4077673	4078836	-	Rv3659c		hypothetical protein
	49	D	1
2212849	49	D	2	ambiguous	gene	ERDMAN_2178	2212793	2214238	-	Rv1979c		permease
3120481	49	D	3	unambiguous	gene	ERDMAN_3095	3120179	3120865	-	Rv2824c		hypothetical protein
848819	49	D	4	unambiguous	gene	ERDMAN_0835	848005	849945	-	Rv0755c	PPE12	PPE family protein
1015602	49	D	4	unambiguous	gene	ERDMAN_1010	1014712	1016220	-	Rv0913c		dioxygenase
1677118	49	D	4	unambiguous	gene	ERDMAN_1663	1676835	1679087	+	Rv1493	mutB	methylmalonyl-CoA mutase
121674	49	D	5	ambiguous	gene	ERDMAN_0121	121448	122962	+	Rv0104		hypothetical protein
4080227	49	D	6	unambiguous	intergenic/unannotated	None
4153746	49	D	7	unambiguous	intergenic/unannotated	None
121674	49	D	8	ambiguous	gene	ERDMAN_0121	121448	122962	+	Rv0104		hypothetical protein
435545	49	D	8	unambiguous	gene	ERDMAN_0396	435184	435813	-	Rv0356c		hypothetical protein
3570032	49	D	9	unambiguous	gene	ERDMAN_3518	3569184	3570170	-	Rv3207c		hypothetical protein
2048655	49	D	10	unambiguous	intergenic/unannotated	None
963045	49	D	11	unambiguous	intergenic/unannotated	None
2125678	49	D	12	unambiguous	gene	ERDMAN_2077	2125103	2125702	-	Rv1885c		chorismate mutase
2880799	49	D	12	unambiguous	gene	ERDMAN_2826	2880687	2881712	-	Rv2568c		hypothetical protein
2965356	49	D	12	unambiguous	gene	ERDMAN_2919	2964114	2965541	-	Rv2655c		phiRv2 prophage protein
2600471	49	E	1	unambiguous	intergenic/unannotated	None
63889	49	E	1	unambiguous	gene	None	63889	64947	+	Rv0060		hypothetical protein
2520116	49	E	2	ambiguous	gene	ERDMAN_2479	2519886	2520341	-	Rv2254c		integral membrane protein
	49	E	3
518162	49	E	4	unambiguous	gene	ERDMAN_0470	517731	518606	-	Rv0427c	xthA	exodeoxyribonuclease III protein
3824509	49	E	5	ambiguous	gene	ERDMAN_3745	3824060	3824581	+	Rv3425	PPE57	PPE family protein
1711261	49	E	6	unambiguous	gene	ERDMAN_1699	1710741	1711526	+	Rv1523		methyltransferase
3572126	49	E	7	unambiguous	gene	ERDMAN_3522	3571924	3572217	+	Rv3209		hypothetical protein
2619960	49	E	8	unambiguous	gene	ERDMAN_2584	2619004	2620098	-	Rv2352c	PPE38	PPE family protein
2623361	49	E	8	unambiguous	gene	ERDMAN_2587	2622426	2623580	-			PPE family protein
2126698	49	E	9	ambiguous	intergenic/unannotated	None
492984	49	E	9	ambiguous	gene	ERDMAN_0449	492497	493507	+	Rv0407	fgd1	F420-dependent glucose-6-phosphatedehydrogenase
492984	49	E	10	ambiguous	gene	ERDMAN_0449	492497	493507	+	Rv0407	fgd1	F420-dependent glucose-6-phosphatedehydrogenase
2220480	49	E	10	unambiguous	gene	ERDMAN_2186	2220065	2220976	-	Rv1985c		chromosome replication initiation inhibitorprotein
2458404	49	E	11	unambiguous	intergenic/unannotated	None
	49	E	12
	49	F	1
	49	F	2
2944367	49	F	3	unambiguous	gene	ERDMAN_2889	2944008	2945132	+	Rv2629		hypothetical protein
851144	49	F	4	unambiguous	gene	ERDMAN_0838	850643	851368	-	Rv0756c		hypothetical protein
2375062	49	F	5	unambiguous	gene	ERDMAN_2339	2373961	2375382	+	Rv2123	PPE37	PPE family protein
3070734	49	F	6	unambiguous	gene	ERDMAN_3042	3070067	3071158	-	Rv2776c		oxidoreductase
164596	49	F	7	unambiguous	intergenic/unannotated	None
3825734	49	F	8	unambiguous	gene	ERDMAN_3749	3825696	3827780	-	Rv3428c		transposase
186582	49	F	9	unambiguous	gene	ERDMAN_0183	186098	186742	+	Rv0158		TetR family transcriptional regulator
155276	49	F	10	unambiguous	gene	ERDMAN_0148	154980	155759	+	Rv0128		transmembrane protein
4122052	49	F	11	unambiguous	gene	ERDMAN_4051	4121333	4122871	+	Rv3698		hypothetical protein
658827	49	F	12	unambiguous	gene	ERDMAN_0618	657688	659148	-	Rv0565c		monooxygenase
156370	49	G	1	ambiguous	gene	ERDMAN_0150	155891	156913	-	Rv0129c	fbpC	secreted antigen 85-C
2798785	49	G	1	unambiguous	gene	ERDMAN_2747	2798580	2799653	-	Rv2497c	pdhA	pyruvate dehydrogenase E1 component alphasubunit
174816	49	G	2	ambiguous	gene	ERDMAN_0170	174146	175006	+	Rv0148		short-chain type dehydrogenase/reductase
3699631	49	G	3	unambiguous	gene	ERDMAN_3646	3699297	3700613	+	Rv3329		hypothetical protein
1015602	49	G	4	unambiguous	gene	ERDMAN_1010	1014712	1016220	-	Rv0913c		dioxygenase
4050674	49	G	5	unambiguous	gene	ERDMAN_3974	4049907	4051181	+	Rv3630		integral membrane protein
630298	49	G	6	unambiguous	gene	ERDMAN_0589	629976	631409	-	Rv0537c		integral membrane protein
1038135	49	G	7	unambiguous	gene	ERDMAN_1033	1037431	1038543	-	Rv0932c	pstS2	periplasmic phosphate-binding lipoprotein
2124305	49	G	7	ambiguous	gene	ERDMAN_2075	2124046	2124504	-	Rv1883c		hypothetical protein
3024023	49	G	8	unambiguous	gene	ERDMAN_2985	3023172	3024332	-	Rv2724c	fadE20	acyl-CoA dehydrogenase
	49	G	9
82246	49	G	10	ambiguous	gene	ERDMAN_0089	81879	83114	+	Rv0074		hypothetical protein
4080886	49	G	10	ambiguous	gene	ERDMAN_4007	4080384	4081247	+	Rv3661		hypothetical protein
2124305	49	G	11	ambiguous	gene	ERDMAN_2075	2124046	2124504	-	Rv1883c		hypothetical protein
4080886	49	G	11	ambiguous	gene	ERDMAN_4007	4080384	4081247	+	Rv3661		hypothetical protein
1684857	49	G	12	unambiguous	gene	ERDMAN_1672	1684720	1685541	+	Rv1501		hypothetical protein
4268889	49	H	1	unambiguous	intergenic/unannotated	None
156370	49	H	1	ambiguous	gene	ERDMAN_0150	155891	156913	-	Rv0129c	fbpC	secreted antigen 85-C
3750749	49	H	2	ambiguous	gene	ERDMAN_3673	3750507	3751301	-	Rv3351c		hypothetical protein
4025262	49	H	2	ambiguous	gene	ERDMAN_3948	4024906	4025325	-	Rv3601c	panD	aspartate alpha-decarboxylase
2042080	49	H	3	unambiguous	gene	ERDMAN_1997	2041122	2042354	+	Rv1808	PPE32	PPE family protein
3565684	49	H	4	ambiguous	gene	ERDMAN_3513	3565661	3565879	+			hypothetical protein
3566066	49	H	4	unambiguous	gene	ERDMAN_3514	3565910	3566695	+	Rv3203	lipV	lipase
2749653	49	H	5	unambiguous	intergenic/unannotated	None
2749653	49	H	5	unambiguous	intergenic/unannotated	None
3664762	49	H	6	unambiguous	gene	ERDMAN_3612	3662096	3666637	+	Rv3296	lhr	ATP-dependent helicase
738681	49	H	7	unambiguous	gene	ERDMAN_0712	738233	739126	-	Rv0643c	mmaA3	methoxy mycolic acid synthase
2138520	49	H	8	ambiguous	intergenic/unannotated	None
849522	49	H	8	unambiguous	gene	ERDMAN_0835	848005	849945	-	Rv0755c	PPE12	PPE family protein
2630141	49	H	9	unambiguous	intergenic/unannotated	None
853422	49	H	10	unambiguous	gene	ERDMAN_0840	852298	853755	+	Rv0758	phoR	two component system response sensor kinase
2945574	49	H	11	unambiguous	gene	ERDMAN_2890	2945299	2945673	+	Rv2630		hypothetical protein
	49	H	12
3298272	50	A	1	unambiguous	intergenic/unannotated	None
3354505	50	A	1	unambiguous	gene	ERDMAN_3296	3354480	3355190	-	Rv3007c		oxidoreductase
582591	50	A	2	ambiguous	gene	ERDMAN_0537	582394	583086	+	Rv0491	regX3	two component sensory transduction protein
281602	50	A	3	unambiguous	gene	ERDMAN_0263	280481	281929	-	Rv0235c		transmembrane protein
852713	50	A	3	ambiguous	gene	ERDMAN_0840	852298	853755	+	Rv0758	phoR	two component system response sensor kinase
3594817	50	A	3	unambiguous	gene	ERDMAN_3545	3594254	3595141	-	Rv3232c	pvdS	transcriptional regulator
4107868	50	A	4	unambiguous	intergenic/unannotated	None
328919	50	A	5	ambiguous	gene	ERDMAN_0301	327891	329024	-	Rv0272c		hypothetical protein
899921	50	A	5	unambiguous	gene	ERDMAN_0890	898698	900296	-	Rv0806c	cpsY	UDP-glucose-4-epimerase
328919	50	A	6	ambiguous	gene	ERDMAN_0301	327891	329024	-	Rv0272c		hypothetical protein
4340913	50	A	7	unambiguous	intergenic/unannotated	None
2522268	50	A	7	unambiguous	gene	ERDMAN_2483	2522202	2523263	-	Rv2258c		transcriptional regulator
1154865	50	A	8	unambiguous	gene	ERDMAN_1148	1152792	1154906	+	Rv1030	kdpB	potassium-transporting ATPase subunit B
2306189	50	A	8	unambiguous	gene	ERDMAN_2264	2304205	2306994	-	Rv2051c	ppm1	polyprenol-monophosphomannose synthase
3022632	50	A	8	unambiguous	gene	ERDMAN_2984	3021950	3023143	+	Rv2723		integral membrane protein
3950849	50	A	8	ambiguous	gene	ERDMAN_3876	3950389	3951609	+	Rv3532	PPE61	PPE family protein
1827698	50	A	9	unambiguous	gene	ERDMAN_1802	1827382	1830300	+	Rv1638	uvrA	excinuclease ABC subunit A
1947640	50	A	9	unambiguous	gene	ERDMAN_1911	1947179	1949137	-	Rv1736c	narX	nitrate reductase
2971360	50	A	10	unambiguous	gene	ERDMAN_2929	2970780	2971538	+	Rv2667	clpC2	ATP-dependent protease ATP-binding subunit
3473391	50	A	10	unambiguous	gene	ERDMAN_3416	3472936	3473976	+	Rv3121	cyp141	cytochrome P450 141
3749141	50	A	11	unambiguous	gene	ERDMAN_3672	3743997	3750290	-	Rv3350c	PPE56	PPE family protein
3933140	50	A	11	unambiguous	gene	ERDMAN_3854	3931870	3933510	-	Rv3515c	fadD19	acyl-CoA synthetase
	50	A	12
2165545	50	B	1	unambiguous	gene	ERDMAN_2117	2165162	2166277	+	Rv1922		lipoprotein
	50	B	2
1882586	50	B	3	unambiguous	gene	ERDMAN_1838	1881837	1882769	-	Rv1673c		hypothetical protein
2045131	50	B	4	ambiguous	gene	ERDMAN_2001	2044743	2045351	+	Rv1811	mgtC	Mg2+ transport P-type ATPase C
3569401	50	B	4	ambiguous	gene	ERDMAN_3518	3569184	3570170	-	Rv3207c		hypothetical protein
1985242	50	B	5	unambiguous	gene	ERDMAN_1945	1984858	1986264	+	Rv1760		hypothetical protein
2568972	50	B	5	ambiguous	gene	ERDMAN_2532	2568538	2569134	+	Rv2311		hypothetical protein
731338	50	B	6	unambiguous	gene	ERDMAN_0698	731285	731998	-	Rv0634c		glyoxalase II
4107749	50	B	7	unambiguous	intergenic/unannotated	None
2033251	50	B	7	ambiguous	gene	ERDMAN_1991	2033205	2034476	+	Rv1801	PPE29	PPE family protein
2349591	50	B	7	ambiguous	gene	ERDMAN_2313	2349388	2350338	-	Rv2095c		hypothetical protein
2568972	50	B	7	ambiguous	gene	ERDMAN_2532	2568538	2569134	+	Rv2311		hypothetical protein
1932680	50	B	8	unambiguous	gene	ERDMAN_1893	1931398	1932882	+	Rv1722		biotin carboxylase-like protein
913166	50	B	9	unambiguous	intergenic/unannotated	None
868679	50	B	10	unambiguous	gene	ERDMAN_0857	868358	868930	+	Rv0775		hypothetical protein
1997419	50	B	10	unambiguous	gene	ERDMAN_1960	1996365	1997651	+	Rv1771		oxidoreductase
300088	50	B	11	unambiguous	gene	ERDMAN_0277	298179	300119	-	Rv0248c	sdhA	succinate dehydrogenase flavoprotein subunit
918607	50	B	12	ambiguous	gene	ERDMAN_0909	918568	919650	+	Rv0826		hypothetical protein
463012	50	C	1	unambiguous	gene	ERDMAN_0425	462489	463661	+	Rv0385		hypothetical protein
	50	C	2
1547279	50	C	3	unambiguous	gene	ERDMAN_1537	1546792	1547373	+	Rv1379	pyrR	pyrimidine regulatory protein
783956	50	C	4	unambiguous	intergenic/unannotated	None
217699	50	C	5	unambiguous	intergenic/unannotated	None
731338	50	C	6	unambiguous	gene	ERDMAN_0698	731285	731998	-	Rv0634c		glyoxalase II
1220181	50	C	6	unambiguous	gene	ERDMAN_1225	1219054	1220370	+	Rv1093	glyA	serine hydroxymethyltransferase
3544320	50	C	7	unambiguous	intergenic/unannotated	None
841447	50	C	8	unambiguous	gene	ERDMAN_0828	841130	841558	+	Rv0749		hypothetical protein
4213326	50	C	8	unambiguous	gene	ERDMAN_4152	4213282	4214505	-	Rv3786c		hypothetical protein
562660	50	C	9	unambiguous	gene	ERDMAN_0515	562580	563437	-	Rv0470c	pcaA	mycolic acid synthase
133347	50	C	10	unambiguous	gene	ERDMAN_0129	133125	135140	+	Rv0111		transmembrane acyltransferase
2193382	50	C	10	unambiguous	gene	ERDMAN_2154	2193211	2193660	+	Rv1956		transcriptional regulator
2281620	50	C	11	unambiguous	gene	ERDMAN_2252	2280873	2281715	-	Rv2039c		sugar-transport integral membrane protein ABCtransporter
1683704	50	C	12	unambiguous	intergenic/unannotated	None
70751	50	D	1	unambiguous	gene	ERDMAN_0077	70702	70941	+			hypothetical protein
1883132	50	D	2	ambiguous	gene	ERDMAN_1839	1882797	1883453	-	Rv1674c		transcriptional regulator
3412942	50	D	3	unambiguous	gene	ERDMAN_3352	3411858	3413366	+	Rv3062	ligB	ATP-dependent DNA ligase
162576	50	D	4	unambiguous	intergenic/unannotated	None
544040	50	D	4	ambiguous	gene	ERDMAN_0495	543889	544581	+	Rv0452		transcriptional regulator
1707777	50	D	5	unambiguous	gene	ERDMAN_1697	1707002	1710442	-	Rv1522c	mmpL12	transmembrane transport protein
1115051	50	D	6	unambiguous	gene	ERDMAN_1112	1114819	1115577	+	Rv0999		hypothetical protein
4153746	50	D	7	unambiguous	intergenic/unannotated	None
4307000	50	D	7	unambiguous	gene	ERDMAN_4227	4306911	4308380	-	Rv3854c	ethA	monooxygenase
3101566	50	D	8	unambiguous	intergenic/unannotated	None
388605	50	D	9	unambiguous	gene	ERDMAN_0355	388332	388919	+	Rv0320		hypothetical protein
3261468	50	D	10	unambiguous	gene	ERDMAN_3218	3260977	3261972	+	Rv2936	drrA	daunorubicin-DIM-transport ATP-binding proteinABC transporter A
2033483	50	D	11	unambiguous	gene	ERDMAN_1991	2033205	2034476	+	Rv1801	PPE29	PPE family protein
2095133	50	D	12	ambiguous	gene	ERDMAN_2045	2094959	2095630	-	Rv1856c		short chain dehydrogenase
3750947	50	D	12	unambiguous	gene	ERDMAN_3673	3750507	3751301	-	Rv3351c		hypothetical protein
3354505	50	E	1	unambiguous	gene	ERDMAN_3296	3354480	3355190	-	Rv3007c		oxidoreductase
2625330	50	E	2	ambiguous	gene	ERDMAN_2588	2624009	2625877	-			PPE family protein
3309580	50	E	2	ambiguous	gene	ERDMAN_3251	3308426	3311809	-	Rv2967c	pca	pyruvate carboxylase
	50	E	3
	50	E	4
899921	50	E	5	unambiguous	gene	ERDMAN_0890	898698	900296	-	Rv0806c	cpsY	UDP-glucose-4-epimerase
3309580	50	E	6	ambiguous	gene	ERDMAN_3251	3308426	3311809	-	Rv2967c	pca	pyruvate carboxylase
2522268	50	E	7	unambiguous	gene	ERDMAN_2483	2522202	2523263	-	Rv2258c		transcriptional regulator
3022632	50	E	8	unambiguous	gene	ERDMAN_2984	3021950	3023143	+	Rv2723		integral membrane protein
1947640	50	E	9	unambiguous	gene	ERDMAN_1911	1947179	1949137	-	Rv1736c	narX	nitrate reductase
3473391	50	E	10	unambiguous	gene	ERDMAN_3416	3472936	3473976	+	Rv3121	cyp141	cytochrome P450 141
3749141	50	E	11	unambiguous	gene	ERDMAN_3672	3743997	3750290	-	Rv3350c	PPE56	PPE family protein
1601780	50	E	12	unambiguous	gene	ERDMAN_1590	1601124	1602893	+	Rv1431		hypothetical protein
29188	50	F	1	ambiguous	gene	ERDMAN_0031	28344	29189	+	Rv0024		putative secreted protein P60-related protein
29188	50	F	2	ambiguous	gene	ERDMAN_0031	28344	29189	+	Rv0024		putative secreted protein P60-related protein
4294689	50	F	2	ambiguous	gene	ERDMAN_4207	4294526	4294888	+	Rv3840		transcriptional regulator
4215413	50	F	3	ambiguous	gene	ERDMAN_4153	4214518	4215444	-	Rv3787c		hypothetical protein
	50	F	4
3098701	50	F	5	unambiguous	gene	ERDMAN_3070	3098515	3098982	+	Rv2803		hypothetical protein
1320432	50	F	6	unambiguous	gene	ERDMAN_1325	1320038	1323046	+	Rv1183	mmpL10	transmembrane transport protein
25082	50	F	7	unambiguous	gene	ERDMAN_0025	23861	25426	-	Rv0020c	TB39.8	hypothetical protein
897851	50	F	8	unambiguous	intergenic/unannotated	None
3210744	50	F	9	unambiguous	gene	ERDMAN_3195	3210250	3212007	-	Rv2914c	pknI	transmembrane serine/threonine-protein kinase I
3587307	50	F	10	unambiguous	gene	ERDMAN_3538	3586400	3587824	-	Rv3225c		transferase
2625156	50	F	11	unambiguous	gene	ERDMAN_2588	2624009	2625877	-			PPE family protein
4215413	50	F	11	ambiguous	gene	ERDMAN_4153	4214518	4215444	-	Rv3787c		hypothetical protein
3244689	50	F	12	unambiguous	gene	ERDMAN_3215	3244448	3251014	+	Rv2933	ppsC	phenolpthiocerol synthesis type-I polyketidesynthase
	50	G	1
	50	G	2
174210	50	G	3	unambiguous	gene	ERDMAN_0170	174146	175006	+	Rv0148		short-chain type dehydrogenase/reductase
1021130	50	G	3	ambiguous	gene	ERDMAN_1015	1019582	1021363	+	Rv0917	betP	glycine betaine transport integral membraneprotein
383977	50	G	4	unambiguous	intergenic/unannotated	None
	50	G	5
	50	G	6
2309359	50	G	7	unambiguous	gene	ERDMAN_2267	2309199	2309912	+	Rv2054		hypothetical protein
3396862	50	G	8	unambiguous	gene	ERDMAN_3338	3395714	3397288	-	Rv3049c		monooxygenase
755295	50	G	9	unambiguous	gene	ERDMAN_0729	755191	755907	-	Rv0658c		integral membrane protein
4166274	50	G	9	unambiguous	gene	ERDMAN_4092	4165434	4166798	-	Rv3734c		hypothetical protein
4295630	50	G	9	ambiguous	gene	ERDMAN_4208	4295128	4295631	+	Rv3841	bfrB	bacterioferritin
2157018	50	G	10	unambiguous	gene	ERDMAN_2110	2154753	2158439	-	Rv1917c	PPE34	PPE family protein
3809519	50	G	11	unambiguous	gene	ERDMAN_3730	3808803	3810539	-	Rv3409c	choD	cholesterol oxidase precursor
2245311	50	G	12	ambiguous	gene	ERDMAN_2210	2243076	2247059	+	Rv2006	otsB1	trehalose-6-phosphate phosphatase
2848045	50	H	1	ambiguous	intergenic/unannotated	None
2088400	50	H	1	unambiguous	gene	ERDMAN_2037	2088161	2088463	+	Rv1848	ureA	urease subunit gamma
2697863	50	H	1	unambiguous	gene	ERDMAN_2652	2697258	2698904	-	Rv2411c		hypothetical protein
	50	H	2
3495500	50	H	3	unambiguous	intergenic/unannotated	None
2215833	50	H	3	ambiguous	gene	ERDMAN_2180	2215294	2216262	-	Rv1981c	nrdF	ribonucleotide-diphosphate reductase subunitbeta
4215413	50	H	3	ambiguous	gene	ERDMAN_4153	4214518	4215444	-	Rv3787c		hypothetical protein
2045131	50	H	4	ambiguous	gene	ERDMAN_2001	2044743	2045351	+	Rv1811	mgtC	Mg2+ transport P-type ATPase C
1533747	50	H	5	ambiguous	intergenic/unannotated	None
3400912	50	H	6	unambiguous	intergenic/unannotated	None
2168780	50	H	7	unambiguous	gene	ERDMAN_2120	2168182	2170044	+	Rv1925	fadD31	acyl-CoA synthetase
841447	50	H	8	unambiguous	gene	ERDMAN_0828	841130	841558	+	Rv0749		hypothetical protein
3950849	50	H	8	ambiguous	gene	ERDMAN_3876	3950389	3951609	+	Rv3532	PPE61	PPE family protein
4008931	50	H	8	unambiguous	gene	ERDMAN_3933	4007637	4008932	+	Rv3585	radA	DNA repair protein
972177	50	H	9	unambiguous	gene	ERDMAN_0969	971787	973466	-	Rv0876c		transmembrane protein
1533747	50	H	10	ambiguous	intergenic/unannotated	None
1484570	50	H	10	unambiguous	gene	ERDMAN_1479	1484536	1485207	+	Rv1321		hypothetical protein
4273547	50	H	10	unambiguous	gene	ERDMAN_4191	4272547	4273959	-	Rv3824c	papA1	polyketide synthase associated protein
	50	H	11
3899260	50	H	12	unambiguous	intergenic/unannotated	None
2045308	51	A	1	ambiguous	gene	ERDMAN_2001	2044743	2045351	+	Rv1811	mgtC	Mg2+ transport P-type ATPase C
4342146	51	A	1	unambiguous	gene	ERDMAN_4257	4341449	4342831	-	Rv3881c		hypothetical protein
963618	51	A	2	ambiguous	gene	ERDMAN_0960	963470	963748	-	Rv0868c	moaD2	molybdenum cofactor biosynthesis protein D
1383258	51	A	2	unambiguous	gene	ERDMAN_1388	1383053	1383484	+	Rv1242		hypothetical protein
4316997	51	A	3	ambiguous	intergenic/unannotated	None
3755393	51	A	3	unambiguous	gene	ERDMAN_3681	3754535	3755695	+	Rv3359		oxidoreductase
80348	51	A	4	ambiguous	gene	ERDMAN_0087	79755	80804	+	Rv0072		glutamine-transport transmembrane protein ABCtransporter
3928691	51	A	4	ambiguous	gene	ERDMAN_3852	3928554	3929390	-	Rv3510c		hypothetical protein
973725	51	A	5	unambiguous	gene	ERDMAN_0970	973598	974359	+	Rv0877		hypothetical protein
1317075	51	A	5	unambiguous	gene	ERDMAN_1323	1312243	1318500	+	Rv1181	pks4	polyketide beta-ketoacyl synthase
2600600	51	A	6	unambiguous	intergenic/unannotated	None
2347969	51	A	6	unambiguous	gene	ERDMAN_2310	2345289	2348009	-	Rv2092c	helY	ATP-dependent DNA helicase
948643	51	A	7	ambiguous	gene	ERDMAN_0946	948617	949060	+	Rv0854		hypothetical protein
2669804	51	A	7	unambiguous	gene	ERDMAN_2623	2669692	2670945	+	Rv2387		hypothetical protein
2508056	51	A	8	unambiguous	intergenic/unannotated	None
2550423	51	A	8	unambiguous	gene	ERDMAN_2509	2550053	2551276	+	Rv2294		aminotransferase
3295596	51	A	9	ambiguous	gene	ERDMAN_3236	3295429	3296139	-	Rv2954c		hypothetical protein
3535205	51	A	9	unambiguous	gene	ERDMAN_3481	3535137	3535430	+			hypothetical protein
2914792	51	A	10	unambiguous	gene	ERDMAN_2856	2914596	2915216	+	Rv2597		hypothetical protein
80348	51	A	11	ambiguous	gene	ERDMAN_0087	79755	80804	+	Rv0072		glutamine-transport transmembrane protein ABCtransporter
106358	51	A	11	unambiguous	gene	ERDMAN_0114	105865	106734	+	Rv0097		oxidoreductase
194558	51	A	12	ambiguous	gene	ERDMAN_0191	194306	195970	+	Rv0166	fadD5	acyl-CoA synthetase
2008620	51	B	1	unambiguous	gene	ERDMAN_1971	2006506	2008680	-	Rv1781c	malQ	4-alpha-glucanotransferase
2774176	51	B	2	ambiguous	intergenic/unannotated	None
26050	51	B	3	unambiguous	gene	ERDMAN_0027	25895	26863	-	Rv0021c		hypothetical protein
3569401	51	B	4	ambiguous	gene	ERDMAN_3518	3569184	3570170	-	Rv3207c		hypothetical protein
1059007	51	B	5	unambiguous	gene	ERDMAN_1052	1058151	1059149	-	Rv0950c		hypothetical protein
	51	B	6
2033251	51	B	7	ambiguous	gene	ERDMAN_1991	2033205	2034476	+	Rv1801	PPE29	PPE family protein
3092659	51	B	7	ambiguous	gene	ERDMAN_3063	3092312	3093988	-	Rv2797c		hypothetical protein
229270	51	B	8	unambiguous	gene	ERDMAN_0220	226191	229775	+	Rv0194		drugs-transport transmembrane ATP-bindingprotein ABC transporter
2368199	51	B	9	unambiguous	gene	ERDMAN_2331	2367351	2369180	-	Rv2115c		ATPase
595500	51	B	10	ambiguous	gene	ERDMAN_0552	595465	596373	-	Rv0503c	cmaA2	cyclopropane-fatty-acyl-phospholipid synthase 2
2636937	51	B	10	unambiguous	gene	ERDMAN_2599	2635987	2637294	-	Rv2366c		transmembrane protein
3873900	51	B	11	ambiguous	gene	ERDMAN_3801	3873699	3873971	+	Rv1580c		phiRv1 phage protein
3261820	51	B	12	ambiguous	gene	ERDMAN_3218	3260977	3261972	+	Rv2936	drrA	daunorubicin-DIM-transport ATP-binding proteinABC transporter A
847211	51	C	1	unambiguous	gene	ERDMAN_0834	846070	847815	+	Rv0754	PE_PGRS11	PE-PGRS family protein
	51	C	2
416037	51	C	3	unambiguous	gene	ERDMAN_0383	415870	417333	-	Rv0346c	ansP2	L-asparagine ABC transporter permease
	51	C	4
1555536	51	C	5	unambiguous	intergenic/unannotated	None
2973364	51	C	6	unambiguous	gene	ERDMAN_2932	2972615	2973655	-	Rv2670c		hypothetical protein
570953	51	C	7	unambiguous	gene	ERDMAN_0526	570696	571538	-	Rv0480c		amidohydrolase
2530559	51	C	8	unambiguous	gene	ERDMAN_2489	2529905	2531134	+	Rv2265		integral membrane protein
323872	51	C	9	unambiguous	intergenic/unannotated	None
3838224	51	C	9	ambiguous	gene	ERDMAN_3762	3838171	3838986	-	Rv3435c		transmembrane protein
915680	51	C	10	unambiguous	gene	ERDMAN_0906	915438	916607	-	Rv0823c		transcriptional regulator
1048912	51	C	11	unambiguous	gene	ERDMAN_1041	1048088	1048954	-	Rv0940c		oxidoreductase
2017865	51	C	12	unambiguous	gene	ERDMAN_1977	2017681	2017980	+	Rv1788	PE18	PE family protein
2045308	51	D	1	ambiguous	gene	ERDMAN_2001	2044743	2045351	+	Rv1811	mgtC	Mg2+ transport P-type ATPase C
843515	51	D	2	ambiguous	gene	ERDMAN_0832	843144	844316	-	Rv0752c	fadE9	acyl-CoA dehydrogenase
2544429	51	D	3	unambiguous	gene	ERDMAN_2502	2544360	2544530	-			hypothetical protein
1692557	51	D	4	unambiguous	intergenic/unannotated	None
3811725	51	D	4	unambiguous	intergenic/unannotated	None
3262473	51	D	5	unambiguous	gene	ERDMAN_3219	3262068	3262838	+	Rv2937	drrB	daunorubicin-DIM-transport integral membraneprotein ABC transporter B
	51	D	6
1337439	51	D	7	unambiguous	intergenic/unannotated	None
430450	51	D	8	unambiguous	gene	ERDMAN_0394	425146	435033	-	Rv0355c	PPE8	PPE family protein
1164621	51	D	9	unambiguous	intergenic/unannotated	None
3235862	51	D	10	unambiguous	gene	ERDMAN_3212	3234209	3237424	+			Malonyl CoA-acyl carrier protein transacylase
2015532	51	D	11	unambiguous	gene	ERDMAN_1974	2014651	2015832	-	Rv1785c	cyp143	cytochrome P450 143
2141984	51	D	12	unambiguous	gene	ERDMAN_2096	2141960	2142265	+	Rv1904		hypothetical protein
1756597	51	E	1	ambiguous	gene	ERDMAN_1735	1756259	1757548	+	Rv1559	ilvA	threonine dehydratase
639190	51	E	2	ambiguous	intergenic/unannotated	None
438372	51	E	2	ambiguous	gene	ERDMAN_0399	437872	438651	+	Rv0359		integral membrane protein
3928691	51	E	2	ambiguous	gene	ERDMAN_3852	3928554	3929390	-	Rv3510c		hypothetical protein
4316997	51	E	3	ambiguous	intergenic/unannotated	None
3928691	51	E	4	ambiguous	gene	ERDMAN_3852	3928554	3929390	-	Rv3510c		hypothetical protein
1317075	51	E	5	unambiguous	gene	ERDMAN_1323	1312243	1318500	+	Rv1181	pks4	polyketide beta-ketoacyl synthase
2347969	51	E	6	unambiguous	gene	ERDMAN_2310	2345289	2348009	-	Rv2092c	helY	ATP-dependent DNA helicase
438372	51	E	7	ambiguous	gene	ERDMAN_0399	437872	438651	+	Rv0359		integral membrane protein
948643	51	E	7	ambiguous	gene	ERDMAN_0946	948617	949060	+	Rv0854		hypothetical protein
2550423	51	E	8	unambiguous	gene	ERDMAN_2509	2550053	2551276	+	Rv2294		aminotransferase
3295596	51	E	9	ambiguous	gene	ERDMAN_3236	3295429	3296139	-	Rv2954c		hypothetical protein
132451	51	E	10	ambiguous	gene	ERDMAN_0128	132264	132902	+	Rv0110		integral membrane protein
	51	E	11
194558	51	E	12	ambiguous	gene	ERDMAN_0191	194306	195970	+	Rv0166	fadD5	acyl-CoA synthetase
3880230	51	F	1	unambiguous	gene	ERDMAN_3810	3879551	3880555	-	Rv3469c	mhpE	4-hydroxy-2-ketovalerate aldolase
	51	F	2
4286828	51	F	3	unambiguous	gene	ERDMAN_4198	4286665	4287147	+	Rv3831		hypothetical protein
1467752	51	F	4	unambiguous	gene	ERDMAN_1466	1466745	1468079	-			transposase for insertion sequence elementIS1557
3304880	51	F	4	ambiguous	gene	ERDMAN_3246	3303999	3305219	+	Rv2963		integral membrane protein
4234229	51	F	4	unambiguous	gene	ERDMAN_4164	4233901	4235235	+	Rv3798		transposase
	51	F	5
3832770	51	F	6	unambiguous	gene	ERDMAN_3755	3831874	3833037	-	Rv3430c		transposase
739351	51	F	7	unambiguous	gene	ERDMAN_0713	739262	740173	-	Rv0644c	mmaA2	methoxy mycolic acid synthase
	51	F	8
2170166	51	F	9	unambiguous	gene	ERDMAN_2121	2170052	2170531	-	Rv1926c	mpt63	immunogenic protein
	51	F	10
3288190	51	F	11	unambiguous	gene	ERDMAN_3231	3286600	3288717	-	Rv2948c	fadD22	acyl-CoA synthetase
1303702	51	F	12	unambiguous	gene	ERDMAN_1316	1301523	1304018	+	Rv1173	fbiC	FO synthase
3030688	51	G	1	unambiguous	gene	ERDMAN_2992	3030193	3031419	+	Rv2731		hypothetical protein
4103675	51	G	1	ambiguous	gene	ERDMAN_4032	4102765	4105197	+	Rv3682	ponA2	bifunctional membrane-associatedpenicillin-binding protein 1A/1B
1837686	51	G	2	ambiguous	gene	ERDMAN_1809	1837247	1838029	+	Rv1644	tsnR	23S rRNA methyltransferase
1165170	51	G	3	unambiguous	gene	ERDMAN_1164	1164835	1165866	-	Rv1043c		hypothetical protein
3811725	51	G	4	unambiguous	intergenic/unannotated	None
3304880	51	G	4	ambiguous	gene	ERDMAN_3246	3303999	3305219	+	Rv2963		integral membrane protein
1275554	51	G	5	unambiguous	gene	ERDMAN_1288	1274816	1276315	-	Rv1945		hypothetical protein
2187689	51	G	5	unambiguous	gene	ERDMAN_2142	2186978	2188426	+			hypothetical protein
4006813	51	G	6	unambiguous	intergenic/unannotated	None
216611	51	G	7	unambiguous	gene	ERDMAN_0211	215582	217657	+	Rv0186	bglS	beta-glucosidase
	51	G	8
3838079	51	G	9	unambiguous	gene	ERDMAN_3761	3837447	3838145	-	Rv3434c		transmembrane protein
3304880	51	G	10	ambiguous	gene	ERDMAN_3246	3303999	3305219	+	Rv2963		integral membrane protein
3336280	51	G	10	unambiguous	gene	ERDMAN_3276	3335504	3336358	-	Rv2990c		hypothetical protein
907534	51	G	11	unambiguous	gene	ERDMAN_0898	907446	908279	-			thiosulfate sulfurtransferase, rhodanese
2015532	51	G	11	unambiguous	gene	ERDMAN_1974	2014651	2015832	-	Rv1785c	cyp143	cytochrome P450 143
3470985	51	G	11	unambiguous	gene	ERDMAN_3412	3470239	3471072	+	Rv3117	cysA3	thiosulfate sulfurtransferase
3873900	51	G	11	ambiguous	gene	ERDMAN_3801	3873699	3873971	+	Rv1580c		phiRv1 phage protein
4103675	51	G	12	ambiguous	gene	ERDMAN_4032	4102765	4105197	+	Rv3682	ponA2	bifunctional membrane-associatedpenicillin-binding protein 1A/1B
3017971	51	H	1	unambiguous	intergenic/unannotated	None
929487	51	H	2	ambiguous	intergenic/unannotated	None
3529389	51	H	2	ambiguous	intergenic/unannotated	None
1832544	51	H	3	unambiguous	gene	ERDMAN_1805	1832158	1835409	-	Rv1640c	lysS	lysyl-tRNA synthetase
3565684	51	H	4	ambiguous	gene	ERDMAN_3513	3565661	3565879	+			hypothetical protein
1702768	51	H	5	unambiguous	gene	ERDMAN_1692	1702498	1703433	+	Rv1518		hypothetical protein
4006813	51	H	6	unambiguous	intergenic/unannotated	None
4303123	51	H	6	unambiguous	gene	ERDMAN_4220	4303070	4303249	-			hypothetical protein
	51	H	7
4040685	51	H	8	unambiguous	intergenic/unannotated	None
	51	H	9
915680	51	H	10	unambiguous	gene	ERDMAN_0906	915438	916607	-	Rv0823c		transcriptional regulator
1595770	51	H	10	unambiguous	gene	ERDMAN_1586	1595362	1596969	-	Rv1427c	fadD12	acyl-CoA synthetase
731167	51	H	11	unambiguous	intergenic/unannotated	None
4319735	51	H	12	unambiguous	intergenic/unannotated	None
3594703	51	H	12	ambiguous	gene	ERDMAN_3545	3594254	3595141	-	Rv3232c	pvdS	transcriptional regulator
255493	52	A	1	ambiguous	gene	ERDMAN_0241	255475	256992	+	Rv0214	fadD4	acyl-CoA synthetase
2998457	52	A	1	unambiguous	gene	ERDMAN_2957	2998440	2998808	-	Rv2694c		hypothetical protein
3922347	52	A	2	unambiguous	intergenic/unannotated	None
2545352	52	A	2	ambiguous	gene	ERDMAN_2503	2544552	2546057	+	Rv2287	yjcE	integral membrane transport protein
1059417	52	A	3	unambiguous	intergenic/unannotated	None
3600364	52	A	3	unambiguous	gene	ERDMAN_3552	3599841	3602987	-	Rv3239c		transmembrane transport protein
4337584	52	A	4	unambiguous	intergenic/unannotated	None
847831	52	A	5	unambiguous	intergenic/unannotated	None
3310150	52	A	5	unambiguous	gene	ERDMAN_3251	3308426	3311809	-	Rv2967c	pca	pyruvate carboxylase
1430154	52	A	6	unambiguous	gene	ERDMAN_1428	1428580	1430166	+	Rv1279		dehydrogenase FAD flavoprotein GMCoxidoreductase
850147	52	A	7	unambiguous	intergenic/unannotated	None
3859653	52	A	7	unambiguous	gene	ERDMAN_3782	3858767	3860320	+	Rv3454		integral membrane protein
2402632	52	A	8	unambiguous	intergenic/unannotated	None
2715791	52	A	9	unambiguous	gene	ERDMAN_2673	2715754	2716287	+	Rv2429	ahpD	alkyl hydroperoxide reductase subunit D
544903	52	A	10	unambiguous	gene	ERDMAN_0496; ERDMAN_0497				ERDMAN_0496; Rv0453	none; PPE11	hypothetical protein; PPE family protein
2237310	52	A	10	unambiguous	gene	ERDMAN_2203	2236454	2237896	+	Rv2000		hypothetical protein
2526968	52	A	10	unambiguous	gene	ERDMAN_2486	2526837	2527799	+	Rv2263		short chain dehydrogenase
3842470	52	A	10	unambiguous	gene	ERDMAN_3766	3841629	3842471	+	Rv3438		hypothetical protein
2622082	52	A	11	unambiguous	intergenic/unannotated	None
4349276	52	A	11	unambiguous	gene	ERDMAN_4263	4347814	4349427	-	Rv3885c		hypothetical protein
2841315	52	A	12	unambiguous	gene	ERDMAN_2784	2840903	2841853	+	Rv2529		hypothetical protein
1503263	52	B	1	ambiguous	gene	ERDMAN_1494	1502889	1503329	+	Rv1334		hypothetical protein
2159845	52	B	1	unambiguous	gene	ERDMAN_2112	2158744	2161695	-	Rv1918c	PPE35	PPE family protein
1520594	52	B	2	ambiguous	intergenic/unannotated	None
10827	52	B	2	ambiguous	gene	ERDMAN_0008	10190	10828	+	Rv0007		hypothetical protein
440665	52	B	2	ambiguous	gene	ERDMAN_0402	440225	441607	+	Rv0362	mgtE	Mg2+ transport transmembrane protein
3689442	52	B	2	unambiguous	gene	ERDMAN_3633	3689191	3689529	-	Rv3315c	cdd	cytidine deaminase
639605	52	B	3	unambiguous	gene	ERDMAN_0598	639261	639647	-	Rv0546c		hypothetical protein
457556	52	B	4	ambiguous	gene	ERDMAN_0421	457269	458177	-	Rv0381c		hypothetical protein
2606133	52	B	5	unambiguous	gene	ERDMAN_2571	2606057	2606176	-			hypothetical protein
1974503	52	B	6	unambiguous	gene	ERDMAN_1935	1973006	1974550	-			phospholipase C
534125	52	B	6	unambiguous	gene	None	534125	534640	+	Rv0443		hypothetical protein
3122839	52	B	7	unambiguous	gene	ERDMAN_3098	3122118	3123002	-	Rv2826c		hypothetical protein
	52	B	8
3980267	52	B	9	unambiguous	gene	ERDMAN_3903	3979026	3980684	+	Rv3558	PPE64	PPE family protein
3892582	52	B	10	unambiguous	intergenic/unannotated	None
639934	52	B	10	unambiguous	gene	ERDMAN_0599	639710	640594	-	Rv0547c		short chain dehydrogenase
1178860	52	B	11	ambiguous	gene	ERDMAN_1179	1178400	1179632	+	Rv1057		hypothetical protein
457556	52	B	12	ambiguous	gene	ERDMAN_0421	457269	458177	-	Rv0381c		hypothetical protein
3261820	52	B	12	ambiguous	gene	ERDMAN_3218	3260977	3261972	+	Rv2936	drrA	daunorubicin-DIM-transport ATP-binding proteinABC transporter A
4154234	52	B	12	unambiguous	gene	ERDMAN_4083	4153893	4155671	+	Rv3727		oxidoreductase
	52	C	1
1520594	52	C	2	ambiguous	intergenic/unannotated	None
440665	52	C	2	ambiguous	gene	ERDMAN_0402	440225	441607	+	Rv0362	mgtE	Mg2+ transport transmembrane protein
3914311	52	C	2	unambiguous	gene	ERDMAN_3844	3914185	3914376	-	Rv3503c	fdxD	ferredoxin
628490	52	C	3	unambiguous	gene	ERDMAN_0587	628135	628929	+	Rv0535	pnp	5'-methylthioadenosine phosphorylase
628490	52	C	4	unambiguous	gene	ERDMAN_0587	628135	628929	+	Rv0535	pnp	5'-methylthioadenosine phosphorylase
1275788	52	C	4	unambiguous	gene	ERDMAN_1288	1274816	1276315	-	Rv1945		hypothetical protein
2187455	52	C	4	unambiguous	gene	ERDMAN_2142	2186978	2188426	+			hypothetical protein
1102441	52	C	5	ambiguous	gene	ERDMAN_1097	1101595	1103661	+	Rv0987		adhesion component transport transmembraneprotein ABC transporter
1960424	52	C	5	unambiguous	gene	ERDMAN_1924	1958581	1961178	+	Rv1747		transmembrane ATP-binding protein ABCtransporter
3233446	52	C	6	unambiguous	gene	ERDMAN_3211	3232332	3234212	+	Rv2930	fadD26	acyl-CoA synthetase
2839023	52	C	7	unambiguous	gene	ERDMAN_2780	2838902	2839303	+	Rv2527		hypothetical protein
2978166	52	C	8	unambiguous	gene	ERDMAN_2937	2978123	2978875	-	Rv2675c		hypothetical protein
3726235	52	C	9	unambiguous	intergenic/unannotated	None
2566212	52	C	10	ambiguous	intergenic/unannotated	None
4080193	52	C	10	unambiguous	intergenic/unannotated	None
2712242	52	C	11	unambiguous	gene	ERDMAN_2668	2710814	2712256	-	Rv2425c		hypothetical protein
939106	52	C	12	unambiguous	gene	ERDMAN_0936	938624	939901	+	Rv0845		two component sensor kinase
3256678	52	D	1	unambiguous	gene	ERDMAN_3217	3256500	3260966	+	Rv2935	ppsE	phenolpthiocerol synthesis type-I polyketidesynthase
	52	D	2
2517928	52	D	3	unambiguous	gene	ERDMAN_2476	2516769	2518358	+			alkyldihydroxyacetonephosphate synthase
486676	52	D	4	unambiguous	gene	ERDMAN_0447	485691	487448	+	Rv0404	fadD30	acyl-CoA synthetase
4337024	52	D	4	unambiguous	gene	ERDMAN_4251	4335985	4337448	+	Rv3877		transmembrane protein
1102441	52	D	5	ambiguous	gene	ERDMAN_1097	1101595	1103661	+	Rv0987		adhesion component transport transmembraneprotein ABC transporter
1111635	52	D	6	unambiguous	gene	ERDMAN_1107	1111436	1112512	+	Rv0996		transmembrane protein
772080	52	D	7	unambiguous	intergenic/unannotated	None
3641362	52	D	7	unambiguous	gene	ERDMAN_3589	3640045	3642315	+	Rv3273		transmembrane carbonic anhydrase
186912	52	D	8	unambiguous	gene	ERDMAN_0184	186746	188152	-	Rv0159c	PE3	PE family protein
2753335	52	D	9	unambiguous	gene	ERDMAN_2708	2752838	2754238	-	Rv2462c	tig	trigger factor
2111950	52	D	10	unambiguous	gene	ERDMAN_2062	2111609	2112211	-	Rv1870c		hypothetical protein
3113181	52	D	11	unambiguous	gene	ERDMAN_3087	3112880	3113284	-	csm6		CRISPR-associated protein
1777326	52	D	12	unambiguous	intergenic/unannotated	None
2020658	52	D	12	unambiguous	gene	ERDMAN_1979	2019590	2020681	+	Rv1790	PPE27	PPE family protein
255493	52	E	1	ambiguous	gene	ERDMAN_0241	255475	256992	+	Rv0214	fadD4	acyl-CoA synthetase
2545352	52	E	2	ambiguous	gene	ERDMAN_2503	2544552	2546057	+	Rv2287	yjcE	integral membrane transport protein
1059417	52	E	3	unambiguous	intergenic/unannotated	None
3883504	52	E	3	ambiguous	gene	ERDMAN_3814	3883426	3884328	-	Rv3473c	bpoA	peroxidase
457556	52	E	4	ambiguous	gene	ERDMAN_0421	457269	458177	-	Rv0381c		hypothetical protein
3883504	52	E	4	ambiguous	gene	ERDMAN_3814	3883426	3884328	-	Rv3473c	bpoA	peroxidase
3310150	52	E	5	unambiguous	gene	ERDMAN_3251	3308426	3311809	-	Rv2967c	pca	pyruvate carboxylase
	52	E	6
850147	52	E	7	unambiguous	intergenic/unannotated	None
	52	E	8
1339145	52	E	9	ambiguous	intergenic/unannotated	None
544903	52	E	10	unambiguous	gene	ERDMAN_0496; ERDMAN_0497				ERDMAN_0496; Rv0453	none, PPE11	hypothetical protein, PPE family protein
2057528	52	E	10	unambiguous	gene	ERDMAN_2011	2057366	2059702	+	Rv1821	secA2	preprotein translocase subunit
1178860	52	E	11	ambiguous	gene	ERDMAN_1179	1178400	1179632	+	Rv1057		hypothetical protein
4179116	52	E	11	ambiguous	gene	ERDMAN_4109	4179114	4179464	-	Rv3750c		excisionase
4349276	52	E	11	unambiguous	gene	ERDMAN_4263	4347814	4349427	-	Rv3885c		hypothetical protein
457556	52	E	12	ambiguous	gene	ERDMAN_0421	457269	458177	-	Rv0381c		hypothetical protein
2481239	52	E	12	unambiguous	gene	ERDMAN_2440	2480734	2483718	-	Rv2221c	glnE	glutamate-ammonia-ligase adenylyltransferase
	52	F	1
	52	F	2
1936159	52	F	3	unambiguous	gene	ERDMAN_1899	1935936	1936646	-	Rv1725c		hypothetical protein
214514	52	F	4	unambiguous	gene	ERDMAN_0209	214282	215031	+	Rv0184		hypothetical protein
974436	52	F	5	unambiguous	gene	ERDMAN_0971	974354	975700	-	Rv0878c	PPE13	PPE family protein
	52	F	6
89943	52	F	7	unambiguous	gene	ERDMAN_0099	89531	91453	+	Rv0083		oxidoreductase
275941	52	F	8	unambiguous	gene	ERDMAN_0259	275373	277079	+	Rv0231	fadE4	acyl-CoA dehydrogenase
4215542	52	F	9	ambiguous	intergenic/unannotated	None
2083182	52	F	9	unambiguous	gene	ERDMAN_2032	2083078	2084514	-	Rv1843c	guaB1	inositol-5-monophosphate dehydrogenase
2594655	52	F	10	unambiguous	gene	ERDMAN_2561	2594458	2595147	+	Rv2335	cysE	serine acetyltransferase
3585540	52	F	10	unambiguous	gene	ERDMAN_3537	3585235	3586083	+	Rv3224		short chain dehydrogenase
1177329	52	F	11	unambiguous	gene	ERDMAN_1177	1176767	1177447	+	Rv1056		hypothetical protein
	52	F	12
4106007	52	G	1	unambiguous	gene	ERDMAN_4033	4105266	4106225	+	Rv3683		hypothetical protein
10827	52	G	2	ambiguous	gene	ERDMAN_0008	10190	10828	+	Rv0007		hypothetical protein
1058984	52	G	2	unambiguous	gene	ERDMAN_1052	1058151	1059149	-	Rv0950c		hypothetical protein
3717945	52	G	2	unambiguous	gene	ERDMAN_3661	3714269	3720097	-			PPE family protein
3021619	52	G	3	unambiguous	gene	ERDMAN_2983	3019561	3021660	-	Rv2721c		hypothetical protein
4363235	52	G	3	unambiguous	gene	ERDMAN_4275	4362764	4363633	-	Rv3896c		hypothetical protein
2209493	52	G	4	unambiguous	gene	ERDMAN_2174	2209126	2209791	+	Rv1975		hypothetical protein
294359	52	G	5	unambiguous	gene	ERDMAN_0273	293114	294949	-	Rv0244c	fadE5	acyl-CoA dehydrogenase
4174072	52	G	6	unambiguous	gene	ERDMAN_4101	4173758	4174243	-	Rv3742c		oxidoreductase
3810549	52	G	7	unambiguous	intergenic/unannotated	None
2466758	52	G	8	unambiguous	gene	ERDMAN_2428	2466229	2467335	-	Rv2210c	ilvE	branched-chain amino acid aminotransferase
4103071	52	G	8	unambiguous	gene	ERDMAN_4032	4102765	4105197	+	Rv3682	ponA2	bifunctional membrane-associatedpenicillin-binding protein 1A/1B
4215542	52	G	9	ambiguous	intergenic/unannotated	None
3203048	52	G	10	unambiguous	intergenic/unannotated	None
610911	52	G	10	unambiguous	gene	ERDMAN_0567	610418	611650	+	Rv0517		membrane acyltransferase
1701688	52	G	11	unambiguous	intergenic/unannotated	None
670841	52	G	12	ambiguous	gene	ERDMAN_0631	670257	671396	-	Rv0575c		hypothetical protein
3366046	52	G	12	unambiguous	gene	ERDMAN_3307	3365583	3366887	-	Rv3018c	PPE46	PPE family protein
	52	H	1
4034770	52	H	2	unambiguous	intergenic/unannotated	None
	52	H	3
486676	52	H	4	unambiguous	gene	ERDMAN_0447	485691	487448	+	Rv0404	fadD30	acyl-CoA synthetase
2094924	52	H	5	ambiguous	intergenic/unannotated	None
2392759	52	H	5	unambiguous	gene	ERDMAN_2358	2392688	2393218	-	Rv2140c	TB18.6	hypothetical protein
1407310	52	H	6	unambiguous	gene	ERDMAN_1407	1406749	1407876	+	Rv1260		hypothetical protein
2016959	52	H	6	ambiguous	gene	ERDMAN_1976	2016505	2017602	+	Rv1787	PPE25	PPE family protein
2016959	52	H	6	ambiguous	gene	ERDMAN_1976	2016505	2017602	+	Rv1787	PPE25	PPE family protein
2020083	52	H	6	ambiguous	gene	ERDMAN_1979	2019590	2020681	+	Rv1790	PPE27	PPE family protein
2020083	52	H	6	ambiguous	gene	ERDMAN_1979	2019590	2020681	+	Rv1790	PPE27	PPE family protein
2369278	52	H	7	ambiguous	intergenic/unannotated	None
4340683	52	H	8	unambiguous	intergenic/unannotated	None
824503	52	H	8	ambiguous	gene	ERDMAN_0803	824472	825200	+	Rv0730		hypothetical protein
4273795	52	H	8	ambiguous	gene	ERDMAN_4191	4272547	4273959	-	Rv3824c	papA1	polyketide synthase associated protein
1811252	52	H	9	unambiguous	gene	ERDMAN_1785	1810198	1811454	-	Rv1625c	cya	membrane-anchored adenylyl cyclase
3790331	52	H	9	unambiguous	gene	ERDMAN_3712	3790273	3791199	+	Rv3393	iunH	nucleoside hydrolase
2369278	52	H	10	ambiguous	intergenic/unannotated	None
886325	52	H	10	unambiguous	gene	ERDMAN_0877	885739	886548	-	Rv0792c		GntR family transcriptional regulator
2627736	52	H	10	unambiguous	gene	ERDMAN_2589	2626615	2628462	-	Rv2356c	PPE40	PPE family protein
1618506	52	H	11	unambiguous	gene	ERDMAN_1609	1618429	1619973	-	Rv1447c	zwf2	glucose-6-phosphate 1-dehydrogenase
294991	52	H	12	unambiguous	intergenic/unannotated	None
578530	53	A	1	unambiguous	gene	ERDMAN_0533	578493	579014	+	Rv0487		hypothetical protein
2484726	53	A	1	ambiguous	gene	ERDMAN_2441	2483767	2485107	-	Rv2222c	glnA2	glutamine synthetase
3263036	53	A	1	unambiguous	gene	ERDMAN_3220	3262835	3263665	+	Rv2938	drrC	daunorubicin-DIM-transport integral membraneprotein ABC transporter C
	53	A	2
1674890	53	A	3	unambiguous	intergenic/unannotated	None
13323	53	A	4	ambiguous	gene	ERDMAN_0015	13133	13447	-	Rv0010c		hypothetical protein
3824707	53	A	4	unambiguous	gene	ERDMAN_3747	3824691	3824810	-			hypothetical protein
3581384	53	A	5	unambiguous	intergenic/unannotated	None
2307678	53	A	5	unambiguous	gene	ERDMAN_2265	2306987	2308591	-	Rv2052c		hypothetical protein
2715997	53	A	6	unambiguous	gene	ERDMAN_2673	2715754	2716287	+	Rv2429	ahpD	alkyl hydroperoxide reductase subunit D
14097	53	A	7	unambiguous	intergenic/unannotated	None
2792305	53	A	7	unambiguous	gene	ERDMAN_2739	2789641	2792370	-	obg		GTP-binding protein
2381768	53	A	8	ambiguous	gene	ERDMAN_2344	2381506	2382975	+	Rv2127	ansP1	L-asparagine permease
2484726	53	A	8	ambiguous	gene	ERDMAN_2441	2483767	2485107	-	Rv2222c	glnA2	glutamine synthetase
2374285	53	A	9	unambiguous	gene	ERDMAN_2339	2373961	2375382	+	Rv2123	PPE37	PPE family protein
3264277	53	A	9	unambiguous	gene	ERDMAN_3221	3263727	3264980	+	Rv2939	papA5	acyltransferase
1103190	53	A	10	unambiguous	gene	ERDMAN_1097	1101595	1103661	+	Rv0987		adhesion component transport transmembraneprotein ABC transporter
3929680	53	A	11	ambiguous	intergenic/unannotated	None
292180	53	A	11	unambiguous	gene	ERDMAN_0272	291486	292808	+	Rv0243	fadA2	acetyl-CoA acetyltransferase
3911098	53	A	11	unambiguous	gene	ERDMAN_3840	3910118	3911320	-	Rv3499c	mce4A	MCE-family protein
3978536	53	A	11	ambiguous	gene	ERDMAN_3902	3978075	3978668	-	Rv3557c		TetR family transcriptional regulator
2228034	53	A	12	unambiguous	gene	ERDMAN_2195	2226065	2228314	-	Rv1992c	ctpG	metal cation transporter P-type ATPase
3522017	53	A	12	unambiguous	gene	ERDMAN_3466	3522013	3522495	-	Rv3165c		hypothetical protein
4023998	53	B	1	ambiguous	intergenic/unannotated	None
3288262	53	B	1	ambiguous	gene	ERDMAN_3231	3286600	3288717	-	Rv2948c	fadD22	acyl-CoA synthetase
3412098	53	B	2	ambiguous	gene	ERDMAN_3352	3411858	3413366	+	Rv3062	ligB	ATP-dependent DNA ligase
438218	53	B	3	unambiguous	gene	ERDMAN_0399	437872	438651	+	Rv0359		integral membrane protein
3094385	53	B	4	unambiguous	intergenic/unannotated	None
3203270	53	B	5	unambiguous	gene	ERDMAN_3186	3203112	3204056	+	Rv2905	lppW	alanine rich lipoprotein
3288262	53	B	6	ambiguous	gene	ERDMAN_3231	3286600	3288717	-	Rv2948c	fadD22	acyl-CoA synthetase
1520093	53	B	7	unambiguous	intergenic/unannotated	None
170585	53	B	8	unambiguous	gene	ERDMAN_0167	170528	171481	+	Rv0145		hypothetical protein
2936877	53	B	9	unambiguous	gene	None	2936877	2937698	+	Rv2622		methyltransferase
3100300	53	B	10	unambiguous	intergenic/unannotated	None
3288262	53	B	10	ambiguous	gene	ERDMAN_3231	3286600	3288717	-	Rv2948c	fadD22	acyl-CoA synthetase
427509	53	B	11	ambiguous	gene	ERDMAN_0394	425146	435033	-	Rv0355c	PPE8	PPE family protein
918607	53	B	12	ambiguous	gene	ERDMAN_0909	918568	919650	+	Rv0826		hypothetical protein
4023998	53	C	1	ambiguous	intergenic/unannotated	None
1765541	53	C	1	unambiguous	gene	ERDMAN_1741	1764471	1766594	-	Rv1565c		hypothetical protein
2560331	53	C	2	ambiguous	intergenic/unannotated	None
3192999	53	C	2	ambiguous	gene	ERDMAN_3176	3192865	3193716	-	Rv2895c	viuB	mycobactin utilization protein
2618880	53	C	3	unambiguous	intergenic/unannotated	None
1696151	53	C	4	unambiguous	gene	ERDMAN_1685	1695904	1696926	+	Rv1511	gmdA	GDP-D-mannose dehydratase
2560331	53	C	5	ambiguous	intergenic/unannotated	None
1646996	53	C	5	unambiguous	gene	ERDMAN_1633	1646502	1648331	-	Rv1467c	fadE15	acyl-CoA dehydrogenase
3520406	53	C	6	unambiguous	gene	ERDMAN_3464	3519742	3521013	-	Rv3163c		hypothetical protein
2322700	53	C	7	ambiguous	gene	ERDMAN_2283	2321960	2322883	-	Rv2068c	blaC	class A BETA-lactamase
652434	53	C	8	ambiguous	intergenic/unannotated	None
292082	53	C	8	unambiguous	gene	ERDMAN_0272	291486	292808	+	Rv0243	fadA2	acetyl-CoA acetyltransferase
2484726	53	C	8	ambiguous	gene	ERDMAN_2441	2483767	2485107	-	Rv2222c	glnA2	glutamine synthetase
2305475	53	C	9	unambiguous	gene	ERDMAN_2264	2304205	2306994	-	Rv2051c	ppm1	polyprenol-monophosphomannose synthase
2017162	53	C	10	unambiguous	gene	ERDMAN_1976	2016505	2017602	+	Rv1787	PPE25	PPE family protein
2690507	53	C	11	unambiguous	gene	ERDMAN_2642	2690214	2692175	-	Rv2404c	lepA	GTP-binding protein
4367104	53	C	12	unambiguous	gene	ERDMAN_4278	4366195	4367127	-	Rv3900c		hypothetical protein
	53	D	1
3922612	53	D	2	ambiguous	gene	ERDMAN_3849	3922398	3924776	+			PE-PGRS family protein
2750221	53	D	3	unambiguous	gene	ERDMAN_2706	2749730	2751535	+	Rv2459		integral membrane transport protein
494074	53	D	4	unambiguous	gene	ERDMAN_0450	493500	495572	+	Rv0408	pta	phosphate acetyltransferase
1665211	53	D	4	unambiguous	gene	ERDMAN_1649	1664205	1665212	+	Rv1481		hypothetical protein
1837621	53	D	4	unambiguous	gene	ERDMAN_1809	1837247	1838029	+	Rv1644	tsnR	23S rRNA methyltransferase
3824707	53	D	4	unambiguous	gene	ERDMAN_3747	3824691	3824810	-			hypothetical protein
	53	D	5
667349	53	D	6	unambiguous	intergenic/unannotated	None
140852	53	D	7	unambiguous	gene	ERDMAN_0136	140333	141277	+	Rv0117	oxyS	oxidative stress response regulatory protein
	53	D	8
1100886	53	D	9	unambiguous	gene	ERDMAN_1096	1100856	1101602	+	Rv0986		adhesion component transport ATP-bindingprotein ABC transporter
2901143	53	D	10	unambiguous	gene	ERDMAN_2845	2900924	2902252	-	Rv2586c	secF	preprotein translocase subunit
1333435	53	D	11	unambiguous	intergenic/unannotated	None
2309325	53	D	12	unambiguous	gene	ERDMAN_2267	2309199	2309912	+	Rv2054		hypothetical protein
578530	53	E	1	unambiguous	gene	ERDMAN_0533	578493	579014	+	Rv0487		hypothetical protein
3029939	53	E	2	ambiguous	gene	ERDMAN_2991	3029857	3030222	-			hypothetical protein
	53	E	3
13323	53	E	4	ambiguous	gene	ERDMAN_0015	13133	13447	-	Rv0010c		hypothetical protein
2307678	53	E	5	unambiguous	gene	ERDMAN_2265	2306987	2308591	-	Rv2052c		hypothetical protein
2715997	53	E	6	unambiguous	gene	ERDMAN_2673	2715754	2716287	+	Rv2429	ahpD	alkyl hydroperoxide reductase subunit D
14097	53	E	7	unambiguous	intergenic/unannotated	None
652434	53	E	8	ambiguous	intergenic/unannotated	None
2381768	53	E	8	ambiguous	gene	ERDMAN_2344	2381506	2382975	+	Rv2127	ansP1	L-asparagine permease
2374285	53	E	9	unambiguous	gene	ERDMAN_2339	2373961	2375382	+	Rv2123	PPE37	PPE family protein
1103190	53	E	10	unambiguous	gene	ERDMAN_1097	1101595	1103661	+	Rv0987		adhesion component transport transmembraneprotein ABC transporter
292180	53	E	11	unambiguous	gene	ERDMAN_0272	291486	292808	+	Rv0243	fadA2	acetyl-CoA acetyltransferase
3522017	53	E	12	unambiguous	gene	ERDMAN_3466	3522013	3522495	-	Rv3165c		hypothetical protein
4367390	53	E	12	ambiguous	gene	ERDMAN_4279	4367187	4367540	-	Rv3901c		hypothetical protein
1510310	53	F	1	unambiguous	gene	ERDMAN_1505	1509586	1511094	+	Rv1345	fadD33	acyl-CoA synthetase
3479741	53	F	1	ambiguous	gene	ERDMAN_3426	3479433	3479783	-			hypothetical protein
4042994	53	F	2	ambiguous	intergenic/unannotated	None
881051	53	F	3	unambiguous	gene	ERDMAN_0869	880977	881495	-	Rv0786c		hypothetical protein
1837621	53	F	4	unambiguous	gene	ERDMAN_1809	1837247	1838029	+	Rv1644	tsnR	23S rRNA methyltransferase
1197347	53	F	5	unambiguous	gene	ERDMAN_1199	1196634	1197800	-	Rv1074c	fadA3	acetyl-CoA acetyltransferase
1957382	53	F	6	unambiguous	gene	ERDMAN_1923	1957089	1958519	+	Rv1746	pknF	anchored-membrane serine/threonine-proteinkinase
3177052	53	F	7	unambiguous	gene	ERDMAN_3155	3176579	3177442	-	Rv2877c		integral membrane protein
931900	53	F	8	ambiguous	gene	ERDMAN_0928	931727	931915	-			large form NAD-specific glutamate dehydrogenase
	53	F	9
3269385	53	F	10	unambiguous	gene	ERDMAN_3222	3265143	3271478	-	Rv2940c	mas	multifunctional mycocerosic acid synthasemembrane-associated MAS
274255	53	F	11	unambiguous	intergenic/unannotated	None
1197347	53	F	12	unambiguous	gene	ERDMAN_1199	1196634	1197800	-	Rv1074c	fadA3	acetyl-CoA acetyltransferase
2585542	53	F	12	unambiguous	gene	ERDMAN_2551	2585457	2586605	+	Rv2328	PE23	PE family protein
1443437	53	G	1	unambiguous	gene	ERDMAN_1440	1442056	1443489	-	Rv1290c		hypothetical protein
1572770	53	G	2	ambiguous	gene	ERDMAN_1561	1572639	1573463	-	Rv1403c		putative methyltransferase
2361134	53	G	3	unambiguous	gene	ERDMAN_2324	2360602	2361333	+	Rv2108	PPE36	PPE family protein
1665211	53	G	4	unambiguous	gene	ERDMAN_1649	1664205	1665212	+	Rv1481		hypothetical protein
2908936	53	G	5	unambiguous	gene	ERDMAN_2849	2906112	2909618	+	Rv2590	fadD9	fatty-acid-CoA ligase
1380990	53	G	6	unambiguous	gene	ERDMAN_1385	1380460	1381560	-	Rv1239c	corA	magnesium/cobalt transporter
2383224	53	G	7	unambiguous	gene	ERDMAN_2346	2383198	2384079	-	Rv2129c		short chain dehydrogenase
931900	53	G	8	ambiguous	gene	ERDMAN_0928	931727	931915	-			large form NAD-specific glutamate dehydrogenase
2748593	53	G	9	unambiguous	intergenic/unannotated	None
214871	53	G	10	unambiguous	gene	ERDMAN_0209	214282	215031	+	Rv0184		hypothetical protein
3929680	53	G	11	ambiguous	intergenic/unannotated	None
1961675	53	G	11	unambiguous	gene	ERDMAN_1925	1961611	1962282	+	Rv1748		hypothetical protein
1213934	53	G	12	unambiguous	intergenic/unannotated	None
2245311	53	G	12	ambiguous	gene	ERDMAN_2210	2243076	2247059	+	Rv2006	otsB1	trehalose-6-phosphate phosphatase
	53	H	1
3270026	53	H	2	ambiguous	gene	ERDMAN_3222	3265143	3271478	-	Rv2940c	mas	multifunctional mycocerosic acid synthasemembrane-associated MAS
3466324	53	H	3	unambiguous	intergenic/unannotated	None
	53	H	4
198272	53	H	5	unambiguous	gene	ERDMAN_0194	197847	199211	+	Rv0169	mce1A	MCE-family protein
3300091	53	H	6	unambiguous	gene	ERDMAN_3242	3299477	3300763	-	Rv2958c		glycosyl transferase
2605327	53	H	7	unambiguous	intergenic/unannotated	None
2249083	53	H	8	unambiguous	intergenic/unannotated	None
2249083	53	H	8	unambiguous	intergenic/unannotated	None
3536916	53	H	9	unambiguous	gene	ERDMAN_3482	3535718	3537007	+	Rv3179		hypothetical protein
170970	53	H	10	unambiguous	gene	ERDMAN_0167	170528	171481	+	Rv0145		hypothetical protein
427509	53	H	11	ambiguous	gene	ERDMAN_0394	425146	435033	-	Rv0355c	PPE8	PPE family protein
1025198	53	H	11	unambiguous	gene	ERDMAN_1023	1025177	1026832	+	Rv0922		transposase
921926	53	H	12	unambiguous	gene	ERDMAN_0914	921855	922670	-	Rv0831c		hypothetical protein
3000305	54	A	1	unambiguous	gene	ERDMAN_2959	2999870	3000649	-	Rv2696c		hypothetical protein
2124573	54	A	2	ambiguous	gene	ERDMAN_2076	2124561	2124983	-	Rv1884c	rpfC	resuscitation-promoting factor
48089	54	A	3	unambiguous	intergenic/unannotated	None
1612437	54	A	3	unambiguous	gene	ERDMAN_1600	1611277	1612668	-			PE-PGRS family protein
4267244	54	A	3	unambiguous	gene	ERDMAN_4188	4266797	4267594	+	Rv3821		integral membrane protein
80348	54	A	4	ambiguous	gene	ERDMAN_0087	79755	80804	+	Rv0072		glutamine-transport transmembrane protein ABCtransporter
256958	54	A	4	unambiguous	gene	ERDMAN_0241	255475	256992	+	Rv0214	fadD4	acyl-CoA synthetase
3098705	54	A	4	unambiguous	gene	ERDMAN_3070	3098515	3098982	+	Rv2803		hypothetical protein
2660576	54	A	5	unambiguous	gene	ERDMAN_2618	2660520	2664764	-	Rv2383c	mbtB	phenyloxazoline synthase
2637179	54	A	6	unambiguous	gene	ERDMAN_2599	2635987	2637294	-	Rv2366c		transmembrane protein
3073722	54	A	6	unambiguous	gene	ERDMAN_3046	3073513	3074628	+	Rv2780	ald	secreted L-alanine dehydrogenase
66046	54	A	7	unambiguous	gene	ERDMAN_0072	65622	66674	+	Rv0062	celA1	Possible cellulase CelA1 (endoglucanase)
3269165	54	A	7	unambiguous	gene	ERDMAN_3222	3265143	3271478	-	Rv2940c	mas	multifunctional mycocerosic acid synthasemembrane-associated MAS
3830631	54	A	8	unambiguous	intergenic/unannotated	None
1357241	54	A	9	unambiguous	gene	ERDMAN_1360	1356276	1357937	-	Rv1215c		hypothetical protein
4198697	54	A	9	unambiguous	gene	ERDMAN_4137	4198042	4199103	+	Rv3772	hisC2	putative aminotransferase
2776036	54	A	10	unambiguous	gene	ERDMAN_2727	2774501	2776870	-	Rv2482c	plsB2	glycerol-3-phosphate acyltransferase
3595365	54	A	10	unambiguous	gene	ERDMAN_3546	3595165	3595764	-	Rv3233c		hypothetical protein
2686375	54	A	11	unambiguous	gene	ERDMAN_2637	2685571	2686566	-	Rv2400c	subI	sulfate-binding lipoprotein
3011313	54	A	11	ambiguous	gene	ERDMAN_2974	3011311	3012393	-	Rv2712c		hypothetical protein
221046	54	A	12	ambiguous	intergenic/unannotated	None
3594808	54	A	12	unambiguous	gene	ERDMAN_3545	3594254	3595141	-	Rv3232c	pvdS	transcriptional regulator
376953	54	B	1	unambiguous	gene	ERDMAN_0340; ERDMAN_0341				Rv0306; Rv0307		putative oxidoreductase; hypothetical protein
147229	54	B	2	ambiguous	gene	ERDMAN_0140	147041	147475	-	Rv0121c		hypothetical protein
3657356	54	B	3	unambiguous	gene	ERDMAN_3607	3657166	3657618	-	Rv3291c		AsnC family transcriptional regulator
4342683	54	B	4	unambiguous	gene	ERDMAN_4257	4341449	4342831	-	Rv3881c		hypothetical protein
	54	B	5
1821229	54	B	6	unambiguous	gene	ERDMAN_1796	1820596	1822755	+	Rv1633	uvrB	excinuclease ABC subunit B
911601	54	B	7	unambiguous	gene	ERDMAN_0902	910697	911644	+	Rv0819		hypothetical protein
3839143	54	B	7	unambiguous	gene	ERDMAN_3763	3839030	3839191	-			hypothetical protein
1755842	54	B	8	unambiguous	gene	ERDMAN_1734	1755778	1756224	+	Rv1558		hypothetical protein
2550558	54	B	9	unambiguous	gene	ERDMAN_2509	2550053	2551276	+	Rv2294		aminotransferase
2433884	54	B	10	unambiguous	gene	ERDMAN_2397	2433750	2434685	-	Rv2180c		integral membrane protein
4331285	54	B	11	unambiguous	gene	ERDMAN_4245	4329733	4331508	+	Rv3871		hypothetical protein
3827959	54	B	12	unambiguous	gene	ERDMAN_3750	3827863	3828060	-			transposase
1934311	54	C	1	unambiguous	gene	ERDMAN_1895	1934169	1934327	-			hypothetical protein
3298885	54	C	2	ambiguous	gene	ERDMAN_3239	3298290	3299060	+	Rv2957		glycosyl transferase
1204944	54	C	3	unambiguous	intergenic/unannotated	None
300503	54	C	4	unambiguous	gene	ERDMAN_0278	300150	300971	-	Rv0249c		succinate dehydrogenase membrane anchor subunit
4104977	54	C	5	unambiguous	gene	ERDMAN_4032	4102765	4105197	+	Rv3682	ponA2	bifunctional membrane-associatedpenicillin-binding protein 1A/1B
598540	54	C	6	unambiguous	gene	ERDMAN_0556	598380	598796	+	Rv0506	mmpS2	membrane protein
27393	54	C	7	ambiguous	intergenic/unannotated	None
4007479	54	C	7	unambiguous	intergenic/unannotated	None
919578	54	C	8	unambiguous	gene	ERDMAN_0909	918568	919650	+	Rv0826		hypothetical protein
199411	54	C	9	unambiguous	gene	ERDMAN_0195	199208	200248	+	Rv0170	mce1B	MCE-family protein
1357241	54	C	9	unambiguous	gene	ERDMAN_1360	1356276	1357937	-	Rv1215c		hypothetical protein
3769365	54	C	10	unambiguous	gene	ERDMAN_3693	3768102	3769442	+	Rv3371		hypothetical protein
	54	C	11
221046	54	C	12	ambiguous	intergenic/unannotated	None
175623	54	C	12	unambiguous	gene	ERDMAN_0171	175013	175981	+	Rv0149		quinone oxidoreductase
1114392	54	D	1	unambiguous	gene	ERDMAN_1111	1113800	1114801	+	Rv0998		hypothetical protein
2031106	54	D	2	ambiguous	gene	ERDMAN_1990	2030657	2032624	+	Rv1800	PPE28	PPE family protein
876069	54	D	3	unambiguous	gene	ERDMAN_0863	874133	876292	+			protease II
544040	54	D	4	ambiguous	gene	ERDMAN_0495	543889	544581	+	Rv0452		transcriptional regulator
1476165	54	D	4	ambiguous	gene	ERDMAN_1473	1475708	1476205	-	Rv1316c	ogt	methylated-DNA-protein-cysteinemethyltransferase
3800387	54	D	5	unambiguous	gene	ERDMAN_3721	3799854	3802214	+	Rv3401		hypothetical protein
752435	54	D	6	unambiguous	gene	ERDMAN_0724	751498	753003	+	Rv0654		dioxygenase
2651570	54	D	6	unambiguous	gene	ERDMAN_2615	2650994	2656189	-	Rv2380c	mbtE	peptide synthetase MBTE (peptide synthase)
544040	54	D	7	ambiguous	gene	ERDMAN_0495	543889	544581	+	Rv0452		transcriptional regulator
4065158	54	D	7	unambiguous	gene	ERDMAN_3991	4063518	4065167	+	Rv3645		transmembrane protein
1422574	54	D	8	unambiguous	intergenic/unannotated	None
3392809	54	D	9	unambiguous	gene	ERDMAN_3333	3392490	3393530	+	Rv3045	adhC	NADP-dependent alcohol dehydrogenase
1945671	54	D	10	unambiguous	intergenic/unannotated	None
	54	D	11
318142	54	D	12	unambiguous	gene	ERDMAN_0294	316841	320470	-	Rv0266c	oplA	5-oxoprolinase
2400601	54	E	1	ambiguous	gene	ERDMAN_2367	2399846	2400631	-	Rv2148c		hypothetical protein
2258716	54	E	2	ambiguous	intergenic/unannotated	None
3618002	54	E	3	unambiguous	gene	ERDMAN_3567	3617481	3618968	-	Rv3253c		cationic amino acid transport integral membraneprotein
4267244	54	E	3	unambiguous	gene	ERDMAN_4188	4266797	4267594	+	Rv3821		integral membrane protein
256958	54	E	4	unambiguous	gene	ERDMAN_0241	255475	256992	+	Rv0214	fadD4	acyl-CoA synthetase
3029517	54	E	5	ambiguous	intergenic/unannotated	None
2637179	54	E	6	unambiguous	gene	ERDMAN_2599	2635987	2637294	-	Rv2366c		transmembrane protein
3269165	54	E	7	unambiguous	gene	ERDMAN_3222	3265143	3271478	-	Rv2940c	mas	multifunctional mycocerosic acid synthasemembrane-associated MAS
	54	E	8
1339145	54	E	9	ambiguous	intergenic/unannotated	None
1357241	54	E	9	unambiguous	gene	ERDMAN_1360	1356276	1357937	-	Rv1215c		hypothetical protein
2776036	54	E	10	unambiguous	gene	ERDMAN_2727	2774501	2776870	-	Rv2482c	plsB2	glycerol-3-phosphate acyltransferase
3011313	54	E	11	ambiguous	gene	ERDMAN_2974	3011311	3012393	-	Rv2712c		hypothetical protein
3594808	54	E	12	unambiguous	gene	ERDMAN_3545	3594254	3595141	-	Rv3232c	pvdS	transcriptional regulator
1342471	54	F	1	unambiguous	gene	ERDMAN_1343	1341426	1342736	+	Rv1200		integral membrane transport protein
2036665	54	F	2	ambiguous	gene	ERDMAN_1993	2036127	2038079	-	Rv1803c	PE_PGRS32	PE-PGRS family protein
3950609	54	F	3	unambiguous	gene	ERDMAN_3876	3950389	3951609	+	Rv3532	PPE61	PPE family protein
2204257	54	F	4	unambiguous	gene	ERDMAN_2168	2203959	2205200	+	Rv1969	mce3D	MCE-family protein
3404107	54	F	5	ambiguous	gene	ERDMAN_3346	3403990	3404853	-	Rv3057c		short chain dehydrogenase
4173062	54	F	6	unambiguous	gene	ERDMAN_4099	4171741	4173096	-	Rv3740c		hypothetical protein
[truncated: 3,176 more rows]
