# Supplementary material for: Mycobacterium tuberculosis Requires the Outer Membrane Lipid Phthiocerol Dimycocerosate for Starvation-Induced Antibiotic Tolerance
Source: mSystems. 2023 Jan 4;8(1):e00699-22. doi: 10.1128/msystems.00699-22 (PMC9948706; doi:10.1128/msystems.00699-22)
Supplement: TABLE S2 [file msystems.00699-22-st002.xlsx]

## Sheet: 6-10_Pi
Table S2 - Raw read counts for each Tnseq screen
TA site	Input pool			Control pool			CIP+INH treated pool			RIF+INH treated pool
2307678	65203	55524	70405	83055	83057	82872	82150	69640	78080	86690	78965	78012
2213962	59478	52728	64915	69595	69753	67280	75130	63954	70787	74812	75387	68785
2998469	49090	35152	50515	27354	30397	26812	22727	17201	21463	21880	23644	27382
2122177	48462	40533	51394	58800	59067	57931	63426	51636	60700	62150	59634	58454
1480360	42964	36062	47055	52374	53201	53836	58864	47834	56137	58341	58415	55122
1701496	42872	33980	43111	48400	48253	48238	52297	44600	50096	52193	52742	51511
3911492	39142	31457	44654	33338	38067	35960	34919	28942	34761	34696	32083	31870
4178875	38567	29733	36047	38546	40454	42398	44656	37339	42746	43941	40467	43078
3715258	38131	35478	41150	45011	46801	50354	49156	40909	47392	49271	50884	50020
1755373	36835	30604	37295	42489	42802	44428	50021	39830	46334	49732	50331	47468
1378175	35441	27344	37126	80228	68253	67908	66168	56698	61984	67055	62325	63296
3936819	35160	26856	35296	40271	41832	43063	43431	36212	42102	46729	45519	42663
1269339	31756	27763	35789	38972	38700	43249	44765	36180	41205	44275	44868	42525
2485514	30899	29336	30652	35144	37430	38311	41796	36464	40942	42443	40595	38896
1572668	30693	26185	27659	23695	22829	23961	19959	16165	18085	15297	15964	13739
1072532	30049	24130	28858	35443	33325	34098	39105	31748	36182	37778	38044	37127
3883203	29877	22638	28287	31808	31619	33480	33993	28582	31934	35375	33922	33288
2195293	28740	24987	29205	34651	34280	34828	38565	32554	36966	38328	41689	38964
4343509	28473	25449	27747	26396	24481	24632	38284	31309	34889	74316	80789	76801
3880230	28418	23417	27225	30151	32585	30701	33185	28073	31726	33849	32973	33381
3661068	27805	23035	26158	30422	28758	31849	34369	29487	31109	34687	35501	32824
1598361	26249	21664	27575	30383	34161	33943	36425	30556	33369	36153	34648	34465
821240	25311	21166	27201	26149	28800	27006	31022	26197	29068	31009	30474	29065
4171671	25236	21273	23758	22331	23614	21454	26457	22216	24076	26074	26951	24908
863204	25022	20386	23312	30394	31375	30978	33757	27260	31195	32782	33510	32991
2445923	24629	19174	25278	28713	28320	27440	33881	26232	30430	30421	29759	31935
1689457	24116	17755	26014	28864	31237	30360	33834	28453	31306	34308	36358	32337
3102298	23928	19415	23529	29244	28983	25148	27978	25931	29084	28063	31669	31108
1006455	23757	18585	22104	35518	33173	39138	39132	32261	35582	37465	37058	34373
2258759	23488	17838	22743	25946	25296	24678	27447	22807	26285	29198	29375	27219
4354899	23413	18851	24034	21970	19844	22307	24045	21133	22515	25738	25545	24684
2214028	23232	18239	23094	25719	26902	26308	28191	24058	27541	27025	27703	29829
116754	23072	17591	22380	29826	25833	28218	29556	23716	26907	30138	29235	28000
1542918	22998	19908	23456	23740	24413	27128	27280	22030	25367	26277	26182	24790
3541464	22609	16935	22134	27701	24716	24468	28828	23912	26068	29637	29464	27718
2525251	22344	19183	24484	25741	27319	28472	30057	24174	28081	31104	31834	29235
2328820	22227	20418	21609	26610	27211	25811	28064	23664	26516	27967	28843	25756
1533281	21575	19897	22653	23886	23034	24333	26305	21742	25337	26721	26967	25632
4287283	21521	17752	19960	21804	22068	22969	26445	22549	25115	27683	26436	25800
481556	21516	18159	20416	20801	22789	25329	26034	21321	24481	28249	27181	25556
3594280	21401	17386	21552	24380	25526	24553	25855	21303	24631	22579	22149	21469
315224	21384	18082	24318	18077	17441	18056	16114	12143	14629	16906	15737	15029
428341	20858	19071	21986	24032	22466	24899	25222	21952	24779	25322	27671	24420
4269476	20835	14632	18180	13705	15851	15969	16515	13367	15353	14822	15545	14074
2129211	20749	17020	20192	27075	23369	27081	27606	22688	25106	24182	25585	25364
3535205	20640	17705	20292	20981	22321	22231	25289	20745	23152	24968	25539	23820
2891376	20268	17656	19777	27557	23738	25612	26048	22775	25613	27037	27459	26052
80328	20137	17720	20268	19977	21761	22249	23373	19921	21735	25619	25182	26089
1799340	20086	16160	22186	22051	23444	25089	22917	19858	20840	24509	24305	22897
2439677	20059	15863	19813	23512	26393	24843	25129	20866	24815	25958	26191	24794
718684	19513	15402	18161	23647	21800	23136	25524	21150	24335	24724	24511	24458
658617	19509	14379	20620	22797	20183	22039	23642	19848	22576	25259	25660	29021
1412697	19508	16568	21193	21615	22543	21599	25218	20287	23692	23035	23972	22327
231081	19402	15368	17110	26110	22453	21287	24263	19763	21881	25596	25615	30298
1586557	19246	15085	18826	22675	24565	23410	26426	22190	24108	28918	29184	28888
2072464	19063	16628	19365	21924	21582	22479	24476	20771	23637	26489	25246	23586
760335	18963	16351	19257	19643	20202	18794	23028	20164	20396	20948	20374	21000
3357438	18799	15052	18895	14524	15917	16731	21335	17359	19806	14700	14883	13676
291393	18648	15833	19554	34435	27686	26663	29978	25652	27661	32419	32516	31502
2782225	18560	14425	16899	21354	21890	21439	22477	19610	20738	22392	22853	22652
3655722	18465	16725	18231	21831	22070	22562	26369	21327	23824	26698	26386	25066
3150846	18344	15175	17571	21537	23746	25711	25467	21675	23722	26579	26988	25546
1582182	18030	13115	19665	18772	15844	16396	16467	13481	15327	17422	16344	16454
2575914	18024	13229	16393	19890	22929	23466	24309	19310	22628	25213	25365	24826
1562837	17915	14354	20174	20224	22238	21392	23471	19720	22481	24705	23623	23662
3295598	17711	15763	18178	20977	21922	22122	24602	20323	22065	25049	25952	25687
475940	17549	13246	15712	17131	17540	18971	20912	17016	19704	20523	22293	19554
2126698	17489	14066	17904	17617	15721	20248	16087	14076	15053	11373	10889	10379
274022	17482	16029	18151	17864	17570	19760	21304	16748	19502	21053	20742	19951
3973653	17467	14881	16509	92405	91406	91416	96022	78934	86031	137975	147416	136781
4038898	17426	15315	17336	22873	22827	21737	26103	20333	23186	23443	23722	22559
3892753	17325	13399	16958	16890	18624	17213	20469	17572	19181	20965	21268	20578
4080373	17134	14196	17176	11612	10302	9361	11553	11346	10498	13054	12786	14070
1027769	17120	14241	15702	20047	19789	19302	21993	17270	20185	22068	22315	24048
223427	16869	13131	16339	15804	16872	15724	19864	15949	17706	19341	19599	18371
3903496	16826	14507	18430	16667	16715	17012	15946	13342	15447	15844	15502	14439
3731656	16779	14868	18867	17713	18514	22352	20581	17904	19858	20655	21515	19919
1728753	16756	13795	19243	19912	21626	21605	22865	18791	21418	23200	21314	22546
1527458	16549	12578	15677	18093	17735	19121	20091	17688	18529	19279	20879	22337
562324	16370	11946	17431	16974	19524	20473	21537	18231	20913	22822	22723	22184
426518	16021	12280	14446	17348	15737	17001	17332	15571	16421	18955	19610	17658
171909	15941	12832	15391	16131	17530	17193	19402	16363	18486	19245	19036	18660
257847	15680	13388	15769	16487	18073	17405	19925	16209	18466	20467	20934	17953
1149362	15582	12508	14756	17079	17938	17102	21315	17429	19803	19774	21019	22005
2340122	15512	13859	16203	9701	10294	9417	19223	16408	19109	15877	17040	15620
2602299	15317	11907	14379	15879	16071	18876	19434	16549	19188	20702	19660	19752
115865	15228	13366	14709	16143	16241	15779	19108	15014	17655	19068	19777	17194
3827301	15163	14588	16235	16010	17238	17188	19277	15311	17945	20125	19015	17991
2550411	14817	12071	15198	17688	17417	17517	19020	15541	18550	19686	19748	18214
3151023	14719	12320	13036	15735	16447	15941	18147	15133	16986	19559	18591	18347
137349	14586	9777	11852	6930	7536	6938	4691	4614	4684	5072	3845	3853
670832	14542	11335	15295	16245	15854	17623	18968	15032	17332	17951	17796	17430
4165288	14409	12820	15477	15511	18786	17392	19537	16588	17443	18889	18211	17952
3452230	14394	11070	13222	15945	14418	13130	15328	12568	14104	15326	14562	14634
2084696	14306	11280	15710	16075	18406	16594	18171	14651	17067	17721	16536	16806
231385	14209	11340	13997	16012	17382	16655	19301	16799	19013	21180	21222	19056
2041579	13941	12743	14325	17741	16834	17918	19399	15191	17510	26985	29669	28487
702034	13938	10629	13865	16395	15494	16244	17737	14385	16848	16988	17929	16918
2041961	13634	12802	15167	19190	17917	19105	20536	16383	17871	32262	33278	31899
830825	13213	12308	13528	17019	16571	17113	19296	16305	18147	21030	20932	19276
2095133	13213	11507	13557	17829	18729	18168	20686	16995	19232	18490	15345	15947
178094	13120	11540	12951	13665	13906	13237	15114	12785	13480	15082	14589	16179
3896739	12761	10377	13181	15598	14818	15671	16705	14701	16734	19946	18094	18600
2940997	12671	10075	12643	10725	7709	7697	3429	3601	3415	3511	3130	2471
1065697	12230	9041	11770	2112	638	1459	822	508	585	1095	934	5742
1337068	12115	12337	14406	13840	14385	13637	16812	13580	15513	16845	17007	16718
383775	12079	10020	11204	12449	13343	13597	13850	12108	13342	14925	13732	12861
4323568	12031	9236	12891	10201	10881	11268	11254	9296	11567	11307	10936	11278
2815878	11950	11120	10853	7197	7805	7499	5297	4688	4937	4448	3798	4217
1614285	11920	9936	11233	14563	14085	15155	15408	12617	14368	15764	16037	14140
868408	11869	11003	12860	14621	15031	15300	17191	14527	16352	17696	18196	16717
1354715	11668	10749	11779	10322	10786	10757	12017	10275	10684	12731	9739	10542
1023741	11613	9880	11026	12703	14357	13917	14841	12491	13983	15496	15408	15833
2020079	11580	10006	11984	17404	18518	18629	21319	17297	19779	27156	27050	25691
2527615	11540	8902	11296	13770	14044	12118	12876	11820	13140	17349	14874	15795
2016955	11324	9977	12051	17338	18582	18461	21295	17434	19849	26710	27593	25917
2401078	11131	8399	10522	9746	9603	10820	11243	9082	10720	10789	10587	9625
486080	11016	9299	11257	12306	13598	14163	14371	13418	13954	13938	14497	14337
4177537	10969	9852	12574	13622	13907	13329	15422	13224	15378	15226	15739	14533
3941689	10923	9666	12061	12634	14830	14496	14120	12833	13456	14412	14211	13697
1839331	10786	9163	12036	15463	13713	15049	15933	12875	14336	15210	16008	13972
2758306	10652	9379	8974	9400	10368	8922	12806	10301	11678	11886	12765	13239
3954146	10634	8863	10731	11102	11195	11429	12360	10394	12120	13588	13833	13367
367338	10534	8454	10551	12561	11888	13559	13861	11779	13065	13704	13882	12369
3013523	10184	6951	10485	12545	13523	12619	14524	12402	14570	16497	17105	15580
743892	10096	8854	10746	5950	6404	7050	4591	3865	3887	4059	3841	3153
2001676	10027	7565	10050	12417	10801	12592	11961	11366	11492	12035	12371	11371
769924	9800	7407	9767	9623	9624	9858	11124	10199	10866	11931	12104	10460
551129	9717	10339	10765	9321	9674	9882	5484	4255	5929	1523	1353	1722
2381470	9630	7673	9342	12683	12158	12376	13287	10942	12757	15124	15500	14621
2164617	9321	7256	8871	4720	5221	4614	3254	3210	3085	3325	2541	2489
1589442	9303	8297	8933	10395	10295	11893	12455	9996	12115	13898	14298	12841
1143465	9265	7706	9000	5735	6021	6524	9214	7644	8132	6936	6218	5498
2575482	9241	7729	9405	11655	12874	12525	13408	12078	12788	14543	15062	14255
140137	9220	7448	9906	11176	13928	12171	14737	11450	13778	9712	10689	10801
3178427	9181	7994	8539	4503	3551	3948	2015	2117	1970	1504	1551	1422
114593	9157	7837	10024	9995	10984	10734	12295	9802	11290	13291	14624	12984
544690	9121	7228	7627	5220	5029	5371	3490	3193	3108	3339	2604	2935
3886523	9004	6534	10006	10611	12301	10493	12978	10460	12331	15174	13808	14952
365549	8973	8419	9320	11111	10943	10262	12288	9617	11213	10977	11555	11991
3780915	8735	7285	8888	4975	4742	5571	3172	3333	3288	3354	2637	2616
1694562	8709	6484	7546	4457	4847	5169	3144	2680	2763	2697	2674	3238
1054817	8526	6762	8419	8639	8827	8975	10786	8593	10129	11938	12527	10770
36173	8513	6993	8022	9937	9410	11079	11213	9008	10519	11965	11095	10018
625540	8508	6527	8179	10209	11183	10404	11265	9199	11097	11718	12022	11234
3954850	8287	6642	7534	4020	4342	4415	2735	2895	2858	2699	2598	2206
4172093	8272	6824	8036	4367	4358	4483	2855	2948	2534	2595	2640	2031
915926	8116	7180	10293	7209	8127	7666	9421	7415	8165	7807	7733	7762
2084046	8083	7775	9872	8662	9262	9500	9607	8250	8580	11634	10967	12191
1380585	7921	6017	8191	9373	9336	9351	9445	7086	8397	9248	9523	8381
1165977	7865	5661	6891	4331	5084	4512	3233	2828	2650	2894	2463	2133
850272	7681	6703	8759	6563	6825	6578	5980	5043	5294	4281	3817	4431
3549678	7628	6744	7829	6539	5960	6599	8997	6743	7789	9048	8775	8760
3939606	7580	7250	7972	5303	6292	5858	4940	4545	5004	4720	3872	3432
3635229	7453	5192	6803	3896	4146	3821	1673	1592	1724	1508	1416	1234
2617328	7281	6555	7952	9266	8865	8668	9469	8504	8895	10688	10071	9666
3042179	7205	5684	6242	6930	6590	7529	7769	6430	7901	7861	7853	8158
383081	7018	5659	7079	8104	7914	8493	11023	9021	9854	12014	13329	12540
473030	6920	6946	7819	5990	5886	6435	8636	6326	7204	7989	8847	7789
3444417	6910	5244	6992	4672	5137	5001	3033	2832	2889	2490	3018	1950
3897747	6899	5796	5926	3443	4186	4092	2683	2558	2471	2163	1896	2139
301401	6846	5968	6965	3692	4218	3818	1931	3012	1937	3898	3078	3026
3414232	6344	5341	5658	2516	2974	3240	1515	2341	1437	2589	2055	1763
3662309	6320	5192	5560	3581	3667	4374	2800	2458	2519	2284	1819	1648
3033472	6253	5698	6553	3968	4076	4188	3109	2731	2556	2700	1873	2254
2792810	6231	5638	6439	8040	8238	6921	8214	6509	7847	8132	8777	8927
3396194	6204	5352	6294	1842	2171	1996	1210	1623	1129	1950	1620	1322
4340015	6104	5166	5990	6282	6329	5678	7248	6130	6893	7275	7804	7019
3298646	6078	5481	6102	7354	7330	7227	8030	6653	7475	8513	8532	8061
2071481	5955	4491	5544	3457	3867	4077	2580	2265	2421	2691	1849	2022
4182316	5829	5013	5973	5639	4477	5147	1982	1897	1964	2009	1878	1588
1633799	5644	4809	5564	3340	3300	4057	1888	2484	1791	3255	2956	2552
2307372	5564	4063	5319	3755	6062	3738	1942	2152	2253	2545	1543	1711
3513262	5532	4170	5120	2881	2648	3081	3159	3025	2975	3158	3084	2727
609118	5497	4783	5298	7047	6603	6991	7642	6056	6907	7156	7522	7085
401534	5465	4765	5104	7153	6549	6821	7604	6171	7092	7211	7636	6960
2597183	5450	4567	5138	2495	2648	2545	1475	1969	1368	2106	1725	1336
4017382	5391	4171	4863	2689	2960	3197	2232	1877	1960	2011	1697	1334
3776047	5267	3944	4632	2561	2745	2695	1231	1980	1332	1896	1566	1698
1949628	5106	4481	4789	5234	6405	7907	7689	5942	6793	6175	6243	5781
3034326	5074	4495	5375	3865	4250	4285	6307	4701	5483	7648	7480	7298
412345	5073	4275	4580	3275	3446	3762	2477	2414	2360	2234	1742	2072
1151293	4954	4401	4627	2597	2887	2592	1353	1913	1279	2577	1940	1880
68718	4854	4626	4987	3432	2527	2566	1489	2379	1259	2121	2161	1947
3556706	4802	4100	4504	2201	2474	2132	987	1651	1233	1846	1676	1313
1523001	4771	3709	4500	2080	1958	2232	1252	1776	1192	1903	1637	1383
991144	4760	3192	4805	1925	2144	2173	1293	1593	1025	1951	1431	1354
1297682	4736	3539	3934	1939	1597	1912	1063	1456	1030	1346	1315	1048
693172	4646	3012	2786	482	566	580	210	454	342	470	457	304
542160	4614	3834	4283	4493	4427	4069	5149	4330	4866	4377	4719	3979
2015880	4587	3706	4764	1757	2775	2343	1049	1693	1045	1815	1552	1196
2048364	4489	4300	4768	5721	5566	5280	5737	4653	5278	5627	5885	5664
1627471	4471	3977	4313	4421	3176	3546	1804	1945	1861	1751	1777	1284
1631060	4402	3923	4349	4253	3041	3301	1794	2021	1797	1645	1779	1260
539305	4391	3986	4223	2090	1886	2221	1214	1780	1373	1974	2053	1450
3563856	4388	3396	4475	3045	2555	2744	4143	3645	3589	4565	4424	4367
561714	4340	3522	4137	2489	2150	2307	1228	1637	1110	2289	1400	1279
1880994	4276	3367	4055	2037	2229	2317	947	1864	1138	2115	1710	1372
4140030	4248	3770	4236	2421	2354	2430	1138	1765	1152	2013	1589	1448
878246	4239	3922	4130	1926	2267	1969	1041	1548	1106	1991	1690	1756
1707205	4233	3682	4747	2526	2344	2312	1192	1878	1194	2142	1639	1226
3616484	4221	2936	3645	893	955	747	481	682	446	653	720	681
2545825	4210	3000	3331	4022	3547	3799	4185	3237	3961	5253	4820	4675
3404052	4177	3670	3969	2809	2552	2787	1435	2273	1731	2380	2132	1744
2922339	4176	2881	3713	1462	1831	1604	762	1392	807	1403	943	1003
3004201	4175	3061	3293	606	854	782	513	507	689	171	197	124
852235	4172	3454	4160	83448	92234	104800	105740	84566	108129	166756	198730	189344
37342	4150	3533	4158	1895	2130	1772	1311	1676	1160	1859	1413	1359
849991	4143	3410	4006	3090	2762	3235	2060	2219	1825	2266	1954	1836
1072544	4139	3316	4617	2680	2093	2280	1121	1661	1133	1888	1510	1210
2799364	4134	3233	3547	2297	2188	2401	1541	1460	1444	1496	1590	911
3287069	4093	3306	3907	1876	1916	2176	1146	1545	1099	2112	1497	1270
155080	4077	3580	3928	4339	4017	4243	5247	4381	4727	5510	5090	4815
4267800	4014	3396	3760	1653	1830	1856	1089	1555	1026	1811	1773	1357
2646637	3988	3002	4492	3346	4095	4511	5029	4623	4881	4685	4827	4325
1772369	3978	3378	4344	4668	4619	4795	5153	4209	4981	5296	5346	5206
103182	3925	3242	4422	4563	4516	4773	5246	4135	4896	5527	5241	5291
3272180	3925	2826	4294	2140	1960	2142	949	1420	998	1690	1396	1362
2392822	3914	3767	4531	2498	2790	2414	3591	3101	3409	5270	5305	4999
3529281	3895	3173	3694	1970	1878	1811	917	1565	1050	1691	1419	1102
81636	3872	3108	3586	2481	2195	1778	976	1413	940	1831	1388	1548
3868807	3825	3254	4429	4697	4428	4767	5164	4286	5008	5502	5296	5304
4036726	3820	2982	3114	2390	2749	2921	1274	1760	1332	2937	2540	2460
2617270	3815	3730	3716	1816	1864	1713	917	1581	1149	1628	1350	1108
3846857	3812	3110	3488	1709	1743	1815	848	1395	883	1569	1458	1316
528011	3799	3641	3500	2926	2924	2875	1273	1801	1312	2229	1977	1751
1701688	3725	3129	3442	1737	1772	1649	987	1344	935	1344	1389	1551
2360330	3717	3432	3677	1665	2042	2097	1111	1859	1047	1690	1435	1241
661116	3676	3239	4052	2669	1960	2211	926	1417	864	1799	1246	1035
1970226	3667	3210	3665	1709	2063	1711	833	1373	934	1345	1277	1103
851951	3658	3106	3801	82082	82956	94706	121496	96686	125600	184789	217024	217168
1037091	3621	2520	3621	1947	2010	2207	448	971	506	1700	1312	1242
2543688	3588	3103	3848	1791	1750	1462	868	1172	988	1534	1110	1037
2612938	3581	2835	3522	3936	3564	4555	3358	4359	3158	8379	7281	6880
1170253	3548	2750	3671	2367	2509	2742	1542	2089	1504	2319	2000	1892
3287693	3541	2781	3224	1922	1413	1727	811	1278	967	1733	1114	1155
2262379	3534	3128	3931	1961	2317	2175	909	1528	1112	2173	1941	1374
598303	3518	2916	3888	1289	1188	1365	794	1121	856	1036	961	886
3162583	3513	2836	3982	2624	2436	2380	1089	1693	1086	1872	1720	1437
306447	3511	2662	2965	2293	1917	1895	1419	1059	1246	1257	1134	952
2415540	3504	3144	3409	1434	1351	1659	784	1382	814	1633	1402	1104
3529028	3483	2478	2861	1584	1413	1833	816	1307	754	1459	1194	1002
57027	3468	3297	3679	2183	2193	2190	763	1197	984	1378	1231	1110
1484900	3458	2594	3039	1486	1814	1709	897	1511	935	1380	1512	1237
843956	3341	2981	3095	1613	1519	1317	857	1101	815	1332	1009	1001
939677	3301	2980	3874	1804	1861	1928	886	1464	951	1727	1186	1273
3540298	3291	2797	3497	1837	1992	1875	959	1548	988	1445	1544	1084
2857983	3255	2899	3106	1847	1786	1826	1028	1639	1335	1490	1382	1259
2719135	3254	3419	3591	4546	4513	4447	5025	3977	4787	6161	5384	5518
35892	3215	2364	3014	1355	1195	1504	784	1273	711	1384	1212	1150
3300006	3212	2642	2874	1287	1327	1503	742	1204	738	1282	1023	1234
222053	3210	2865	3528	1315	1591	1280	862	1107	885	1114	1221	841
600719	3206	2637	2862	1419	1569	1657	680	1301	910	1366	1136	991
565267	3172	2464	2774	1503	1589	1574	834	952	861	1156	882	831
2258319	3146	2642	3500	1478	1471	1821	1012	919	1058	926	604	2091
4037987	3091	2988	3162	1728	1652	1660	799	1069	911	1327	1372	1012
3495004	3064	2896	3454	1366	1673	1514	849	1231	954	1403	1109	972
3208538	3027	2765	3139	3444	3204	3425	5013	4076	4954	7489	8051	6988
2694708	3017	2265	2899	1396	1127	1483	774	1037	882	1529	1083	1073
4353344	3003	2612	2704	1555	1418	1487	865	1120	730	1715	1057	868
1728832	2996	2378	2951	1653	1618	1648	920	1302	927	1683	1152	940
3505861	2996	2255	3227	1279	1591	1487	1215	1619	1269	1839	1889	1610
3911496	2988	2744	2977	1283	1339	1191	618	859	499	945	725	645
4171852	2977	2488	3292	1396	1741	1576	961	1377	834	1374	1047	771
3894597	2928	2443	2625	1149	1266	1200	599	942	555	937	763	828
2220782	2924	2270	2514	1138	1185	1333	726	953	762	1243	824	751
2089707	2921	2887	3005	1686	1706	1627	855	1292	749	1353	996	890
769424	2918	2435	3557	1316	1379	1516	729	1197	817	1398	1014	1006
1095948	2906	2444	2487	1143	1515	1071	1027	1657	1014	1305	1144	971
3290723	2904	2176	2239	1012	1131	877	609	986	515	1119	844	911
1089398	2901	2226	2862	1062	1398	1157	842	1264	698	1318	850	900
2529897	2881	2216	3525	555	720	793	342	424	297	868	415	288
2915215	2869	2312	2998	1575	1571	1402	902	1195	836	1519	1081	1322
1614396	2865	2900	3052	1344	1838	1736	517	940	546	1655	1207	1250
361099	2864	2237	2420	816	1057	1283	584	950	481	926	767	1487
2997839	2863	1724	2317	5606	5165	6577	4700	3799	4326	5249	4858	4558
2570347	2781	2558	2456	1251	1581	1442	403	680	398	1383	1041	1017
2267517	2772	2466	3071	1584	1563	1622	780	1339	726	1550	1292	935
1059047	2749	2324	2318	3692	2828	3199	3813	3003	3748	4364	5012	4743
3978784	2725	2245	2701	1178	1539	1540	680	1040	802	1329	930	931
10827	2662	1637	1953	459	480	344	299	385	281	246	407	258
2366068	2646	2259	2765	1869	1345	1362	738	1211	736	1247	966	864
4271174	2635	2161	2700	1004	1208	1417	681	910	663	906	790	865
192973	2608	1637	2217	975	996	1090	655	780	480	1116	595	627
1835549	2599	2975	2956	2087	1998	2103	1168	1602	1040	1805	1342	1538
1036878	2590	2074	2793	1235	1362	1756	720	1010	651	1118	774	756
2616472	2579	2076	2417	1143	1241	1266	631	1088	725	1229	926	829
120902	2572	2443	3015	1208	1615	1271	564	974	770	1020	916	890
1810286	2530	2103	2714	1136	1227	1219	557	938	656	929	975	711
311576	2528	2294	2356	1000	1078	1690	583	847	612	1058	846	675
3200289	2528	1848	2038	2773	2798	2918	3146	2629	3007	3642	3436	3458
2365325	2521	2158	2682	997	1173	1171	640	1072	690	1064	924	689
1180328	2501	1928	2521	1326	990	1394	758	965	662	1174	996	857
2669823	2499	2170	2342	1232	1233	1459	584	1252	703	1030	946	748
2246620	2496	1760	2186	1274	1037	1018	496	826	521	945	752	606
2848657	2495	1721	2192	1365	954	822	762	978	709	1329	1097	955
96839	2431	2245	2475	1280	1340	992	571	1061	615	1020	916	826
3233470	2430	2365	2702	1438	1247	1575	664	1151	728	1399	870	740
614583	2429	2081	2290	1071	1432	1255	780	1023	777	1087	966	672
1169864	2422	2242	2422	930	1094	1229	619	898	651	1164	772	700
1556963	2414	1772	1591	675	501	610	276	727	244	555	336	338
2367722	2400	2191	2196	987	1034	722	764	1143	890	1158	805	824
3298967	2398	2110	2237	941	1098	910	550	784	567	986	978	763
1194863	2370	2267	2543	1218	1365	1388	1475	1017	1045	746	700	758
3231058	2363	1723	2325	1485	1365	1512	834	1130	792	1329	1196	818
4121427	2361	2275	2421	1067	1256	1199	620	835	587	804	649	695
2236770	2352	2028	2601	1400	1567	1621	891	1412	971	1206	1087	757
2568972	2352	2230	2215	954	1191	1032	665	889	581	930	835	664
2000189	2351	1515	2112	993	1233	1272	575	968	709	1176	815	560
2625330	2351	1744	2586	1517	1553	1643	704	1005	967	1684	1392	1282
2760896	2331	1617	2124	1157	1055	980	549	676	530	725	670	610
2959694	2330	2051	2040	1081	1315	1256	688	924	714	890	1249	866
3745634	2293	1717	2098	1697	1084	977	530	970	556	937	766	729
2217380	2286	1866	2146	1213	1681	1081	760	1018	455	965	901	572
999937	2279	1933	2377	1213	1354	1364	586	834	574	1301	882	824
2224949	2268	1779	2225	1005	1237	998	560	896	512	798	891	591
3599521	2263	1850	1710	1013	801	873	555	760	578	1168	754	884
3857480	2246	1810	2143	1272	1373	1156	540	891	598	724	670	719
2437979	2200	1547	1922	1329	862	1082	894	762	898	981	753	752
3594754	2199	1641	1650	1136	1062	874	562	866	642	963	773	621
2179058	2197	1630	2180	1300	1490	1855	423	640	354	1073	723	709
2196352	2172	1410	1768	961	831	755	507	884	404	771	644	501
1294457	2170	1830	1962	1342	1255	1798	1513	1179	1299	1229	1100	754
3117084	2162	1541	2053	970	1052	1104	610	859	692	1043	680	695
472897	2146	2326	2390	911	1340	1375	593	859	534	1128	868	1062
1141806	2119	1920	2650	1065	1156	1203	669	821	592	1065	695	540
201967	2117	1482	1709	568	730	553	695	873	683	1615	1591	1332
473211	2112	1603	2212	963	1043	935	689	936	532	835	555	639
2166476	2097	1518	2000	704	981	848	439	623	516	823	654	528
1823763	2095	1583	1811	772	727	894	333	678	357	688	634	519
2258195	2092	1665	2173	1106	1206	1043	601	1139	665	960	838	815
374299	2086	1891	1919	866	1135	1225	478	880	602	693	793	651
1992002	2083	2246	2237	1029	1269	1380	645	876	625	1084	797	878
3824797	2054	1531	1762	847	919	1285	655	670	564	941	717	535
1775391	2052	1600	1987	802	764	958	338	564	491	743	611	441
3288701	2050	1748	2231	910	1016	1001	432	634	522	854	818	626
3787079	2025	1590	2298	960	840	949	428	915	453	601	644	529
1883132	2023	1656	1742	777	877	860	430	574	469	757	556	457
470487	2022	1894	2115	1270	1251	1409	588	921	498	987	702	878
2763088	2020	1705	2149	891	1113	1279	622	1038	655	976	695	583
1602454	2004	1334	1563	973	1047	990	475	796	402	771	557	549
2102091	1990	1479	1839	823	914	748	432	819	506	752	728	500
2999356	1967	1861	2060	3354	1244	1296	530	956	593	1021	773	586
1078042	1957	1446	2689	1165	1211	1053	871	623	834	631	592	533
518722	1954	1785	2063	1227	1306	1227	648	1060	629	928	612	664
4119	1905	1741	2197	977	1153	921	1539	1303	1355	2509	2362	2003
2194087	1904	1635	1890	1004	1024	1065	922	1037	786	1671	1515	1327
3883460	1903	1468	1668	929	831	1184	612	565	487	865	645	480
3475872	1887	1465	2142	997	1276	1120	718	660	644	542	558	527
3829257	1867	1825	2069	881	620	826	469	706	384	579	667	474
4110166	1857	1472	1878	947	780	886	450	510	313	852	621	591
385588	1846	1758	1715	697	695	792	381	786	485	666	718	432
831572	1835	1640	1838	895	1020	1289	509	864	500	820	622	542
3064797	1808	1593	1713	1218	1006	894	631	677	575	715	655	662
1841364	1748	1368	1839	885	966	964	624	860	482	707	616	460
1961135	1720	1669	1958	1003	1011	808	1610	1304	1242	2336	2139	2003
2160148	1720	1522	1809	757	1027	750	548	760	539	995	645	745
1387152	1716	1586	1660	1098	1855	957	472	697	388	619	682	1082
2005903	1698	1341	1801	839	746	919	312	561	325	765	574	412
3273673	1694	1615	1656	850	760	1044	537	661	486	823	560	602
2497030	1692	1703	2067	1013	1032	1266	520	801	536	618	632	547
3418033	1678	1221	1724	755	713	803	471	659	435	889	619	558
985782	1673	1141	1491	1034	832	852	435	754	410	890	681	662
3036683	1661	1496	1691	1255	939	993	1836	1412	1756	2195	2174	2013
3828572	1659	1399	1837	1019	1007	1006	476	900	593	707	569	567
2223316	1657	1140	1725	946	829	1141	300	577	463	740	476	459
1703526	1656	1508	1502	923	1030	805	511	836	471	864	993	784
1822820	1649	1442	1750	737	711	766	370	568	307	620	749	453
395662	1645	1536	1771	796	870	979	495	727	503	705	531	597
2108643	1634	1214	1378	571	1081	841	446	586	381	746	609	621
3601186	1631	1367	1575	732	687	697	371	628	415	629	548	435
83365	1619	1385	1796	1009	842	778	369	1076	438	598	525	424
3993441	1589	1276	1749	614	659	645	227	430	145	543	379	599
376116	1559	1186	1473	609	479	569	386	581	228	748	622	407
4038707	1558	1378	1176	563	772	678	348	599	326	510	525	368
305178	1552	1179	1461	659	1039	751	545	569	392	754	609	457
1077726	1546	1337	1793	783	1014	645	312	654	259	654	675	489
2094881	1536	1303	1931	743	831	850	471	755	456	789	623	456
1442002	1526	1199	1410	542	765	756	335	566	267	529	450	469
3017195	1522	1141	1416	718	633	715	491	639	393	661	597	382
3755636	1488	1232	1233	642	874	659	432	544	285	452	541	317
3725192	1453	1107	1556	615	835	725	418	661	402	601	496	491
1610357	1452	1171	1605	1523	1499	1552	1759	1377	1704	1752	1670	1598
3752227	1451	1473	1698	873	873	915	393	555	590	708	412	413
1035840	1435	1365	1369	701	740	721	328	541	346	549	378	845
2042700	1415	1034	1327	898	682	795	320	492	400	780	541	403
373687	1403	1270	1259	716	659	723	408	558	323	659	576	419
3230954	1378	1027	1363	741	720	483	394	578	412	508	483	481
2018040	1341	1029	1150	418	630	610	302	338	322	470	404	468
1017467	1326	1143	1322	640	479	591	370	420	392	437	434	411
1988687	1311	1024	1294	911	625	730	387	504	376	576	492	568
1917706	1306	1180	1431	1243	1334	1032	473	790	611	909	614	719
2587183	1288	1175	1717	1748	1955	1901	1074	1111	986	1881	1681	1454
1737621	1281	1030	1472	768	840	687	318	697	383	913	443	464
322627	1278	1295	1567	588	691	666	341	487	394	537	377	476
2644095	1276	1128	1098	743	712	1016	381	572	349	537	434	548
881051	1266	944	1066	683	521	543	276	391	280	443	380	329
2133013	1251	1092	1448	882	957	1165	728	597	500	659	432	425
568127	1249	1003	1211	527	482	449	320	373	304	471	371	399
2542587	1230	1028	1420	441	535	586	205	333	137	306	239	329
3810353	1230	774	1178	879	662	436	351	353	267	542	438	345
2253114	1224	1031	1341	905	678	743	375	511	413	596	487	547
335511	1183	1037	1266	478	470	398	292	439	260	407	361	257
2637305	1177	1216	1214	378	263	274	260	386	243	403	380	307
543244	1176	1217	1228	616	544	624	297	519	333	656	516	250
339401	1156	1114	1276	488	483	398	323	486	258	376	375	259
2887096	1138	1066	1159	548	574	665	403	642	338	519	673	549
223664	1119	811	1275	613	666	848	442	249	324	702	334	488
3284727	1113	867	981	550	629	554	307	519	281	840	442	340
4145916	1105	1019	1194	991	936	674	1288	856	1087	1101	1352	1040
3914187	1104	716	1044	464	472	522	231	529	244	407	429	361
1274481	1080	1085	1243	647	551	745	434	449	299	574	482	342
3681027	1080	884	1268	501	620	611	226	290	241	504	242	245
3314715	1057	798	1054	668	561	511	367	496	333	543	418	295
821359	1053	1078	1259	475	714	403	328	443	344	535	340	362
4277048	1046	1053	1136	508	500	467	220	396	287	310	352	314
3470209	1045	762	1116	521	412	534	224	446	271	481	314	343
3543789	1039	976	1287	530	679	620	267	476	295	586	384	267
2336706	1038	1016	1034	615	513	714	382	587	354	634	526	372
3894594	1038	924	966	721	552	674	287	380	315	286	221	440
530040	1036	592	874	352	400	441	245	353	288	302	282	309
3953493	1026	652	959	512	632	480	217	391	264	340	260	313
1239115	1008	707	1030	478	510	655	251	394	356	397	371	382
2799467	1005	1017	904	482	482	458	311	361	209	360	399	281
2369014	997	880	987	407	329	492	422	539	427	480	458	393
4344466	983	771	945	420	387	376	286	448	281	541	533	456
1737837	979	388	503	363	432	282	151	217	156	207	259	113
595235	976	1034	1045	320	197	339	275	334	297	512	407	341
955783	973	882	1002	663	538	664	287	489	363	633	474	481
1363840	968	873	832	429	546	468	190	251	164	304	240	136
3785745	960	865	1107	628	467	467	281	431	318	499	383	419
2364483	959	998	975	395	394	288	383	594	390	400	302	261
3293027	959	648	826	505	439	304	253	310	186	261	333	284
1962355	922	739	876	398	308	438	161	305	162	287	320	226
2381263	921	737	1377	204	230	288	122	135	140	220	151	143
316865	897	736	1005	244	325	362	276	280	275	290	203	263
2988925	883	596	793	547	365	499	225	204	216	273	222	255
4230777	867	454	584	916	968	1027	1068	821	889	1173	1663	1013
4320034	863	707	740	108	269	159	59	89	53	104	71	63
2619670	844	661	836	363	452	578	221	317	219	358	339	234
2603353	805	681	776	871	1206	976	399	516	419	941	847	678
1914996	799	701	872	285	342	349	228	371	181	237	229	2221
3521045	799	200	297	546	1122	289	241	198	331	1069	693	636
3041257	791	1052	719	246	274	258	243	218	120	460	224	153
2623071	774	656	917	338	447	638	212	303	248	374	362	215
2321887	765	590	635	294	326	296	214	336	227	177	241	175
3383688	755	507	708	282	260	312	153	389	152	228	287	186
3043076	752	476	647	219	193	285	121	174	134	231	156	85
3099771	745	537	622	328	305	341	136	209	156	235	232	159
1339142	724	641	652	342	250	331	133	264	146	282	220	177
1443519	717	610	706	284	369	328	177	341	158	310	232	247
2344536	708	611	728	345	291	389	196	313	269	240	320	303
3750770	686	529	657	444	321	298	278	322	227	410	213	193
2612634	679	601	699	317	242	384	167	248	164	290	219	189
1122411	668	623	577	210	197	226	142	240	134	251	200	135
374977	625	542	544	339	318	333	202	283	185	248	309	187
2214822	615	496	520	229	349	367	331	425	239	409	239	258
4306137	584	424	501	155	125	106	108	86	88	193	60	82
1442058	569	560	570	250	318	297	149	242	142	246	156	181
2628033	515	472	468	278	264	387	134	218	151	289	207	181
2625448	513	477	459	292	267	371	141	221	113	267	195	179
1834548	510	436	453	794	821	859	559	698	576	1232	872	818
1332121	498	247	331	183	168	141	99	168	89	156	202	155
1849013	498	602	546	294	178	329	143	136	166	217	138	212
4273587	484	219	440	419	531	375	612	488	523	491	739	462
392541	480	441	700	202	322	307	97	131	134	209	221	194
2059419	471	301	384	211	140	125	109	200	120	174	113	90
2916379	447	314	443	160	223	151	150	135	62	170	169	78
4318484	444	325	388	260	230	326	109	98	92	157	163	235
2880225	436	301	331	509	440	257	319	237	289	403	431	307
808686	395	327	315	271	215	150	111	137	105	177	142	120
2189849	372	298	406	172	186	218	89	155	115	198	159	105
3172106	369	170	370	217	170	132	115	177	76	164	131	149
1103094	364	280	436	151	148	168	124	128	91	145	93	102
2390225	350	401	472	464	236	121	114	136	95	164	85	84
1877119	347	281	423	228	145	202	102	131	79	188	96	113
3471074	341	374	312	152	146	101	93	142	43	45	90	70
4130803	325	228	352	421	307	472	167	286	144	234	325	180
1556118	321	259	423	148	144	326	128	196	136	352	192	205
173272	302	341	395	444	534	411	194	206	185	159	253	194
2992253	301	203	308	165	140	192	78	204	109	115	85	109
3531549	300	379	446	315	380	295	523	335	483	570	512	502
2600491	296	253	315	105	144	167	109	134	40	169	122	60
4207794	276	206	269	164	260	194	236	217	166	212	220	239
3100529	274	149	164	126	103	115	69	52	47	25	81	56
2075367	252	195	153	113	93	55	54	53	20	69	62	15
2955678	251	86	111	181	337	124	122	99	121	349	207	196
3009923	215	232	135	172	63	56	536	532	426	35	196	152
22200	210	227	189	157	170	124	51	59	71	207	32	60
1821713	210	195	237	18	44	47	71	19	38	59	55	37
2453006	182	182	169	84	76	103	43	114	56	103	69	84
2496685	181	188	160	44	40	67	23	15	17	29	21	31
4380642	168	103	200	57	32	20	61	92	60	109	40	20
1098309	157	60	84	141	200	83	114	80	97	230	138	159
2480790	140	93	138	27	25	22	20	32	30	23	63	65
1004302	135	513	202	110	99	90	25	53	44	142	66	51
3009590	122	68	86	73	59	20	192	272	161	53	52	36
251799	104	84	103	13	33	22	34	11	12	29	26	21
2334118	86	64	66	39	45	70	12	40	17	49	26	38
3451019	68	137	60	68	116	146	111	80	97	73	98	60
1737834	61	9	20	45	74	14	22	28	18	72	42	44
2129192	44	20	26	42	61	33	25	17	25	67	51	52
2061238	39	29	24	5	3	1	11	17	7	4	14	25
2569166	37	7	28	14	27	9	29	27	34	70	39	31
2137718	36	8	14	12	32	10	8	17	6	36	19	10
541168	34	43	30	37	30	42	31	24	34	59	44	54
3456722	34	44	28	9	1	1	11	1	2	19	4	13
1349602	29	92	139	12	9	3	50	28	56	24	66	44
1933372	29	55	66	42	125	77	73	79	76	88	31	83
1546891	21	29	32	1	3	1	1	4	4	5	3	1
3743849	10	10	12	10	5	16	11	17	9	7	16	12
2869707	8	17	103	24	8	33	19	34	24	113	21	9
4042144	3	12	9	19	10	9	12	5	12	19	11	13
155553	1	18	1	1	1	1	5	1	1	1	14	1

## Sheet: 16-20_Pi
Table S2 - Raw read counts for each Tnseq screen
TA site	Input pool			Control pool			CIP+INH treated pool			RIF+INH treated pool
2782225	18563	13590	20372	20052	12153	16095	11829	17263	13952	13330	12751	18154
1981027	10327	8080	12920	11685	6811	9714	7289	10054	7882	8084	8199	11320
1231242	10305	9002	13164	13291	7792	9927	7300	10824	8867	9456	8497	13771
3025370	8979	7168	11369	10423	6254	8918	6391	9812	7722	7649	6468	10400
3151622	8723	6357	8800	9032	6239	7954	5511	7727	6526	6613	5276	7137
1349558	8149	6078	9403	8636	5404	7212	5719	8102	6995	7755	6366	9613
294568	7988	7195	11306	4118	2981	2880	1998	3475	1830	5031	5848	7460
1300484	6677	5147	7446	7096	4810	6473	3918	5429	4648	5610	4291	6329
120902	6113	4795	7340	7091	4143	5447	4164	6153	5091	4975	4581	7334
1992986	5338	3640	6321	2300	1801	2339	903	1267	613	1725	1584	1980
4294579	5324	4161	6471	5100	2994	4336	3586	5241	4508	3969	3820	5962
821961	5253	3615	6562	5533	3199	4720	3336	5410	4068	4167	3356	5477
2585400	5170	3862	5983	5770	3603	4648	3409	5044	4504	4141	3678	5398
919634	5145	4327	7168	2506	1748	2456	900	1638	761	2087	1970	3252
3896739	5138	3959	6321	7857	4391	5967	3370	6850	4461	5802	4191	7062
1749724	4687	3642	5803	5229	3082	4199	3318	4418	4046	3575	3094	5236
2749676	4544	3465	5445	4689	2672	4045	3185	4410	3600	3508	3078	5110
576394	4402	3262	5264	6460	3742	5086	5985	9226	5646	4504	2687	5255
2550423	4229	3496	5476	2383	1730	2323	1043	1627	924	2299	2452	3260
1196451	4130	2982	4988	4900	3305	3704	2890	3899	3642	3616	2465	3913
2485630	4083	3554	5436	2301	1757	2124	900	1380	733	1642	1745	2656
1404115	4047	2878	4155	3840	2360	3323	2467	3434	2984	2949	2498	4084
3779268	3793	2906	4551	3932	2674	3505	2551	3982	3142	3264	2750	4404
758401	3789	2698	4613	3700	2389	3145	2524	3736	3243	3012	2605	4237
467144	3768	2657	3118	2346	1864	1870	832	1398	803	2172	2096	2595
3600898	3764	3069	4390	4171	2578	3426	2644	3836	3225	3346	2436	3869
4126777	3689	2756	3942	3979	2308	3317	2761	4201	3408	3037	2324	3825
431448	3666	3127	5222	4676	2571	3551	3360	4857	3992	3627	3073	5146
1595770	3651	2909	4423	4091	2370	3529	2547	3662	2762	2547	2542	3799
2108331	3624	2850	4718	4203	2392	3243	2219	2755	2770	2648	2094	3570
4038898	3580	2974	4348	3847	2346	3238	2491	3403	2767	2599	2309	4103
3960282	3399	2476	4068	4085	2078	2942	2238	3475	2710	2733	2239	4027
3091751	3321	2879	4387	3694	2625	3424	2727	4064	2935	2972	2415	3730
3722193	3267	2283	2960	3868	2061	2976	2134	3481	2258	2897	2086	3235
2020083	3217	2532	3717	6767	3879	5193	6138	10661	7802	5537	3974	7929
2874816	3168	2536	4021	5227	3106	4343	2721	3935	3405	4001	3670	4921
2016959	3166	2444	3811	6632	3892	5087	5968	10722	7972	5473	3989	7882
2287265	3143	2524	3686	3803	2233	2820	2177	2987	2615	2287	2042	3364
1545773	3127	2323	3561	3728	2229	2852	2119	3074	2552	2604	2290	3374
1774881	3103	2201	3399	3052	1687	2437	1963	2834	2395	1855	1435	2625
3190045	3061	2479	3776	3465	1872	2421	2049	3072	2555	2338	2031	3256
1037367	3013	2601	4172	6000	3720	4699	2086	3743	2142	4828	3829	8540
3617051	2989	2258	3860	3945	2223	2986	2408	3184	2820	2718	2574	4246
3497484	2923	2032	3212	2669	1730	2296	1808	3118	2211	2308	1747	3172
3397057	2899	2440	4027	897	826	935	538	800	377	1213	1091	1689
2084981	2853	2051	3559	3288	1731	2353	1838	2544	2203	2238	2150	2672
2527354	2806	2007	3030	3066	1964	2241	1761	2736	2234	1833	1704	2876
2868588	2763	1819	3320	2926	1482	2361	2010	3238	2411	2171	2060	3188
293644	2750	2226	3409	971	807	779	423	718	375	1280	1505	1475
741134	2721	2041	3569	2961	2029	2902	1862	1875	2104	1968	1690	1717
3016202	2684	2375	3354	3199	2122	2703	2250	2956	2414	2295	2306	2980
4260926	2676	2118	2968	2631	1765	2178	859	1170	838	1493	1371	2010
179898	2659	2067	3114	2589	1800	2251	1818	2624	2197	2061	1586	3061
1911125	2649	2385	3687	3614	2065	2723	2101	3267	2292	2289	1773	2932
4200913	2588	2091	3188	1807	1040	1507	1302	2242	1416	1675	1670	2754
3661541	2582	2215	3503	1276	1003	1290	428	730	360	975	906	1411
2513603	2575	2158	3289	2911	1857	2798	2114	2725	2381	1629	1865	2594
2311927	2548	2157	3140	3008	1708	2279	1819	2478	2164	2122	1886	2840
1980338	2538	2090	3209	3190	1735	2242	1878	2450	2193	1983	1941	2896
597986	2498	2126	3123	4029	2429	3068	2480	3693	2843	1890	1720	3008
1299975	2493	1870	3109	2526	1638	2309	1644	2355	1873	2010	1734	2700
2793081	2455	1562	2619	1205	673	1072	477	893	254	1274	856	1219
1627370	2426	1603	2839	2421	1415	2364	1462	2335	1884	1907	1698	2437
840317	2402	1734	2133	3455	1748	2088	1695	2490	2218	2092	1746	2549
188774	2391	1861	2865	3853	3119	3931	2492	4166	2971	2509	1976	4301
3817872	2330	1832	3130	3084	2005	2442	4313	5760	4733	2443	2086	3036
3212311	2322	1620	2414	2603	1522	2037	1618	2526	1706	1876	1452	2582
3784021	2322	1554	1817	1808	1359	1337	841	1392	822	1533	1250	1949
1372751	2303	1586	2838	2056	1409	1751	1042	1745	1157	1885	1521	2358
688960	2241	1809	2796	2562	1557	1980	1464	2073	1869	1946	1821	2708
1912778	2225	1903	2996	2752	1547	2291	1670	2366	2203	2160	1857	2943
4319535	2222	1886	2403	2897	1857	2352	1268	1893	1500	2443	2122	3256
2042532	2214	1755	2352	2084	1152	1699	2093	2621	2165	1538	1281	2243
1961135	2181	1757	2625	2426	1392	1971	1698	1553	2264	1136	1025	1376
3190572	2172	1772	2901	2317	1674	2090	1479	2445	1936	1827	1655	2490
2959237	2143	1471	2415	2305	1340	1951	1449	2218	1649	1546	1246	2287
3910348	2137	1616	2729	2143	1238	1561	1175	1546	1574	1730	1423	2476
2945983	2127	1673	2826	2734	1435	2173	1688	2348	2036	2004	1805	2796
3079709	2127	1591	2483	2279	1454	1700	1305	1928	1556	1725	1151	2347
2934312	2116	1751	2603	2315	1402	1924	1581	2196	1571	1625	1668	2170
2459690	2080	1830	2497	2119	1173	1565	1677	2678	2025	1442	1249	2169
3843825	2079	1466	2434	2493	1429	1904	1285	2133	1503	1831	1091	2400
1264437	2071	1583	2736	2279	1357	1924	1270	2086	1725	1836	1295	2315
3294496	2051	1530	2637	2017	1219	1728	1102	1662	1379	1378	1352	2232
415544	2042	1378	2452	2166	1303	1695	1392	1913	1611	1559	1247	2275
2195463	2017	1511	2589	2352	1379	2095	1553	2089	1848	1835	1796	2162
2679738	2015	1626	2547	2537	1524	1869	1462	2212	1895	1528	1575	2372
1887347	2008	1542	2149	2403	1296	1874	1188	1801	1501	1746	1812	2132
1682176	1988	1666	2608	2267	1525	1855	1568	2125	1983	1613	1373	2421
3893411	1985	1679	2617	949	650	885	403	661	307	881	751	1255
324385	1958	1573	2139	1788	1094	1381	940	1266	1101	1817	1821	2756
3292491	1947	1819	2598	2266	1403	1786	1480	2467	1924	1709	1463	2167
280014	1934	1423	2125	2276	1381	1754	1573	2357	1898	1501	1219	2148
1349581	1911	1562	2257	2259	1256	1859	1420	2059	1779	1826	1470	2530
1725379	1909	1478	2427	2195	1331	1877	1348	1941	1663	1670	1152	2227
35552	1905	1541	2518	1287	774	1151	954	1698	1041	1246	1335	2138
1995974	1882	1247	2223	2301	1332	1789	1189	1997	1445	1607	1318	2018
216747	1869	1552	2335	2032	1231	1541	1187	1923	1561	1527	1201	1991
1619355	1865	1556	2349	2521	1555	2110	1341	2144	1561	2343	1905	3368
293614	1860	1360	2148	1373	857	981	924	1843	1079	2718	2426	4728
327317	1857	1595	2142	2407	1326	1816	1437	1961	1658	1564	1130	2099
575051	1844	1134	2024	1731	1123	1705	1001	1667	1440	1352	1032	1476
3299812	1843	1524	2176	2159	1316	1837	1394	2025	1642	1544	1273	2270
1368647	1823	1374	2146	3206	1620	2378	1058	1715	1043	2078	1622	3745
3628612	1817	1526	2390	923	615	747	348	612	326	779	819	1106
1481260	1813	1392	2222	1967	1287	1698	1244	1894	1578	1482	1275	1752
4016753	1813	1436	1954	2064	1090	1597	1239	1754	1393	1507	1163	1794
1133813	1806	1370	2436	3092	1855	2455	1525	2294	1926	1872	1304	2261
290267	1805	1323	2032	2307	1285	1746	1636	2212	2043	1700	1503	2237
1098309	1788	1278	2240	1959	1109	1586	1185	2092	1576	1675	1264	2168
2430562	1770	1418	1900	1857	1221	1702	1154	1569	1419	1576	1168	1840
684232	1768	1259	2188	2310	1177	1818	1243	1866	1547	1608	1248	2479
2921999	1733	1225	2025	2061	1188	1497	1010	1595	1187	1490	1715	1873
2993598	1729	1122	1879	1984	1186	1756	1205	2153	1651	1310	1175	1690
4060554	1729	1286	2289	2784	2280	2853	1856	3450	2409	1810	1602	2791
3375165	1710	1396	1985	1813	938	1574	1041	1579	1308	1444	1236	1917
193624	1688	1307	1950	1726	1149	1484	1149	1503	1361	1349	1346	1883
1322553	1677	1731	2710	2226	1326	1890	1461	1900	1724	1626	1817	2395
1946851	1645	1544	2397	2218	1312	1698	1446	1984	1637	1694	1225	2314
754229	1638	1247	2180	1886	1117	1473	1232	1898	1587	1351	1028	2111
2957904	1636	1308	2087	1550	971	1200	984	1636	1105	1447	1249	2262
2195038	1612	1209	2355	2006	1260	1523	1303	1876	1658	1503	1551	1988
2105390	1604	1240	1883	1760	1072	1414	934	1196	1124	1385	951	1561
2916064	1576	1313	2013	1683	849	1236	1227	1792	1477	1218	1228	1787
1647581	1561	1029	1700	1644	988	1417	1018	1566	1425	1339	1072	1818
1482538	1547	1238	1874	1723	995	1271	1091	1594	1406	1369	926	1774
4130122	1546	1157	1995	1874	1124	1520	1212	1770	1439	1293	857	1499
678824	1544	1265	2029	851	613	681	290	527	295	888	758	1071
2954815	1523	1321	1953	1721	1022	1517	1207	1631	1439	1063	943	1733
3591177	1514	1115	1641	1770	1099	1415	744	1219	999	973	902	1577
596928	1511	1138	1731	1767	1037	1412	1030	1668	1447	1206	1139	1700
2095034	1483	1290	1730	1743	1041	1251	858	1027	1265	691	747	1022
1092715	1479	1198	1873	2095	1058	1534	1008	1478	1239	1225	957	1606
1040856	1471	1121	1736	1656	854	1253	1098	1550	1397	1079	989	1586
3051410	1455	1138	1631	3268	2001	2490	1358	3107	1632	2981	2168	4218
2179846	1452	1051	1608	1790	990	1317	956	1444	1312	1146	932	1550
1383196	1440	1041	1657	1667	920	1347	883	1392	1187	1108	1148	1608
3287661	1439	1175	2001	1372	863	1063	573	904	676	995	1100	1522
56138	1437	1010	1793	1577	920	1184	706	1162	1086	892	865	1364
3278613	1433	1105	1716	1634	864	1352	1030	1435	1227	1192	796	1623
4157703	1430	1203	1791	1524	1044	1372	1042	1811	1313	1053	859	1641
2214674	1429	1142	1912	1864	1094	1341	1213	1770	1447	1444	1012	1742
2693143	1425	1185	1781	1848	1147	1350	1119	1701	1225	1196	950	1542
1265495	1422	1124	1801	1640	956	1396	868	1364	1054	1163	1104	2005
1502847	1419	1124	1817	2027	1162	1593	1237	1509	1639	1411	1154	1734
752746	1418	1071	1534	1402	863	1062	951	1318	1085	1122	924	1350
1673338	1387	1018	1798	1597	898	1249	916	1279	1153	997	868	1607
3808367	1381	1092	1621	1664	953	1292	990	1339	1144	1241	1180	1732
2052970	1380	882	947	1880	1502	1245	1075	1404	1616	1540	1702	1435
2958854	1378	989	1526	1613	975	1413	1037	1476	1030	1305	1009	1458
2746315	1373	965	1615	1534	789	1272	719	1432	1025	1027	894	1445
3973921	1370	1046	1561	1579	906	1140	982	1388	1256	1027	1016	1670
3130753	1364	1056	1802	705	397	618	231	370	201	537	531	833
852789	1357	1158	1702	6735	3551	5419	7730	14170	10456	3047	1949	2105
203224	1347	866	1515	1132	704	1018	8624	21572	5714	20155	9019	25104
4080577	1342	867	1279	987	538	749	883	1142	1092	788	611	1096
1107547	1326	1085	1727	628	436	560	271	389	215	571	499	876
2220480	1317	1088	1665	1531	993	1228	1003	1310	1164	1057	983	1792
2672882	1316	961	1459	1475	830	1187	877	1242	1137	1146	931	1431
3991847	1313	1019	1702	1292	837	1264	945	1444	1056	1021	814	1530
3119703	1305	1179	1708	1563	965	1306	951	1552	1254	1083	1097	1860
3232048	1303	1307	1808	809	518	683	314	592	257	745	760	1157
914336	1294	1070	1467	1349	1012	1215	827	1169	1017	937	995	1287
4095896	1291	1068	1653	1308	952	1256	994	1400	1183	952	935	1282
4112924	1291	1126	1680	1402	782	1104	811	1377	935	966	821	1660
964672	1276	815	1272	1552	844	1124	809	1339	1100	999	905	1359
2996774	1256	1002	1555	1102	509	815	545	724	417	1384	1061	1930
97841	1253	1090	1287	1318	823	1182	938	1247	1303	958	734	1375
4141433	1250	1015	1452	6195	3085	4231	10874	24627	18293	3937	2910	8283
4333958	1249	1003	1687	1310	723	949	767	1089	809	1063	1051	1512
3810339	1247	1021	1394	1428	750	1004	774	1214	1023	900	784	1447
1538165	1232	1078	1690	1646	901	1153	957	1313	1144	1058	879	1619
4319735	1226	957	1683	1339	835	1071	1198	1773	1632	1193	972	1706
212680	1225	1107	1636	548	442	556	246	389	189	522	542	845
52778	1222	893	1572	1531	724	958	883	1426	1068	1480	1206	2375
1503175	1213	882	1429	1195	739	1037	555	875	792	815	700	1187
3521045	1211	930	1651	1427	784	1123	926	1371	1134	1159	890	1485
3831881	1208	729	1172	1435	781	1076	2224	5802	2855	5367	2965	8589
2739701	1198	976	1389	1806	1096	1540	910	1940	1256	1595	1252	2534
188678	1192	921	1537	1549	816	1083	871	1283	1124	1121	867	1593
4264630	1191	1048	1548	431	329	321	214	283	167	452	423	728
3395716	1177	1117	1905	553	381	523	244	377	213	614	517	929
3552127	1175	885	1427	1388	788	1111	817	1268	1076	995	819	1392
1130322	1169	896	1500	1112	656	916	627	890	765	816	699	1301
29758	1165	861	1330	1737	1025	1408	603	1135	875	1497	1157	2514
1824224	1162	728	1294	1407	860	1279	1039	1696	1409	1093	685	1262
968129	1156	924	1507	1214	793	959	890	1176	1274	847	889	1273
3759051	1154	901	1640	1396	771	1025	385	474	404	825	611	1448
3581495	1151	908	1439	5962	3350	5031	1495	2688	2776	4152	3192	4517
428379	1144	1127	1618	1546	914	1285	854	1390	1064	1227	1100	1947
599316	1139	1092	1635	1380	875	1182	1073	1441	1312	938	813	1568
920403	1130	879	1519	1521	932	1238	904	1326	1080	973	917	1442
3453237	1099	849	1427	1364	667	978	716	1134	996	960	881	1478
1329789	1097	719	1334	1376	828	923	818	1382	914	734	765	1118
1753037	1090	901	1420	1159	701	980	677	1108	882	806	816	1232
3300551	1070	787	1378	1248	810	1024	806	1171	1050	893	762	1403
1956133	1049	799	1203	1205	696	952	682	946	837	769	588	1010
2598324	1041	902	1447	379	334	350	200	218	133	424	544	559
1618893	1040	644	1190	416	391	459	231	376	158	598	557	820
1751012	1040	969	1597	2493	1390	1915	2038	2467	2420	1308	826	1399
2041171	1036	857	1276	1106	693	1025	1491	1616	1457	963	572	946
1483573	1034	805	1353	1069	702	903	749	1049	925	906	680	1294
2627915	1027	713	1314	1260	612	979	1102	1859	1248	1020	798	1547
2951186	1013	735	1158	1090	721	956	686	958	929	828	587	1260
1162608	1006	964	1386	1714	1252	1639	395	695	417	845	1162	962
335697	1000	633	1032	722	559	734	558	862	681	595	466	679
1823993	996	730	1102	896	523	664	464	664	444	815	568	1054
1485908	983	662	1322	1262	689	1165	701	1011	722	725	640	1216
4205816	977	800	1476	513	423	590	256	559	229	663	518	683
3808390	976	748	1308	1108	680	856	782	1084	992	857	755	1192
2573244	965	719	1063	1081	661	942	733	912	770	863	627	1239
2955678	959	698	1291	1049	651	922	759	1118	784	968	667	1216
217854	957	724	1148	1103	717	1002	946	1496	1282	896	779	1427
357646	953	729	1137	459	408	516	250	412	245	568	530	651
633630	950	642	1167	1046	753	795	729	1089	760	787	814	1144
2008841	945	781	1140	909	471	833	453	696	649	662	548	861
3006861	939	624	1109	971	633	790	546	765	587	647	475	818
938003	925	723	1094	1031	666	776	683	1024	838	691	1020	1122
2617139	925	717	1063	1208	596	923	788	1060	910	722	725	1118
2185567	911	669	1145	1134	629	815	584	840	780	800	747	1013
541978	904	703	1141	1078	499	713	700	1036	850	764	709	1422
1269746	904	789	1334	1090	747	963	674	864	761	811	502	965
4188521	885	642	1063	938	574	790	603	947	735	715	603	1088
1211240	863	641	811	398	346	426	179	311	183	411	343	547
704761	862	612	990	929	646	713	551	942	713	665	416	1026
1201445	860	776	1156	916	622	867	628	951	854	670	751	1093
782053	854	654	1163	1003	606	769	551	899	791	657	572	1009
4104749	848	610	896	717	360	477	960	1153	1089	331	292	547
2247124	846	633	989	1044	513	675	692	980	812	680	613	981
1672605	843	691	1138	1074	547	917	674	876	863	820	684	1016
781295	840	812	1180	990	619	868	602	899	718	615	570	1128
4207589	840	759	1121	1559	900	1162	1466	3234	1958	1024	793	1689
2689383	837	724	1004	754	620	863	597	835	740	786	561	981
377477	834	661	1032	887	534	850	662	1039	822	764	655	1032
2117854	829	764	1208	1186	729	980	714	973	882	859	685	1221
4009356	819	698	1031	1080	619	847	1877	3405	2046	917	800	1360
3880230	818	698	1189	1062	666	741	527	923	798	628	633	1057
2355842	802	580	940	902	498	674	497	710	593	584	464	832
3617373	799	704	1066	992	535	733	640	976	775	710	636	1041
416556	793	527	894	1274	751	1011	374	644	480	1205	893	1764
3405708	779	727	1135	435	324	444	176	284	177	461	386	594
3878503	774	555	773	718	402	644	476	701	573	533	585	764
1122067	773	659	1079	910	584	613	560	954	600	522	563	978
1286830	764	592	884	1009	526	809	566	804	713	750	561	1003
3660730	755	678	1018	915	473	721	542	760	568	654	667	880
1112472	752	609	849	881	523	749	478	634	635	530	403	799
3384585	750	479	917	749	539	592	418	679	569	519	444	766
520139	740	663	966	418	399	457	177	309	155	467	420	632
3892173	737	674	1014	356	232	314	155	218	98	318	257	430
4337024	733	651	966	374	259	358	180	233	153	458	360	603
2858484	729	539	857	407	253	285	189	245	141	449	428	462
713497	724	536	889	266	254	277	99	172	90	255	218	366
426801	722	550	899	908	479	686	542	899	683	626	550	921
3194888	717	481	735	765	359	711	450	659	460	564	341	688
1841938	715	589	879	767	517	728	520	806	650	551	397	794
2361600	715	607	1008	278	264	339	164	232	103	340	298	474
963005	714	683	975	265	237	244	98	195	92	264	301	322
3336868	709	600	860	254	207	236	76	254	94	239	238	331
2171595	702	551	823	800	459	652	501	725	672	641	490	791
3904436	701	521	952	809	419	540	398	699	484	596	473	825
4107733	700	562	885	673	479	573	503	742	643	522	455	857
203040	698	510	831	585	337	492	5760	13026	3980	13865	6739	16909
185977	693	550	751	644	493	550	475	607	591	476	570	733
977890	692	514	685	744	475	654	458	654	546	585	536	821
1704897	679	485	833	640	442	652	552	665	702	553	515	815
1268938	663	553	800	312	180	272	74	108	54	213	208	357
2177601	660	512	890	854	458	614	466	662	524	552	463	811
1353017	659	455	750	388	279	314	334	566	374	482	422	979
3808131	656	470	778	573	311	417	425	620	576	330	343	611
752504	655	544	872	472	304	363	149	257	128	447	364	565
812081	653	539	819	894	464	587	446	787	616	601	504	944
1385012	650	380	764	738	364	515	450	656	528	476	543	649
3816112	648	539	854	692	537	598	342	710	523	516	715	572
623870	645	491	748	496	289	415	533	696	601	474	346	588
3601367	644	414	563	710	356	510	386	628	471	404	412	538
4213794	644	520	711	254	218	218	132	173	115	209	218	297
1229172	634	481	716	306	231	302	131	255	147	350	267	451
2526133	630	554	745	333	201	289	111	177	93	285	202	294
742056	624	597	627	670	400	507	488	572	435	462	625	675
170585	623	488	839	200	158	254	116	228	114	248	204	300
2381819	620	557	733	969	717	917	560	737	807	630	637	1022
2152185	615	527	849	471	283	442	288	464	364	512	539	619
563840	612	559	1019	683	482	554	514	726	587	489	406	651
2222714	609	473	708	830	412	628	416	640	467	525	492	631
3541622	598	561	748	735	428	538	525	782	582	500	508	836
2416050	588	418	694	487	342	416	292	525	326	339	260	292
2558270	587	438	639	668	350	542	429	682	583	476	310	547
1947029	586	375	569	646	398	481	380	539	416	479	557	538
4010914	585	425	563	556	389	471	352	535	493	390	308	608
659040	584	468	714	852	384	559	418	665	536	554	430	878
3293030	583	463	859	257	197	206	129	192	100	252	215	386
1986270	576	501	790	677	380	541	368	495	479	457	544	648
2113485	570	418	783	538	413	448	386	624	522	467	422	687
3643500	566	420	622	269	166	271	191	255	187	297	245	495
1809549	563	508	790	714	378	475	317	497	499	487	409	635
293845	556	409	561	329	281	284	312	655	375	823	706	1299
3981058	553	585	653	729	364	525	461	822	514	537	427	830
2140488	547	496	813	788	447	606	443	653	614	598	450	804
28993	546	422	697	223	160	186	97	181	86	249	227	249
1377228	546	449	732	591	433	455	483	368	642	272	359	270
2228857	543	338	538	639	285	479	250	472	375	353	311	569
3066697	535	443	585	175	144	185	89	150	57	158	181	241
2672268	532	471	704	610	359	522	432	569	486	508	540	610
2614020	529	448	654	470	284	340	739	905	844	295	247	489
563531	527	311	742	560	342	551	367	520	485	406	396	506
2169776	522	518	746	222	148	160	99	125	61	160	174	157
3872597	517	405	547	646	300	456	331	518	370	434	385	689
930015	505	360	659	239	139	185	82	136	57	171	159	291
4299401	485	355	624	172	149	185	76	141	91	201	191	308
4275389	484	406	565	248	195	202	99	161	149	297	248	378
1115909	479	274	513	422	327	478	305	439	368	282	245	495
3452716	474	494	726	571	352	517	386	522	549	413	416	642
192548	469	416	640	171	143	147	82	181	89	237	174	323
2327972	466	421	652	193	138	222	83	88	48	228	208	307
2538578	466	333	550	872	586	807	750	927	881	546	274	390
3404052	466	360	627	307	204	291	102	128	86	269	215	320
1671617	460	379	629	467	283	334	293	413	356	342	246	427
2904380	457	369	670	210	148	208	77	180	70	198	215	323
1036872	454	345	488	535	317	417	287	487	472	308	295	532
852168	446	388	673	5128	2534	3287	3102	7840	5204	3032	1796	2828
2873603	444	372	543	499	273	387	344	463	406	320	339	475
2111884	443	291	490	363	235	290	230	310	215	316	352	432
2179565	443	344	549	644	298	391	270	491	373	371	345	494
1949628	442	334	595	267	214	254	187	270	87	337	92	295
363768	440	328	526	464	321	409	247	482	362	402	254	507
3736656	439	375	663	184	145	169	97	118	94	205	168	293
841924	437	357	563	189	138	146	73	128	61	144	156	243
1613115	437	308	493	584	301	460	292	398	328	314	211	473
4354068	436	408	625	216	140	159	70	156	63	168	166	287
2691050	434	386	515	346	217	301	342	537	329	664	605	981
3404067	434	349	531	191	123	128	66	85	48	131	140	181
194254	433	317	529	547	268	447	309	475	418	275	438	602
4211810	432	460	619	594	347	434	392	493	449	421	454	620
3630016	431	375	513	156	139	213	91	136	55	187	207	226
4353987	431	319	529	570	235	374	314	449	376	342	269	424
1569849	430	366	495	113	105	127	79	106	51	139	90	196
3065026	430	374	657	531	347	388	424	572	431	378	278	430
2956646	428	366	382	421	296	375	298	410	329	403	240	414
2128372	423	356	599	559	318	434	289	460	388	402	307	464
3600452	423	316	531	520	261	410	234	437	344	390	292	505
1095247	422	322	513	684	310	423	281	380	387	342	263	464
3382950	422	285	427	371	209	339	606	862	527	345	271	522
3750429	414	374	497	121	111	162	65	120	57	172	149	305
3635626	411	409	520	185	133	137	79	121	58	183	137	274
1058546	408	401	503	350	230	261	187	81	154	191	199	336
2347969	408	345	558	177	179	173	83	185	63	171	201	205
3912257	408	346	443	313	183	304	211	317	260	401	242	456
1979872	398	380	546	532	291	366	316	410	371	334	402	483
671567	397	257	464	404	198	337	255	342	296	262	334	396
275407	394	385	489	491	269	389	324	435	474	378	350	568
2577206	393	294	443	526	260	401	270	439	367	314	491	573
4234229	392	309	502	458	243	440	258	408	347	355	240	465
2932971	386	337	456	662	294	453	280	321	371	349	273	465
2395186	384	323	537	575	353	427	364	488	433	486	369	526
3265049	383	277	417	436	219	292	181	199	189	386	407	723
1274483	381	285	440	324	266	354	254	322	272	263	217	393
11734	373	330	501	143	133	153	73	140	43	161	140	196
1467752	373	331	497	471	238	393	263	401	331	306	240	435
226628	372	276	512	136	139	118	88	89	37	141	121	209
2139290	372	332	584	180	145	163	98	102	74	157	119	242
1833015	371	353	533	1592	965	1176	2441	5701	2419	1894	1119	3899
535951	369	324	509	184	133	146	50	78	45	113	169	245
3692498	366	281	409	404	230	311	177	269	220	284	390	489
1936576	363	252	405	430	251	386	215	351	335	340	299	412
3289865	362	279	428	339	219	244	149	257	195	317	354	403
2758543	361	310	501	312	228	285	276	383	328	280	238	442
841641	360	317	461	147	116	157	59	102	44	107	145	235
3685931	359	405	560	209	169	174	82	134	55	179	154	249
3832284	355	217	432	114	95	101	61	93	49	149	123	189
2547292	349	318	515	177	144	164	82	112	77	180	158	287
3502406	342	298	447	226	146	194	121	336	114	259	234	417
3085946	337	263	456	424	253	280	241	354	289	325	197	342
2664813	336	244	294	290	175	249	192	310	237	227	244	313
2040996	335	298	454	168	114	147	67	121	49	178	145	241
4114274	335	293	390	362	219	363	255	405	323	285	341	434
2625173	327	291	414	470	173	309	327	467	359	399	299	538
4386030	325	252	430	291	165	247	324	549	420	292	287	673
125231	324	245	422	111	84	129	55	72	48	100	89	177
165027	324	211	344	391	198	281	224	339	273	287	169	371
276518	324	301	474	154	117	167	49	131	42	134	109	202
3310960	324	297	395	126	100	112	72	97	43	120	161	170
2470415	323	355	430	147	79	88	55	109	48	103	85	257
564035	320	216	494	334	222	237	190	436	280	383	206	346
670841	320	262	471	396	240	373	272	494	349	327	211	416
2909140	320	214	322	75	104	89	45	90	52	159	92	181
3041842	319	237	333	312	139	265	222	376	159	159	185	309
502018	318	204	342	388	212	267	238	444	258	185	260	414
544814	316	274	423	370	250	312	254	315	305	358	252	478
1974503	313	207	366	337	195	292	210	331	241	305	232	301
2239032	308	280	499	132	112	110	40	90	42	119	139	199
2915821	305	234	341	418	210	314	285	461	329	249	228	399
1049760	304	306	485	216	126	122	49	104	53	145	131	234
1500942	304	233	352	79	54	68	44	72	23	80	52	126
2553261	304	236	331	369	150	227	204	297	286	226	209	301
3052877	299	242	481	419	260	337	72	166	90	230	249	311
1917266	297	234	399	371	212	320	247	341	265	266	348	383
965200	295	201	439	432	227	249	269	336	214	240	196	180
327763	294	308	390	412	218	293	303	373	287	253	263	401
2710390	294	206	390	384	208	286	233	350	278	256	233	345
205440	293	235	360	268	183	247	2451	5974	1808	6256	3288	8175
4203270	293	215	421	357	231	253	207	323	249	255	174	327
2954107	291	295	399	431	241	262	260	382	319	333	208	389
3033487	291	207	473	301	308	204	254	326	292	264	111	382
1633752	286	242	367	124	88	132	55	114	51	138	107	190
1900096	286	271	278	151	99	173	270	376	245	361	307	863
453543	285	253	313	130	70	100	56	89	47	150	134	158
2681775	282	281	446	207	147	196	94	141	76	172	266	246
4176148	280	340	357	387	222	279	250	414	319	307	245	272
3190051	279	258	372	106	88	130	57	87	44	105	122	160
386195	278	146	334	302	166	234	160	315	247	231	177	330
429069	277	269	347	371	185	249	243	351	344	251	235	342
1156869	275	201	258	362	162	252	185	252	262	224	165	316
3287571	271	232	374	176	102	82	73	110	70	214	181	240
2129192	266	193	389	375	205	273	263	286	239	256	178	380
427949	263	203	323	259	134	177	154	275	178	181	166	317
363822	262	176	212	262	116	203	182	265	214	165	237	272
529886	262	215	307	121	69	91	35	82	18	114	92	144
1358267	262	166	354	105	96	118	24	43	29	116	102	155
1703520	262	215	347	312	168	233	217	333	315	218	168	329
1823458	260	200	307	282	181	208	113	184	148	258	228	288
3014687	257	236	330	113	90	93	45	72	37	100	104	140
1368006	256	176	210	295	184	194	158	207	185	215	125	228
1970361	255	156	313	337	192	267	224	412	250	262	176	327
172996	253	204	259	256	189	261	180	348	318	264	165	331
595500	242	186	200	273	102	226	174	276	229	217	213	264
2157218	238	230	267	302	163	259	190	252	240	228	180	257
169249	237	137	246	249	157	182	145	202	153	188	115	289
3100300	235	197	381	224	189	284	228	333	245	228	180	321
3273492	233	175	314	88	76	85	28	55	27	88	96	162
1073670	229	189	265	302	160	225	151	245	200	190	207	259
988363	228	220	249	126	110	96	36	55	11	90	80	139
3113798	227	159	276	297	164	270	166	226	203	212	229	295
486756	226	244	389	351	204	304	243	336	303	256	252	419
3064092	226	225	378	125	151	154	111	153	72	152	295	255
4231174	226	222	344	93	59	116	55	87	40	89	106	195
1985987	225	197	284	229	139	167	162	237	182	126	110	243
2327987	223	161	278	98	58	88	45	49	42	67	71	109
332328	221	178	315	241	132	196	152	259	196	159	207	255
1972550	221	191	290	278	164	225	172	209	202	197	191	267
483879	220	175	291	299	165	220	141	238	199	202	193	297
3810002	220	237	279	104	88	81	45	74	25	100	109	149
2087289	219	165	315	138	101	149	44	120	67	138	72	145
3111844	219	209	303	291	149	256	180	238	209	175	208	263
851862	218	168	259	2930	1363	1774	8795	19248	15683	3789	1343	4216
1015027	218	197	334	99	70	80	42	86	37	113	119	148
2021058	218	175	329	618	288	421	1305	2500	1423	693	530	1269
2987235	217	123	291	280	121	212	186	301	235	229	329	331
2596721	216	184	287	291	180	229	194	233	222	199	225	286
3735714	216	178	258	87	66	77	33	52	26	70	93	146
2620357	215	198	286	283	160	238	160	208	218	198	207	288
3039245	214	163	331	259	178	201	185	278	156	176	125	250
3107016	214	176	282	291	167	245	155	257	209	191	214	270
888916	212	184	295	299	184	235	152	222	198	218	198	276
2752591	211	188	334	389	171	219	214	276	261	254	181	495
2821217	211	198	273	97	53	89	27	33	17	72	73	166
416037	209	199	286	418	290	344	160	195	153	247	239	589
3277531	209	156	233	56	57	73	21	71	21	103	53	71
4155397	209	126	224	237	107	142	133	223	159	152	108	267
2425056	208	211	325	304	219	229	188	236	234	184	167	291
4304479	207	157	316	67	25	56	32	57	37	67	87	164
432795	206	146	282	141	91	122	100	217	73	159	130	232
669151	206	185	350	241	147	189	147	263	232	228	139	245
3696188	205	164	298	341	156	208	175	220	197	187	207	279
4336420	202	173	300	83	57	85	49	61	38	100	54	148
2488989	200	160	302	204	128	222	165	165	171	150	116	189
328832	196	129	183	181	143	138	101	206	185	139	157	215
1825190	196	153	231	245	149	215	224	341	297	200	137	259
1706882	195	164	265	78	57	70	37	38	29	52	80	131
2662707	194	105	160	90	82	89	38	77	60	82	90	89
3058218	193	189	285	140	118	137	38	72	28	101	66	132
1737834	191	170	334	276	137	210	165	242	219	205	166	250
1934636	191	178	269	291	143	223	133	226	223	194	198	266
2651718	191	155	297	89	72	77	27	50	29	59	85	122
3790331	186	133	206	225	76	148	99	184	144	141	100	248
1195380	182	143	220	176	131	168	177	472	229	116	105	336
2396327	175	104	227	215	122	163	184	246	181	143	202	221
2261105	172	137	217	244	133	149	162	231	163	123	186	217
2367656	172	144	276	229	121	187	1017	3321	876	397	250	643
1914750	171	172	251	85	73	95	38	91	20	76	68	119
3295842	169	163	239	104	86	105	46	81	34	92	85	193
3838953	169	115	166	141	92	106	111	121	157	101	69	158
3511066	165	104	148	220	104	156	484	1275	416	341	166	534
1976177	163	138	160	175	95	147	115	136	121	129	114	194
1517698	162	83	177	163	88	140	75	141	113	153	95	174
2622576	162	103	188	153	106	141	81	123	101	114	78	152
1028483	160	130	200	208	112	187	154	266	197	156	262	259
2754197	157	142	209	33	35	29	24	31	38	52	60	120
2603096	152	92	150	207	127	113	96	124	131	149	130	147
1014032	150	160	245	60	54	77	31	60	14	55	62	74
2194075	149	153	211	164	116	145	201	240	211	385	320	564
275941	141	75	125	100	72	108	112	86	92	87	141	129
3666021	141	75	118	42	35	46	18	15	9	43	27	41
753609	140	102	164	33	25	25	141	338	113	457	288	503
1372603	140	137	164	115	61	80	51	60	48	132	129	135
2194032	140	123	204	174	95	174	164	248	205	295	274	391
4329927	137	115	188	198	97	138	113	171	141	175	193	227
2431371	135	87	158	155	90	126	93	159	124	98	88	146
3806138	135	92	213	94	62	75	40	39	34	94	69	120
1754406	131	71	108	152	59	88	54	119	110	75	98	124
3402185	131	126	143	154	111	186	76	170	120	105	129	177
106598	130	77	183	144	91	128	100	171	93	134	85	188
854736	129	121	188	161	96	163	102	172	171	137	106	247
201398	125	125	221	125	89	115	1060	2508	723	2265	1151	3091
574515	125	76	168	55	34	34	16	23	17	41	27	45
1301812	125	165	315	169	86	133	67	163	59	217	156	303
3293181	123	71	178	62	33	34	26	34	19	47	26	65
3297391	123	120	200	64	45	51	40	39	22	83	57	123
2254372	121	104	145	141	82	126	94	158	137	92	86	160
1691389	120	114	176	152	74	116	110	165	91	118	96	163
3119195	117	113	228	179	102	180	123	114	138	136	85	171
2083906	116	100	146	63	15	42	15	31	13	43	43	36
2185703	116	61	159	180	97	106	86	158	125	88	70	150
567487	115	77	117	14	10	24	20	39	7	43	50	103
655699	114	69	89	16	23	21	21	13	4	28	19	44
1293897	113	73	97	47	27	42	14	42	31	44	34	56
68203	110	73	129	123	62	93	64	119	102	92	79	118
1200116	110	93	150	66	37	40	65	132	44	77	49	65
2619175	110	120	152	160	83	140	88	165	112	88	97	150
1706153	109	108	128	68	57	93	103	144	135	77	92	138
540688	108	75	120	121	70	73	79	146	93	79	70	161
2126698	107	65	137	46	41	35	18	23	16	37	42	41
434404	106	80	140	47	26	35	14	30	9	34	20	57
1939326	105	102	177	74	42	36	25	35	22	62	54	71
4181247	105	76	138	57	48	49	21	38	19	44	41	59
4354557	105	83	145	155	81	91	89	220	97	105	86	193
4385739	98	78	158	108	46	81	88	193	112	109	97	319
751298	96	47	144	111	56	92	63	150	73	75	60	177
229774	92	61	135	36	22	54	11	32	9	36	40	48
3072585	92	64	74	73	46	58	60	91	77	67	87	97
4317684	92	62	73	40	19	31	7	16	9	31	63	41
121352	91	87	178	38	49	50	16	26	19	46	29	65
370738	91	81	101	97	68	112	68	92	80	61	117	117
2189847	90	71	122	111	84	117	50	108	92	91	71	126
373039	89	85	142	77	39	54	25	56	20	55	45	86
597570	86	110	119	158	96	154	92	132	120	58	63	87
2435753	86	59	130	96	51	82	70	132	57	69	51	105
3011643	86	39	99	17	16	19	7	17	6	14	20	17
425097	84	48	113	23	23	28	12	51	14	26	36	47
593054	84	61	95	85	52	93	59	126	117	56	47	105
1518704	84	82	71	121	49	82	58	119	71	63	34	97
1361323	80	99	112	186	93	100	79	118	118	135	74	146
485994	79	74	121	111	34	86	43	113	93	92	56	144
3945876	76	71	88	48	34	28	19	25	18	46	33	59
2382320	75	79	106	53	57	49	30	31	28	53	38	89
1249419	74	63	88	11	22	26	85	417	87	154	90	418
3465820	74	63	129	31	18	34	15	28	16	28	40	71
2189784	73	62	125	96	63	98	82	91	91	54	124	111
432780	72	58	139	161	75	101	99	134	102	111	88	145
850313	72	52	100	83	44	69	57	94	84	78	66	94
3872321	69	63	74	25	27	18	15	16	12	33	25	37
886303	68	34	94	20	19	26	9	51	12	17	32	34
3216389	68	61	94	25	28	18	15	15	12	14	23	33
601698	67	60	85	95	46	96	62	103	76	59	67	123
4163515	67	28	55	36	29	50	38	54	32	49	23	57
4346367	67	47	65	46	35	29	14	22	14	44	42	74
3247032	66	65	96	20	18	17	6	3	6	28	35	62
48635	65	69	108	36	24	24	20	31	16	43	25	34
1737015	64	48	97	75	48	58	37	60	48	84	39	45
1509269	63	70	86	32	34	18	21	31	7	19	14	47
1889405	63	49	66	77	50	52	39	80	49	60	48	63
3075215	63	41	59	93	49	64	27	84	47	48	38	31
3069494	62	18	54	57	43	33	33	38	29	23	13	36
2486866	61	38	64	17	24	14	53	52	22	23	39	148
1755797	60	71	93	55	60	51	53	67	31	45	81	147
2137718	60	42	79	75	36	58	34	58	54	52	39	56
3647416	60	46	75	41	19	38	143	108	127	32	23	80
1013510	59	46	78	25	26	38	20	22	18	24	27	30
1111837	58	29	75	16	12	6	10	6	4	16	8	5
3615088	58	50	55	32	30	37	23	41	42	30	17	53
1321796	57	43	88	18	20	24	12	23	11	29	35	40
2404310	57	24	42	36	22	39	30	54	31	38	18	68
1163420	56	53	88	58	47	73	52	74	64	44	25	47
1673795	56	46	75	14	13	13	14	13	14	20	27	42
2367683	56	41	76	111	40	73	294	1102	347	125	59	297
4307237	56	40	80	69	44	57	52	62	62	65	41	58
1763214	55	55	90	71	58	66	50	70	55	54	45	38
29653	54	43	67	65	44	57	38	94	54	40	31	73
558935	54	33	78	62	36	58	56	65	58	66	47	65
2909257	54	41	52	23	8	11	8	9	8	24	19	24
3858362	54	50	63	69	35	53	40	78	46	48	56	57
3594703	52	35	60	39	16	27	11	23	10	28	29	53
1106546	47	75	44	118	55	29	57	48	45	25	65	68
681905	46	19	37	14	16	22	8	12	17	49	8	30
3184369	46	60	91	34	39	32	15	24	11	43	21	47
2194039	45	34	50	17	8	13	18	21	19	60	45	61
2262324	45	48	75	46	23	36	31	42	37	38	26	44
2623500	44	38	57	18	6	12	4	15	8	18	19	24
172478	42	51	47	60	24	49	38	58	47	67	23	59
2093908	42	46	28	36	20	16	19	21	23	79	35	138
3266657	42	44	81	5	8	11	10	16	6	16	23	28
4058669	42	3	77	25	24	30	37	31	35	33	20	40
4280556	42	38	82	13	10	27	10	23	12	21	19	46
452822	40	39	74	56	30	37	39	66	40	51	36	35
1100495	40	23	34	32	5	25	27	25	36	21	17	30
1956680	39	46	34	56	32	43	12	7	8	19	43	41
2485252	39	35	56	27	18	31	13	30	5	14	30	32
3173329	39	37	67	17	21	33	14	17	15	26	11	27
655780	38	35	69	10	8	9	7	5	9	15	8	30
667114	38	17	48	40	19	31	26	49	30	43	23	29
2620099	38	35	58	17	10	16	1	9	4	18	8	21
251050	37	54	96	27	14	20	18	34	11	18	30	73
462766	37	19	56	36	18	30	19	46	28	32	24	43
3806563	37	39	37	42	18	21	33	71	36	27	9	58
3403370	36	29	42	37	30	30	23	34	35	30	19	40
1304721	35	8	21	31	18	25	16	18	21	12	15	32
797906	34	32	34	22	19	35	13	33	26	20	20	31
1520776	34	23	63	66	22	31	12	30	28	36	8	37
1991825	32	22	26	8	15	8	3	15	2	13	10	15
25488	31	23	48	41	28	44	67	64	45	55	60	78
2278142	31	13	37	18	6	15	8	8	9	19	11	34
3344016	31	19	32	33	18	36	25	32	26	30	26	27
1278876	30	16	23	21	20	17	19	27	23	19	56	37
2549082	30	18	39	44	20	26	23	40	18	19	18	41
2746544	30	31	37	11	9	14	6	16	4	10	16	33
252526	28	21	19	1	1	1	5	1	4	5	16	43
2144465	28	17	44	56	27	26	45	31	29	34	14	23
3824509	28	17	41	7	11	12	5	7	12	16	16	17
995166	27	29	63	54	25	42	32	33	32	38	18	34
4302294	27	59	81	60	44	55	45	60	49	43	30	86
2602912	26	40	59	14	10	19	8	15	2	17	20	24
3602069	26	31	60	39	13	29	14	44	30	76	11	42
2245218	25	17	39	48	20	11	11	30	19	25	16	58
2422057	25	27	41	46	12	32	43	41	34	31	33	34
443482	24	25	41	51	16	37	24	28	32	20	16	65
2052183	24	28	65	42	24	48	21	56	72	24	13	65
4052602	24	8	25	24	8	25	13	14	12	10	14	16
2764973	23	5	14	10	7	11	7	11	13	12	8	13
582591	22	9	9	5	5	3	1	4	6	4	8	8
2841416	22	16	27	20	17	29	14	30	16	25	14	19
4277195	22	23	69	35	18	24	20	47	34	17	27	39
505115	21	18	33	10	10	8	11	12	12	11	18	18
3139088	20	24	43	23	16	16	15	18	16	16	9	22
3465115	20	18	37	14	13	13	5	11	6	17	7	31
4310642	20	17	28	23	8	18	18	18	21	23	17	32
2390041	19	17	57	12	12	19	23	35	17	37	18	41
369097	18	29	41	14	10	26	9	22	8	15	6	22
3268919	18	2	11	3	1	1	1	1	1	5	2	1
25235	17	18	18	10	6	10	3	9	8	12	12	12
2554882	17	7	14	18	8	5	1	1	5	6	3	15
87087	16	6	14	12	10	10	7	16	9	21	7	13
1970016	16	18	16	22	13	7	7	33	31	36	34	27
2582336	16	14	17	21	3	11	8	16	14	11	11	32
2081254	15	24	22	29	12	8	11	8	5	12	7	12
1912693	14	24	30	24	7	33	14	14	19	10	10	17
2646348	14	27	25	12	13	16	5	6	12	6	12	19
4269600	14	24	46	35	17	19	24	18	24	17	18	23
4324000	14	3	11	6	2	2	1	1	1	5	2	9
9101	13	13	22	22	11	20	11	37	14	17	12	21
728827	12	12	15	8	1	7	4	8	4	1	1	3
756439	12	6	20	7	1	14	5	1	3	6	7	3
1061594	12	1	14	3	4	10	1	2	1	6	5	13
3367037	12	16	10	10	8	10	21	13	20	9	2	57
2439523	11	3	19	3	4	10	11	1	12	19	2	13
2587533	11	17	31	8	10	4	3	5	3	6	3	6
548407	10	1	23	8	5	17	6	20	10	9	6	17
906130	10	6	20	29	8	18	16	10	15	10	13	12
1583258	10	6	15	16	5	8	5	7	8	7	10	7
3859576	10	4	5	7	2	7	9	9	5	10	6	4
1164702	9	1	1	1	1	1	1	1	1	1	1	1
1275221	9	9	11	14	5	8	2	15	13	13	8	12
1706190	9	2	14	5	1	2	1	2	1	1	1	2
2188022	9	6	9	8	8	7	8	17	3	11	4	8
176360	8	5	9	12	2	1	7	6	9	12	4	2
1838157	8	5	7	6	3	5	12	3	10	6	2	5
2629635	8	1	13	6	6	8	8	7	3	4	4	5
3261369	8	1	3	3	1	1	1	1	1	1	1	3
3262471	8	22	28	15	7	6	4	7	5	11	7	14
855772	7	6	7	7	1	7	5	10	3	3	1	5
1480882	7	8	9	7	5	2	8	7	8	7	5	8
2096620	7	6	14	9	6	1	1	1	1	5	1	13
2664852	7	1	6	9	4	1	5	1	3	1	1	1
2793640	7	4	5	1	1	1	1	1	1	1	1	1
2870096	7	12	20	6	4	8	6	4	1	8	13	5
3685308	7	6	8	6	3	2	3	12	6	11	4	9
3768943	7	1	1	1	1	1	1	1	1	1	1	3
690769	6	1	1	5	1	1	1	1	1	1	1	1
1694129	6	1	7	1	1	3	3	1	2	3	2	2
1885672	6	4	9	8	10	1	5	5	1	2	7	5
2669202	6	5	4	4	4	10	12	4	10	4	8	10
3628522	6	9	13	1	1	2	1	2	1	2	1	1
3645361	6	8	13	11	3	8	9	7	11	17	9	26
3740838	6	3	1	7	2	1	1	4	5	1	1	4
4104674	6	3	1	2	1	1	2	5	3	1	1	1
4265765	6	5	7	8	7	3	4	14	8	8	6	7
1064026	5	7	9	1	1	1	1	1	1	1	2	4
1383367	5	8	5	9	2	6	6	13	11	7	5	12
2129113	5	1	3	2	1	2	1	2	2	1	4	1
2381801	5	3	4	3	5	3	2	4	2	6	3	5
2895848	5	3	4	3	2	2	1	3	4	2	3	4
2962448	5	1	1	2	2	3	3	1	1	2	3	2
3010506	5	10	1	10	5	3	5	7	4	7	1	3
3416657	5	36	41	15	14	2	9	53	25	3	6	14
3488091	5	1	9	5	5	5	2	6	1	2	6	1
4275006	5	4	14	10	2	5	2	4	5	4	2	5
464404	4	1	4	10	3	2	5	5	8	5	4	4
638442	4	4	3	3	1	3	1	4	2	2	1	1
1288683	4	1	5	4	2	1	9	2	4	1	2	3
1292244	4	1	2	5	1	4	3	5	4	1	1	3
1396898	4	1	8	4	3	2	2	1	1	2	2	1
1562876	4	1	3	7	2	2	4	1	1	2	3	1
1992002	4	1	1	2	1	1	1	4	3	1	1	2
2981385	4	3	2	1	4	3	1	2	1	5	1	6
3310418	4	2	4	1	1	1	2	2	1	1	1	1
3396355	4	7	1	4	2	2	1	1	2	7	2	1
4182316	4	1	1	3	1	1	1	1	1	1	1	4
4368254	4	2	9	9	2	5	6	6	3	2	5	3
222053	3	2	1	2	1	2	1	2	1	2	1	4
339195	3	2	1	4	1	2	6	5	2	1	1	1
732744	3	2	6	1	1	1	1	7	1	3	1	7
760335	3	1	1	1	1	1	1	2	1	1	2	2
1582182	3	1	2	1	1	2	1	4	1	1	1	3
1690438	3	1	2	7	3	1	5	2	1	1	2	3
2344536	3	1	2	1	1	1	1	4	1	1	1	1
2614074	3	2	9	20	5	1	21	29	21	25	12	14
2625845	3	9	15	13	4	8	11	6	3	9	1	9
2724453	3	7	14	4	4	3	7	4	3	8	6	8
2873374	3	1	5	1	1	3	1	3	1	4	8	4
3043840	3	8	17	4	4	7	5	6	5	9	11	15
3235894	3	1	2	2	3	6	4	2	2	4	3	4
3248137	3	2	1	1	1	1	1	1	1	1	1	1
3508511	3	4	1	7	2	2	4	7	7	6	2	14
3572229	3	8	14	14	10	10	5	10	9	6	12	20
3785745	3	1	1	1	1	1	1	2	1	1	1	1
4258085	3	1	2	4	3	2	2	1	6	1	2	2
35892	2	1	1	1	1	1	1	1	1	1	1	1
155080	2	1	1	1	1	1	1	3	1	2	1	1
171909	2	4	2	1	1	1	1	3	1	4	3	3
186252	2	1	1	1	1	1	1	1	1	1	1	1
254535	2	2	3	1	1	2	2	4	2	1	2	6
305178	2	1	1	1	1	1	1	1	1	1	1	1
322324	2	1	1	1	1	1	1	1	1	1	1	1
426518	2	1	1	1	1	1	1	1	1	1	1	1
644901	2	1	5	2	1	1	2	1	1	1	1	1
756810	2	4	9	2	3	8	1	4	1	1	3	10
843956	2	1	1	1	1	1	1	1	1	1	1	1
1101503	2	1	1	1	1	1	1	1	1	1	1	1
1122411	2	1	1	1	1	1	1	1	1	1	1	1
1250504	2	1	2	2	1	1	1	1	1	1	1	1
1269339	2	1	1	1	1	1	1	1	1	1	1	2
1395042	2	1	1	1	1	1	1	1	1	1	1	1
1527589	2	1	1	1	1	1	1	1	1	1	1	1
1556963	2	1	1	1	1	3	1	5	1	1	1	2
1701496	2	1	1	1	1	1	1	4	1	1	1	1
1701688	2	1	1	1	1	1	1	1	1	1	1	1
1784297	2	1	2	4	1	1	1	1	3	1	1	1
1786969	2	1	1	1	1	1	1	2	1	1	1	1
1805566	2	1	2	1	1	1	1	1	1	1	1	1
1846690	2	1	4	4	3	1	1	6	3	1	3	2
1954415	2	1	1	1	1	1	1	2	1	1	1	1
1970226	2	1	1	1	1	1	1	1	1	1	1	2
1983922	2	1	1	6	1	2	3	1	2	2	1	2
1993700	2	6	6	4	5	2	2	5	5	5	9	5
2146082	2	1	1	1	1	3	1	12	5	4	2	5
2146686	2	1	2	1	1	1	1	1	1	1	1	1
2166476	2	1	1	1	1	1	1	1	1	1	1	1
2188073	2	1	2	1	1	1	1	1	1	1	1	1
2355054	2	1	1	1	1	1	1	1	1	1	1	1
2381212	2	1	1	1	1	1	1	1	1	1	1	1
2415540	2	1	1	1	1	1	1	1	1	1	1	1
2440433	2	2	1	1	1	1	1	1	1	1	2	1
2523574	2	1	1	1	1	1	1	3	1	1	1	1
2623071	2	1	1	1	1	1	1	1	1	1	1	1
2628430	2	9	9	19	7	11	13	11	9	2	1	11
2649712	2	1	1	1	1	1	1	1	1	1	1	1
2654257	2	2	1	1	1	2	1	1	1	2	1	1
2725517	2	2	2	6	1	1	1	1	1	4	3	1
2771119	2	1	1	1	1	1	1	1	1	1	1	1
2857983	2	1	1	3	1	1	1	4	1	1	1	1
2891376	2	1	1	1	1	1	1	1	1	1	1	1
3302534	2	1	1	1	1	1	1	1	1	1	1	1
3332125	2	1	1	1	1	1	1	1	2	1	1	1
3414232	2	1	1	1	1	1	1	3	1	1	1	2
3562016	2	1	1	1	1	1	1	1	1	1	1	1
3596216	2	1	1	1	1	1	1	1	1	1	1	1
3718867	2	1	1	1	1	1	1	1	1	1	1	1
3918581	2	1	1	1	1	1	1	1	1	1	1	2
3929466	2	4	2	2	2	1	3	1	3	2	1	1
4038707	2	1	1	1	1	1	1	5	1	1	1	1
4042996	2	1	1	2	1	1	1	1	2	1	1	1
4124595	2	1	1	1	1	1	2	1	1	1	1	2
4344466	2	1	3	1	1	1	1	3	1	1	1	1
4119	1	1	1	1	1	1	1	3	1	1	1	2
5587	1	1	2	1	1	1	1	1	1	1	1	1
5997	1	1	1	1	2	1	1	1	1	1	1	1
10827	1	1	1	1	1	1	1	2	1	1	1	1
12146	1	1	1	1	1	1	1	1	1	1	1	1
18667	1	1	1	1	1	1	1	1	1	1	1	2
26763	1	1	1	1	1	1	1	1	1	1	1	1
27986	1	1	1	1	1	1	1	1	1	1	1	1
30893	1	1	1	1	1	1	1	1	1	1	1	1
31666	1	1	1	1	1	1	1	1	1	1	1	1
32033	1	1	1	1	1	1	1	1	1	1	1	1
33040	1	1	1	1	1	1	1	2	1	1	1	1
36173	1	1	1	1	1	1	1	1	1	1	1	1
37342	1	1	1	1	1	1	1	2	1	1	1	1
44830	1	1	1	1	1	1	1	1	1	1	1	1
52522	1	1	1	1	1	14	1	1	1	1	1	1
57027	1	1	1	1	1	1	1	1	1	1	1	1
61798	1	1	1	1	1	1	1	1	1	1	1	1
64781	1	1	1	1	1	3	1	1	1	1	1	1
64936	1	1	1	1	1	1	1	1	1	1	1	1
65296	1	1	1	1	1	1	1	1	1	1	1	1
66673	1	1	1	1	1	1	1	1	1	1	1	1
70220	1	1	1	1	1	1	1	1	1	1	1	1
73863	1	1	1	1	1	1	1	2	1	1	1	1
77820	1	1	1	1	1	3	1	3	1	1	1	1
81636	1	1	1	1	1	1	1	2	1	1	1	1
83365	1	1	1	1	1	1	1	1	1	1	1	1
85561	1	1	1	1	1	1	1	1	1	1	1	1
86475	1	1	1	1	1	1	1	1	1	1	1	1
86747	1	1	1	1	1	1	1	1	1	1	1	1
87364	1	1	1	1	1	1	1	1	1	1	1	1
89147	1	1	1	1	1	1	1	1	1	1	1	1
96839	1	1	1	1	1	1	1	1	1	1	1	1
103182	1	1	1	1	1	1	1	1	1	1	1	1
103245	1	1	1	1	1	1	1	1	1	1	1	1
105455	1	1	1	1	1	1	1	1	1	1	1	1
109556	1	1	1	1	1	1	1	1	1	1	1	1
113721	1	1	3	2	1	3	3	2	3	1	1	3
114210	1	1	1	1	1	1	1	1	1	1	1	1
114593	1	1	1	1	1	1	1	1	1	1	1	1
115865	1	1	1	1	1	1	1	2	1	1	1	1
116345	1	1	1	1	1	1	1	1	1	1	1	1
116754	1	1	1	1	1	1	1	1	1	1	1	1
129152	1	1	1	1	1	1	1	1	1	1	1	1
129749	1	1	1	1	1	9	1	1	1	1	1	1
133600	1	2	1	1	1	2	1	3	1	1	1	2
137349	1	1	1	1	1	1	1	1	1	1	1	1
137764	1	1	1	1	1	1	1	1	2	1	1	1
140137	1	1	1	1	1	1	1	1	1	1	1	1
140829	1	1	1	1	1	1	1	1	1	1	1	1
146436	1	1	1	1	1	1	1	1	1	1	1	1
154116	1	1	1	1	1	1	1	1	1	1	1	1
161959	1	1	1	1	1	1	1	1	1	1	1	1
162159	1	1	1	1	1	1	1	1	1	1	1	1
173272	1	1	1	1	1	1	1	1	1	1	1	1
174506	1	1	1	1	1	5	1	1	1	1	1	1
178094	1	1	1	1	1	1	1	1	1	1	1	1
178925	1	1	1	1	1	1	1	1	1	1	1	1
180120	1	1	1	1	1	1	1	1	1	1	1	1
187797	1	1	1	1	1	2	1	1	1	1	1	1
193622	1	1	1	1	1	1	1	1	1	1	1	1
197691	1	1	1	1	1	1	1	1	1	1	1	1
198718	1	1	2	1	1	1	1	1	1	1	1	1
200832	1	1	1	1	1	1	1	1	1	1	1	1
201967	1	1	1	1	1	1	1	1	1	1	1	1
203306	1	1	1	1	1	1	1	1	1	1	1	3
206987	1	1	1	1	1	1	1	2	1	1	1	1
209127	1	1	1	1	1	1	1	1	1	1	1	1
218460	1	1	1	1	1	1	1	1	1	1	1	1
218926	1	1	1	1	2	1	1	1	2	1	1	1
220551	1	1	1	1	1	1	1	5	1	1	1	1
223427	1	1	1	1	1	1	1	3	1	1	1	1
223664	1	1	1	1	1	1	1	1	1	1	1	1
224177	1	1	1	1	1	1	1	1	1	1	1	1
225982	1	1	1	1	1	1	1	1	1	1	1	1
228742	1	1	3	1	1	1	1	1	1	1	1	1
230600	1	1	1	1	1	1	1	1	1	2	1	1
231081	1	1	1	1	1	1	1	1	1	1	1	1
231385	1	1	1	1	1	1	1	1	1	1	1	1
246600	1	1	1	1	1	1	1	1	1	1	1	1
256958	1	1	1	1	1	1	1	1	1	1	1	1
257068	1	1	1	1	1	1	1	1	1	1	1	1
257847	1	1	1	1	1	1	1	1	1	1	1	1
267471	1	1	1	1	1	1	1	1	1	1	1	1
269325	1	1	1	1	1	1	1	1	1	1	1	1
274022	1	1	1	1	1	1	1	3	1	3	1	1
281011	1	1	1	1	1	1	1	1	1	1	1	1
291393	1	1	1	1	1	1	1	1	1	1	1	1
293716	1	1	1	1	1	1	1	1	1	1	1	1
306447	1	1	1	1	1	1	1	4	1	1	1	1
307919	1	1	1	1	1	1	1	1	1	1	1	1
309947	1	1	1	1	1	1	1	1	1	1	1	1
311576	1	1	1	1	1	1	1	1	1	1	1	1
314949	1	1	3	3	1	4	1	7	1	5	1	3
315224	1	1	1	1	1	1	1	1	1	1	1	1
316865	1	1	1	1	1	1	1	1	1	1	1	1
318144	1	1	1	1	1	1	1	1	1	1	1	1
322627	1	1	1	1	1	1	1	1	1	1	1	1
331039	1	1	1	1	1	1	1	1	1	1	1	1
339401	1	1	1	1	1	1	1	1	1	1	1	1
340358	1	1	1	1	1	1	1	1	1	1	1	1
347960	1	1	1	1	1	1	1	1	1	1	1	1
350479	1	1	1	1	1	1	1	1	1	1	1	2
353415	1	1	1	1	1	1	1	1	1	1	1	1
360353	1	1	1	1	1	1	1	1	1	1	1	1
361099	1	1	1	1	1	1	1	1	1	1	1	1
365549	1	1	1	1	1	1	1	3	1	1	2	1
367338	1	1	1	1	1	1	1	1	1	1	1	1
368292	1	1	1	1	1	1	1	1	1	1	1	1
370495	1	1	1	2	1	5	1	2	2	1	1	1
371652	1	1	1	1	1	1	2	1	1	1	1	1
374044	1	1	1	1	1	1	1	1	1	1	1	1
374299	1	1	1	1	1	1	1	1	1	1	1	1
374883	1	1	1	1	1	1	1	1	1	1	1	1
375033	1	1	1	2	1	32	1	1	1	1	1	1
376035	1	1	1	1	1	1	2	1	1	1	1	1
376088	1	1	1	1	1	18	1	3	1	1	1	1
376116	1	1	1	1	1	1	1	1	1	1	1	1
380997	1	1	1	1	1	1	1	1	1	1	1	1
383775	1	1	1	1	1	1	1	1	1	1	1	1
389522	1	1	1	1	1	1	1	3	1	1	1	1
390802	1	1	1	1	1	1	1	1	1	1	1	1
401534	1	1	1	1	1	1	1	1	1	1	1	1
402638	1	1	1	1	1	1	1	1	1	1	1	1
402828	1	1	1	1	1	1	1	2	1	1	1	1
412345	1	1	1	1	1	1	1	1	1	1	1	1
425253	1	1	1	1	1	1	1	1	1	1	1	2
425373	1	1	1	1	1	1	1	1	1	1	1	1
426096	1	1	1	1	1	1	1	1	1	1	1	1
426657	1	1	1	1	1	34	1	2	1	1	1	1
428478	1	1	1	1	1	1	1	1	1	1	1	1
428493	1	1	1	1	1	1	1	1	1	1	1	1
430476	1	1	1	1	1	1	1	1	1	1	1	1
431433	1	1	1	1	1	1	1	1	1	1	1	1
431853	1	1	1	1	1	2	1	1	1	1	1	2
433929	1	1	1	1	1	1	1	1	1	1	1	1
440154	1	1	1	1	1	1	1	1	1	1	1	1
446141	1	1	1	1	1	1	1	1	1	1	1	1
457182	1	1	1	1	1	1	1	1	1	1	1	1
458548	1	1	1	1	1	1	1	1	1	1	1	1
468885	1	1	1	1	1	1	1	1	1	1	1	1
470487	1	1	1	1	1	1	1	1	1	1	1	1
471681	1	1	1	1	1	1	1	1	2	1	1	1
471783	1	1	1	1	1	1	1	1	1	1	1	1
475940	1	1	1	1	1	1	1	1	1	1	1	1
476539	1	1	1	1	1	1	1	1	1	1	1	1
479793	1	1	1	1	1	2	1	1	1	1	1	1
481556	1	1	1	1	1	1	1	2	1	1	1	1
486080	1	1	1	1	1	1	1	1	1	1	1	1
502767	1	1	1	1	1	1	1	1	1	1	1	1
518722	1	1	1	1	1	1	1	1	1	1	1	1
523380	1	1	1	1	1	1	1	1	1	1	1	1
528190	1	1	1	1	1	1	1	1	1	1	1	1
530040	1	1	1	1	1	1	1	1	1	1	1	1
539305	1	1	1	1	1	1	1	1	1	1	1	1
542160	1	1	1	1	1	1	1	2	1	1	1	1
543789	1	1	1	1	1	3	1	2	1	1	1	1
544690	1	1	1	1	1	1	1	1	1	1	1	1
546831	1	1	1	2	1	1	1	1	1	1	1	1
548061	1	1	1	1	1	1	1	2	1	1	1	1
551129	1	1	1	1	1	1	1	1	1	1	1	1
551758	1	1	1	1	1	1	1	1	1	1	1	1
552689	1	1	1	1	1	1	1	1	1	1	1	1
554095	1	1	1	1	1	1	1	1	1	1	1	1
554281	1	1	1	1	1	1	1	1	1	1	1	1
556104	1	1	1	1	1	1	1	1	1	1	1	1
556405	1	1	1	1	1	1	1	1	1	1	1	1
557997	1	1	1	1	1	1	1	1	1	1	1	1
559247	1	1	1	1	1	1	1	1	1	1	2	4
561714	1	1	1	1	1	1	1	2	1	1	1	1
567325	1	1	1	1	1	1	1	1	1	1	1	1
568127	1	1	1	1	1	1	1	1	1	1	1	1
569894	1	1	1	1	1	1	1	1	1	1	1	3
573714	1	1	1	1	1	1	1	1	1	1	1	1
579716	1	1	1	1	2	1	1	1	1	1	1	1
579738	1	1	1	2	1	1	1	1	2	1	2	3
579910	1	4	5	1	1	2	3	1	1	2	1	3
587693	1	1	3	1	1	1	1	1	1	1	1	1
587825	1	1	1	1	1	1	1	1	1	1	1	1
595235	1	1	1	1	1	1	1	1	1	1	1	1
601971	1	1	1	1	1	1	1	1	1	1	1	1
603436	1	1	1	1	1	1	1	1	1	1	1	1
603886	1	3	1	1	1	1	1	1	1	1	1	1
609118	1	1	1	1	1	1	1	1	1	1	1	1
614583	1	1	1	1	1	1	1	1	1	1	1	1
623320	1	1	1	1	1	1	1	1	1	1	1	1
625540	1	1	1	1	1	1	1	1	1	1	1	1
630905	1	1	1	1	1	1	1	1	1	1	1	1
636836	1	1	2	1	1	1	1	1	1	1	1	1
644458	1	1	1	1	1	1	1	1	1	1	1	1
649826	1	1	1	1	1	1	1	1	1	1	1	1
652434	1	1	1	1	1	1	1	1	1	1	1	1
654800	1	1	1	1	1	1	1	1	1	1	1	1
658617	1	1	1	1	1	1	1	1	1	1	1	1
670832	1	1	1	1	1	1	1	1	1	1	1	1
683163	1	1	1	1	1	1	1	1	1	1	1	1
685024	1	1	1	1	1	1	1	1	1	1	1	1
692898	1	1	1	1	1	1	1	1	1	1	1	1
693172	1	1	2	2	1	1	1	2	1	1	1	1
697389	1	1	1	1	1	1	1	1	1	1	1	1
702034	1	1	1	1	1	1	1	1	1	1	1	1
711876	1	1	1	1	1	1	1	1	1	1	1	1
718684	1	1	1	1	1	1	1	3	1	1	1	1
734444	1	1	3	3	1	1	1	1	1	4	3	1
740363	1	1	1	1	1	1	1	1	1	1	1	1
756778	1	1	1	1	1	1	1	1	1	1	1	1
758824	1	1	1	1	1	1	1	1	1	1	1	1
763901	1	1	1	1	1	1	1	1	1	1	1	1
769424	1	1	1	1	1	1	1	1	1	1	1	1
769924	1	1	1	1	1	1	1	1	1	1	1	1
771184	1	1	1	1	1	9	1	1	1	1	1	2
772357	1	1	2	2	1	1	1	1	1	1	1	1
778721	1	1	2	1	1	1	1	1	2	1	1	1
789273	1	1	1	1	1	1	1	1	1	1	1	1
792204	1	1	1	1	1	1	2	1	2	1	1	4
793545	1	1	1	1	1	1	1	1	1	1	1	1
819277	1	1	1	1	1	1	1	1	1	1	1	1
821240	1	1	1	1	1	1	1	1	1	1	1	1
824509	1	1	1	1	1	1	1	1	1	1	1	2
831572	1	1	1	1	1	1	1	1	1	2	1	1
849991	1	1	1	1	1	1	1	1	1	1	1	1
851951	1	1	1	1	1	1	1	1	1	1	1	1
852235	1	1	1	1	1	1	1	1	1	1	1	1
863204	1	1	1	1	1	1	1	1	1	1	1	1
868408	1	1	1	1	1	1	1	1	1	1	1	1
868961	1	1	1	1	1	1	1	1	1	1	1	1
869528	1	1	1	2	1	1	1	1	1	1	1	1
878246	1	1	1	1	1	1	1	1	1	1	1	1
881261	1	1	1	2	1	2	1	1	1	1	1	1
890704	1	1	1	1	1	1	1	1	1	1	1	1
897847	1	1	1	1	1	1	1	1	1	1	1	1
899615	1	1	1	1	1	1	1	1	1	1	1	1
900122	1	1	1	1	1	1	1	1	1	1	1	1
901915	1	1	1	1	1	1	1	1	1	1	1	1
908567	1	1	1	1	1	1	1	1	1	1	1	1
909947	1	1	1	1	1	1	1	1	1	1	1	1
911403	1	1	1	2	1	1	1	1	1	1	1	1
915926	1	1	1	1	1	1	1	1	1	1	1	1
921667	1	1	2	1	1	1	1	1	1	1	1	1
922045	1	1	1	1	1	1	1	1	1	1	1	1
923823	1	1	2	1	1	1	1	2	1	1	1	1
925564	1	1	1	1	1	1	1	1	1	1	1	1
929621	1	1	1	1	1	1	1	1	1	1	1	1
937379	1	1	1	1	1	1	1	1	1	1	1	1
938005	1	1	1	1	1	1	1	1	1	1	1	1
942400	1	1	1	1	1	1	1	1	1	1	1	1
945422	1	1	1	1	1	1	1	1	1	1	1	1
949648	1	1	1	1	1	1	1	1	1	1	1	1
953263	1	1	1	1	1	1	1	1	1	1	1	1
955783	1	1	1	1	1	1	1	1	1	1	1	1
967557	1	1	2	1	1	1	1	1	1	1	2	1
969022	1	1	2	1	1	46	1	1	1	1	1	1
970596	1	1	1	1	1	1	1	1	1	1	1	1
975010	1	1	1	1	1	1	1	1	1	1	1	1
975475	1	1	1	1	1	1	1	1	1	1	1	1
981569	1	1	1	1	1	1	1	1	1	1	1	1
985782	1	1	1	1	1	1	1	1	1	2	1	1
999332	1	1	1	1	1	1	1	1	1	1	1	1
999937	1	1	1	1	1	1	1	1	1	1	1	1
1004302	1	1	1	1	1	1	1	1	1	1	1	1
1005263	1	1	1	1	1	1	1	1	1	1	1	1
1006455	1	1	1	1	1	1	1	1	1	1	1	1
1006813	1	1	1	1	1	1	1	4	1	1	1	1
1007696	1	1	1	1	1	1	1	1	1	1	1	1
1008658	1	1	1	1	1	1	1	1	1	1	1	1
1017467	1	1	1	1	1	1	1	1	1	1	1	1
1020576	1	1	1	1	1	1	1	1	1	1	1	1
1023741	1	1	1	1	1	1	1	1	1	1	1	1
1027769	1	1	1	1	1	1	1	1	1	1	1	1
1030265	1	1	1	1	1	1	1	1	1	1	1	1
1035840	1	1	1	1	1	1	1	1	1	1	1	1
1036878	1	1	1	2	1	3	1	2	1	1	2	1
1037091	1	1	1	1	1	1	1	1	1	1	1	1
1039628	1	1	1	1	1	1	1	1	1	1	1	1
1043526	1	1	1	1	1	1	1	1	1	1	6	16
1044588	1	1	1	1	1	1	1	1	1	1	1	1
1049006	1	1	1	1	1	3	1	1	1	1	1	1
1050366	1	1	1	1	1	1	1	1	1	1	1	1
1054805	1	1	1	1	1	1	1	1	1	1	1	1
1059047	1	1	1	1	1	1	1	1	1	1	1	1
1059491	1	2	4	3	4	1	1	1	4	1	1	1
1064588	1	1	1	1	1	1	1	1	1	1	1	1
1071985	1	1	1	1	1	1	1	4	1	1	1	1
1072230	1	1	1	1	1	1	1	1	1	1	1	1
1072532	1	1	1	1	1	1	1	1	1	1	1	1
1072544	1	1	1	1	1	4	1	1	1	1	1	2
1080474	1	1	1	1	1	1	1	1	1	1	1	1
1086212	1	1	1	1	1	1	1	1	1	1	1	1
1089092	1	1	1	1	1	1	1	1	1	1	1	1
1089398	1	1	1	1	1	1	1	1	1	1	1	1
1095948	1	1	1	1	1	1	1	1	1	1	1	1
1100254	1	1	3	1	1	1	1	1	1	2	1	5
1101447	1	1	3	1	1	1	1	1	1	1	1	1
1103094	1	1	1	1	1	1	1	1	1	1	1	1
1107541	1	1	1	1	1	1	1	1	1	1	1	1
1108819	1	1	1	1	1	1	1	1	1	1	1	1
1126436	1	1	1	1	1	1	1	1	1	1	1	1
1127066	1	1	1	1	1	1	1	3	1	1	1	1
1127112	1	1	1	1	1	1	1	1	1	1	1	1
1134960	1	1	1	1	1	1	1	1	1	1	1	1
1139728	1	1	1	1	1	1	1	1	1	1	1	1
1141806	1	1	1	1	1	1	1	2	1	1	1	1
1151293	1	1	1	1	1	1	1	2	1	1	1	1
1161225	1	1	1	1	1	90	1	1	1	1	1	1
1163723	1	1	1	1	1	1	1	1	1	1	1	1
1163895	1	1	1	1	1	1	1	1	1	1	1	1
1165435	1	1	1	1	1	1	1	1	1	1	1	1
1165977	1	1	1	1	1	1	1	1	1	1	1	1
1170253	1	1	1	1	1	1	1	3	1	1	1	1
1170335	1	1	1	1	1	1	1	1	1	1	1	1
1174761	1	1	1	1	1	1	1	1	1	1	1	1
1180454	1	1	1	1	1	1	1	1	1	1	1	1
1184973	1	1	1	1	1	1	1	2	1	1	1	1
1190990	1	1	1	1	1	1	1	2	1	1	1	1
1196186	1	1	1	1	1	1	1	1	1	1	1	1
1209060	1	1	1	1	1	1	1	1	1	1	1	1
1214567	1	1	1	1	1	1	1	1	1	1	1	1
1217732	1	1	1	1	1	1	1	1	1	1	1	1
1239115	1	1	1	1	1	1	1	1	1	1	1	1
1250278	1	1	1	1	1	1	1	1	1	1	1	1
1250632	1	1	1	1	1	1	1	1	1	1	1	1
1259833	1	1	1	1	1	1	1	1	1	1	1	1
1269536	1	1	1	1	1	1	1	1	1	1	1	1
1272326	1	1	1	1	1	1	1	1	1	1	1	1
1274481	1	1	1	1	1	1	1	1	1	1	1	1
1274546	1	1	1	1	1	1	1	1	1	1	1	1
1275170	1	1	1	1	1	1	1	1	1	1	1	2
1275936	1	1	1	1	1	1	1	1	1	1	1	1
1276135	1	1	1	1	1	1	1	1	1	1	1	1
1277068	1	1	1	1	1	1	1	1	1	1	1	1
1277240	1	1	1	1	1	1	1	1	1	1	1	1
1283777	1	1	1	1	1	1	1	1	1	1	1	1
1284167	1	1	1	1	1	1	1	1	1	1	1	1
1291882	1	1	1	1	1	1	1	1	1	1	1	1
1293140	1	1	1	1	1	1	1	1	1	1	1	1
1297682	1	1	1	1	1	1	1	4	1	2	1	1
1312341	1	1	1	1	1	1	1	1	1	1	1	1
1323426	1	1	1	1	1	1	1	1	1	1	1	1
1328458	1	1	1	2	1	1	1	4	1	1	1	1
1332121	1	1	1	1	1	1	1	1	1	1	1	1
1337068	1	1	1	1	1	1	1	1	1	1	1	1
1338286	1	1	1	1	1	1	1	1	1	1	1	1
1339142	1	1	1	1	1	1	1	1	1	1	1	1
1339145	1	1	1	1	1	1	1	1	1	1	1	1
1344828	1	1	1	1	1	1	1	1	1	1	1	1
1347282	1	1	1	1	1	1	1	1	1	2	1	1
1347502	1	1	1	1	1	1	3	1	1	1	1	1
1348459	1	1	1	1	1	1	1	1	1	1	1	1
1348600	1	1	1	1	1	1	1	1	1	1	1	1
1354715	1	1	1	1	1	1	1	1	1	1	1	1
1361512	1	1	1	1	1	1	1	3	1	1	1	1
1363840	1	1	1	1	1	1	1	1	1	1	1	1
1365007	1	1	1	1	1	1	1	1	1	1	1	1
1378175	1	1	1	1	1	1	1	4	1	1	1	1
1379196	1	1	1	1	1	1	1	1	1	1	1	1
1380585	1	1	1	1	1	1	1	1	1	1	1	1
1387152	1	1	1	1	1	1	1	1	1	1	1	1
1406489	1	1	1	1	1	1	1	1	1	1	1	1
1412697	1	1	1	1	1	1	1	1	1	1	1	1
1414413	1	1	1	1	1	1	1	1	1	1	1	1
1419555	1	1	1	1	1	1	1	1	1	1	1	1
1422574	1	1	1	1	1	1	1	2	1	1	1	1
1435427	1	1	1	2	1	1	1	1	1	1	1	1
1437708	1	1	1	1	1	1	1	1	1	1	1	2
1441704	1	1	2	1	1	1	2	1	1	1	1	1
1441784	1	1	1	1	1	1	1	1	1	1	1	1
1442002	1	1	1	1	1	1	1	1	1	1	1	1
1442391	1	1	1	1	1	1	1	1	1	1	1	1
1442639	1	1	1	1	1	1	1	2	1	1	1	1
1443519	1	1	1	1	1	1	1	1	1	1	1	1
1459809	1	1	1	1	1	1	1	1	1	1	1	1
1460463	1	1	1	1	1	1	1	1	1	1	1	1
1476704	1	2	1	1	1	1	1	1	1	1	1	1
1479586	1	1	1	1	1	1	1	1	1	1	1	1
1480360	1	1	1	1	1	1	1	1	1	1	1	1
1480592	1	1	1	1	1	1	1	1	1	1	1	1
1482247	1	1	1	1	1	1	2	1	1	1	1	1
1482995	1	1	1	1	1	1	1	1	1	1	1	1
1483147	1	1	1	1	1	1	1	1	1	1	1	1
1485978	1	1	1	1	1	1	1	1	1	1	1	1
1489799	1	1	1	1	1	1	1	1	1	1	1	1
1496455	1	1	1	1	1	1	1	1	1	1	1	1
1498492	1	1	1	1	1	1	1	3	1	1	1	2
1500462	1	1	1	1	1	1	1	1	1	1	1	2
1504922	1	1	1	1	1	1	1	1	1	1	1	1
1507267	1	1	1	1	1	1	1	1	1	1	1	1
1513770	1	1	1	1	1	1	1	1	1	1	1	1
1519783	1	1	1	1	1	1	1	1	1	1	1	1
1520297	1	1	1	1	1	1	1	1	1	1	1	1
1522822	1	1	1	1	1	1	1	1	1	1	1	1
1523001	1	1	1	1	1	1	2	1	1	1	2	2
1524666	1	1	1	1	1	1	1	1	1	1	1	1
1527458	1	1	1	1	1	1	1	1	1	1	1	1
1527967	1	1	1	1	1	1	1	1	1	1	1	1
1528709	1	1	1	1	1	1	1	1	1	1	1	1
1533281	1	1	1	1	1	1	1	1	1	1	1	1
1534101	1	1	1	1	1	1	1	1	1	1	1	1
1542841	1	1	1	1	1	1	1	1	1	1	2	1
1542918	1	1	1	1	1	2	1	2	1	1	1	1
1545564	1	1	1	1	1	1	1	1	1	1	1	1
1546891	1	1	1	1	1	1	1	1	1	1	1	1
1556866	1	1	1	1	1	1	1	1	1	1	1	1
1557105	1	1	1	1	1	1	1	1	1	1	1	1
1557374	1	1	1	1	1	1	1	1	1	1	1	1
1562837	1	1	1	1	1	1	1	2	1	1	1	1
1564882	1	1	1	1	1	1	1	1	1	1	1	1
1572668	1	1	1	1	1	1	1	1	1	1	1	1
1573525	1	1	1	1	1	1	1	1	1	1	1	1
1573648	1	1	1	1	1	1	1	1	1	1	1	1
1581536	1	1	1	1	1	1	1	1	1	1	1	1
1583694	1	1	1	1	1	1	1	1	1	1	1	1
1586017	1	1	1	1	1	1	1	1	1	1	1	1
1586557	1	1	1	1	1	1	1	1	1	1	1	1
1589442	1	1	1	1	1	1	1	2	1	1	1	1
1592251	1	1	1	1	1	1	1	1	1	1	1	1
1595286	1	1	2	1	1	1	1	1	1	2	1	1
1595637	1	1	1	1	1	1	1	1	1	1	1	1
1598361	1	1	1	1	1	1	1	2	1	2	1	1
1600238	1	1	1	1	1	1	1	1	1	1	1	1
1602454	1	1	1	1	1	1	1	2	1	1	1	1
1613223	1	1	1	1	1	1	1	1	1	1	1	1
1614396	1	1	1	1	1	1	1	2	1	1	1	1
1623468	1	1	1	1	1	1	1	1	1	1	1	1
1627471	1	1	1	1	1	1	1	1	1	1	1	1
1631060	1	1	1	1	1	1	1	1	1	1	1	1
1633799	1	1	1	1	1	2	1	1	1	2	1	1
1637317	1	1	1	2	1	1	1	1	1	1	1	1
1644206	1	1	1	1	1	1	1	1	1	1	1	1
1646996	1	1	1	1	1	1	1	1	1	1	1	1
1657260	1	1	1	1	1	1	1	1	1	1	1	1
1671051	1	2	1	1	1	1	1	1	1	1	1	1
1671103	1	1	3	3	1	1	2	2	1	1	1	1
1674827	1	2	1	1	1	1	1	1	3	3	1	1
1689457	1	1	1	1	1	1	1	2	1	1	1	1
1693254	1	1	1	1	1	1	1	1	1	1	1	1
1694562	1	1	1	1	1	1	1	3	1	1	1	1
1696085	1	1	1	1	1	1	1	1	1	1	1	1
1702420	1	1	1	1	1	1	1	1	1	1	1	1
1703526	1	1	1	1	1	1	1	1	1	1	1	1
1705065	1	1	1	3	1	1	1	1	1	1	1	1
1706151	1	1	1	1	1	1	1	1	1	1	1	1
1707205	1	1	1	2	1	1	1	1	1	1	1	1
1707659	1	1	1	1	1	1	1	1	1	1	1	1
1721344	1	1	2	1	1	1	1	1	1	1	1	1
1721369	1	1	1	1	1	1	1	1	1	1	1	1
1722321	1	1	1	1	1	1	1	1	1	1	1	1
1728753	1	1	1	1	1	1	1	2	1	1	1	1
1728832	1	1	1	1	1	1	1	1	1	1	1	1
1730035	1	1	1	1	1	1	1	1	1	1	1	1
1737621	1	1	1	1	1	1	1	1	1	1	1	1
1744445	1	1	1	1	1	1	1	1	1	1	1	1
1746282	1	1	1	1	1	1	1	1	1	1	1	1
1751028	1	1	1	1	1	1	1	1	1	1	1	1
1755373	1	1	1	1	1	1	1	1	1	1	1	2
1767136	1	3	3	2	1	1	1	2	1	3	1	3
1768010	1	1	1	1	1	1	1	1	1	1	1	1
1772432	1	1	1	1	1	1	1	1	1	1	1	1
1773176	1	1	1	2	1	1	1	2	1	2	1	1
1775391	1	1	1	1	1	1	1	1	1	1	1	1
1776651	1	1	1	1	1	1	1	1	1	1	1	1
1782596	1	1	1	1	1	1	1	7	1	1	1	1
1783552	1	1	1	1	1	1	1	1	1	1	1	1
1788231	1	1	1	1	1	1	1	1	1	1	1	1
1796286	1	1	1	1	1	1	1	1	1	1	1	1
1810626	1	1	1	1	1	1	1	1	1	1	1	1
1812095	1	1	1	1	1	31	1	1	1	1	1	1
1819289	1	1	1	1	2	1	1	2	1	1	1	1
1820966	1	2	4	1	1	1	1	2	2	2	2	2
1822820	1	1	1	1	1	1	1	1	1	1	1	1
1823108	1	1	2	3	2	1	1	1	1	2	1	1
1823763	1	1	2	1	1	1	1	1	1	1	1	1
1825976	1	1	1	1	1	1	1	1	1	1	1	1
1825993	1	1	1	1	1	1	1	1	1	1	1	1
1826011	1	1	1	1	1	1	1	1	1	1	1	1
1834548	1	1	1	1	1	1	1	3	1	2	1	1
1837351	1	1	1	1	1	1	1	2	1	2	1	1
1838262	1	1	1	1	1	1	1	1	1	1	1	1
1839331	1	1	1	1	1	1	1	1	1	1	1	1
1841364	1	1	1	1	1	2	1	3	2	1	1	1
1846601	1	1	1	1	1	1	1	1	1	1	2	1
1848971	1	1	1	1	1	1	1	1	1	1	1	1
1849013	1	1	1	1	1	1	1	1	1	1	1	1
1857841	1	1	1	1	1	1	1	1	1	1	1	1
1863413	1	1	1	1	1	1	1	1	1	2	1	1
1871062	1	1	1	1	1	1	1	1	1	1	1	1
1874679	1	1	1	1	1	1	1	1	1	1	1	1
1880471	1	1	1	1	1	1	1	1	1	1	1	1
1880994	1	1	1	1	1	1	1	1	1	1	2	1
1882499	1	1	1	1	1	1	1	1	1	1	1	1
1883132	1	1	1	1	1	1	1	1	1	1	1	1
1896160	1	1	1	1	1	1	1	1	1	1	1	1
1899438	1	1	1	1	1	1	1	1	1	1	1	1
1907458	1	1	1	1	1	1	1	1	1	1	1	1
1914996	1	1	1	2	1	1	1	2	1	1	1	1
1916851	1	1	1	1	1	1	1	1	1	1	1	1
1917262	1	1	2	1	1	1	1	1	1	2	1	1
1918744	1	1	1	1	1	1	1	1	1	1	1	1
1921948	1	1	1	1	1	1	1	1	1	1	1	1
1940088	1	1	1	1	1	1	1	1	1	1	1	1
1952642	1	1	1	1	1	1	1	1	1	1	1	1
1969108	1	1	1	1	1	62	1	1	1	1	1	1
1970989	1	1	2	1	1	1	1	1	1	2	1	1
1973571	1	1	1	1	1	1	1	1	1	1	1	1
1974179	1	1	1	1	1	1	1	1	1	1	1	1
1974740	1	1	1	1	1	1	1	1	1	1	1	1
1978170	1	1	1	1	1	1	1	1	1	1	1	1
1981029	1	1	1	1	1	1	1	1	1	1	1	1
1981812	1	1	1	1	1	1	1	1	1	1	1	1
1986737	1	1	1	1	1	1	1	1	1	1	1	1
1990574	1	1	1	1	1	1	1	1	1	1	1	1
1995573	1	1	1	1	1	1	1	1	1	1	1	1
1997419	1	1	1	1	1	1	1	1	1	1	1	1
2001676	1	1	1	1	1	1	1	1	1	1	1	1
2005903	1	1	1	1	1	1	1	1	1	1	1	1
2005924	1	1	1	1	1	1	1	1	1	1	1	1
2006739	1	1	1	1	1	1	1	1	1	1	1	1
2007189	1	7	1	1	1	17	3	1	2	1	2	4
2014919	1	1	1	1	1	1	1	1	1	1	1	1
2015880	1	1	1	1	1	1	1	1	1	1	1	1
2016955	1	1	1	1	1	1	1	2	1	1	1	1
2018040	1	1	1	1	1	1	1	2	1	1	1	1
2020079	1	1	1	1	1	1	1	1	1	1	1	2
2021726	1	1	1	1	1	1	1	1	1	1	1	1
2026301	1	1	1	1	1	1	1	1	1	1	1	1
2028209	1	1	1	1	1	1	1	1	1	1	1	1
2031123	1	1	1	1	1	1	1	1	1	1	1	1
2034701	1	1	1	1	1	1	1	1	1	1	1	1
2041475	1	1	1	1	1	1	1	1	1	1	1	1
2041864	1	1	1	1	1	1	1	1	1	1	1	1
2041931	1	1	1	1	1	1	1	1	1	1	2	1
2041961	1	1	1	1	1	1	1	1	2	1	1	1
2043197	1	1	1	1	1	1	1	1	1	1	1	1
2044591	1	1	3	1	1	1	1	1	1	1	1	1
2047998	1	1	1	1	1	10	1	1	1	1	1	1
2050476	1	1	1	1	1	1	1	1	1	1	1	1
2055487	1	1	1	1	1	1	1	1	1	1	1	1
2061238	1	1	1	1	1	1	1	2	1	1	1	1
2063324	1	1	1	1	1	1	1	2	1	1	2	1
2068303	1	1	2	1	1	1	1	1	1	1	3	1
2069871	1	1	1	1	1	1	1	1	1	1	1	1
2072086	1	1	1	1	1	69	1	1	1	1	1	1
2072152	1	1	1	1	1	1	1	1	1	1	1	1
2072601	1	1	1	1	1	1	1	3	1	1	1	1
2072647	1	1	1	1	1	1	1	1	1	1	1	1
2073373	1	1	1	1	1	1	1	1	1	1	1	1
2073688	1	1	1	1	3	1	1	1	1	1	1	1
2074727	1	1	2	1	2	1	1	1	1	1	1	1
2074754	1	1	1	1	1	1	1	1	1	1	1	1
2075367	1	1	1	1	1	1	1	1	1	1	1	1
2075979	1	1	1	1	1	1	1	1	1	1	1	1
2079941	1	1	1	1	1	1	1	1	1	1	1	1
2084046	1	1	1	1	1	1	1	1	1	1	1	1
2084484	1	1	1	1	1	1	1	1	1	1	1	1
2084696	1	1	1	1	1	1	1	1	1	1	1	1
2085002	1	1	1	1	1	1	1	1	1	1	1	1
2085358	1	1	1	1	1	1	1	2	1	1	1	1
2089707	1	1	1	1	1	1	1	1	1	1	1	1
2096465	1	1	1	1	1	1	1	1	1	1	1	1
2096864	1	1	1	1	1	1	1	1	1	1	1	1
2097035	1	1	1	1	1	1	1	2	1	1	1	1
2099245	1	1	1	1	1	1	1	1	1	1	1	1
2100981	1	1	1	1	1	1	1	1	1	1	1	2
2102091	1	1	1	1	1	1	1	1	1	1	1	1
2107119	1	1	1	1	1	1	1	1	1	1	1	1
2109479	1	1	1	1	1	1	1	1	1	1	1	1
2113972	1	1	1	1	1	1	1	3	2	2	1	2
2116063	1	1	1	1	1	1	1	1	1	1	1	1
2121837	1	1	1	1	1	1	1	1	1	1	1	1
2122177	1	1	1	2	1	1	1	1	1	1	1	1
2129190	1	1	1	1	1	1	1	1	1	1	1	1
2129211	1	1	1	1	1	1	1	1	1	1	1	1
2133013	1	1	1	1	1	1	1	1	1	1	1	1
2137183	1	1	2	1	1	126	1	4	1	1	1	2
2142093	1	1	1	1	1	1	1	1	1	1	1	1
2142143	1	1	1	1	1	1	1	1	1	1	1	1
2147597	1	1	1	1	1	1	1	1	1	1	1	1
2153316	1	1	1	1	1	1	1	1	1	1	1	1
2156598	1	1	1	2	1	1	1	1	1	1	1	2
2157368	1	1	1	1	1	1	1	1	1	1	1	1
2158515	1	1	1	1	1	1	1	1	1	1	1	1
2160148	1	1	1	1	1	1	1	1	1	1	1	1
2162338	1	1	1	1	1	1	1	1	1	1	1	1
2164617	1	1	1	1	1	1	1	1	1	1	1	1
2165925	1	1	1	1	1	1	1	1	1	1	1	1
2166946	1	1	1	1	1	42	1	1	1	1	1	1
2176364	1	1	1	1	1	1	1	1	1	1	1	1
2179058	1	1	1	1	1	1	1	1	1	1	1	1
2179818	1	1	1	1	1	1	1	1	1	1	1	1
2183470	1	1	1	1	1	1	1	1	1	1	1	1
2187307	1	1	1	1	1	3	1	1	1	1	1	1
2194087	1	1	1	1	1	1	1	1	1	1	1	1
2195293	1	1	1	1	1	1	1	1	1	1	1	1
2196352	1	1	1	1	1	1	1	1	1	1	1	1
2197852	1	1	1	1	1	1	1	1	1	1	1	1
2204047	1	1	1	1	1	1	1	1	1	1	1	1
2213551	1	1	1	1	1	1	1	1	1	1	1	1
2213962	1	1	1	1	1	1	1	1	1	1	1	1
2214028	1	1	1	1	1	1	1	1	1	1	1	1
2214822	1	1	1	1	1	1	1	1	1	1	4	1
2217380	1	1	1	1	1	1	1	1	1	1	1	1
2220782	1	1	1	1	1	1	1	1	1	1	1	1
2223703	1	1	1	1	1	1	1	1	1	1	1	1
2224949	1	1	1	1	1	1	1	1	1	1	1	1
2229759	1	1	1	1	1	15	1	1	1	1	1	1
2232813	1	1	1	1	1	1	1	1	1	1	1	1
2246620	1	1	1	1	1	1	1	4	1	1	1	1
2250844	1	1	1	1	1	1	1	1	2	1	1	1
2258319	1	1	1	1	1	1	1	1	1	1	1	1
2258759	1	1	1	1	1	1	1	1	1	1	1	1
2259562	1	1	2	1	1	1	1	1	1	1	1	3
2296718	1	1	1	1	1	3	7	33	6	10	2	16
2306995	1	1	1	1	1	1	1	1	1	1	1	1
2307372	1	1	1	1	1	1	1	1	1	2	1	1
2307678	1	1	1	1	1	2	1	1	1	1	1	2
2309705	1	1	1	1	1	1	1	1	1	1	1	1
2311021	1	1	1	1	1	1	1	1	1	1	1	1
2312720	1	1	1	1	1	1	1	1	1	1	1	1
2314543	1	1	1	1	1	1	1	1	1	1	1	1
2321887	1	1	1	1	1	1	1	2	1	1	1	3
2322700	1	1	1	1	1	1	1	1	1	1	3	1
2322846	1	1	1	1	1	1	1	1	1	1	1	1
2328820	1	1	1	1	1	1	1	1	1	1	1	1
2330462	1	1	1	1	1	2	1	1	1	1	1	1
2336706	1	1	1	1	1	1	1	1	1	1	1	1
2340122	1	1	1	1	1	1	1	1	1	1	1	1
2347022	1	1	1	1	1	1	1	1	1	1	1	1
2349531	1	1	1	1	1	1	1	1	1	1	1	1
2358013	1	1	2	1	1	1	1	1	1	1	1	1
2360330	1	1	1	1	1	1	1	1	1	1	1	1
2361513	1	1	1	1	1	1	1	1	1	1	1	1
2364483	1	1	1	1	1	1	1	1	1	1	1	1
2366068	1	1	1	1	1	1	1	1	1	1	1	1
2366457	1	1	1	1	1	1	1	1	1	1	2	1
2366553	1	1	1	1	1	1	1	1	1	1	1	1
2367722	1	1	1	1	1	1	1	1	1	1	1	1
2369014	1	1	1	1	1	1	1	1	1	1	1	1
2372246	1	1	1	1	1	1	1	1	1	1	1	1
2374261	1	1	1	1	1	1	1	1	1	1	1	1
2378978	1	1	1	1	1	1	1	2	1	1	1	1
2379112	1	1	1	1	1	1	1	1	1	1	1	1
2379358	1	1	1	1	1	1	1	1	1	1	1	1
2379928	1	1	1	1	1	1	1	1	1	1	1	1
2381227	1	1	1	1	1	1	1	1	1	1	1	1
2381263	1	1	1	1	1	1	1	1	1	1	1	1
2381873	1	1	1	1	1	1	1	1	1	1	1	1
2382749	1	1	1	1	1	1	1	2	1	1	1	1
2383676	1	1	1	1	1	1	1	1	1	1	1	1
2386743	1	1	1	1	1	1	1	1	1	1	1	1
2389479	1	1	1	1	1	1	2	1	1	1	1	1
2390225	1	1	1	1	1	1	1	1	1	1	1	1
2392822	1	1	1	1	1	1	1	1	1	1	1	1
2393541	1	1	1	1	1	1	1	1	1	1	1	1
2396318	1	1	1	1	1	1	1	1	1	1	1	1
2397451	1	1	1	1	1	1	1	1	1	1	1	1
2397548	1	1	1	1	1	1	1	2	1	1	1	1
2399564	1	1	1	1	1	1	1	1	1	1	1	1
2401078	1	1	1	1	1	1	1	1	1	1	1	1
2423834	1	1	1	1	1	1	1	1	1	1	1	1
2424341	1	1	1	1	1	1	1	1	1	1	1	1
2426421	1	1	1	1	1	1	1	1	1	1	1	1
2427689	1	1	1	1	1	1	1	1	1	1	1	1
2430694	1	2	2	1	1	3	2	1	1	1	1	1
2432850	1	1	1	1	1	1	1	1	1	1	1	1
2437979	1	1	1	1	1	1	1	1	1	1	1	1
2438930	1	1	1	3	1	1	1	1	1	1	1	1
2440145	1	1	1	1	1	1	1	1	1	1	1	1
2443642	1	1	1	1	1	1	1	1	1	1	1	1
2444364	1	1	1	1	1	1	1	1	1	1	1	1
2445923	1	1	1	1	1	1	1	1	1	1	1	1
2445998	1	1	1	1	1	1	1	1	1	1	1	1
2453006	1	1	1	1	1	1	1	1	1	1	1	1
2461573	1	1	1	1	1	1	1	1	1	1	1	1
2478351	1	1	1	1	1	1	1	1	1	1	1	1
2478855	1	1	1	1	1	1	1	1	1	1	1	1
2485514	1	1	1	1	1	1	1	1	1	1	1	1
2493604	1	1	1	1	1	1	1	1	1	1	1	1
2497030	1	1	1	1	1	1	1	2	1	1	1	1
2501231	1	1	1	1	1	1	1	1	1	1	1	1
2502082	1	1	1	1	1	1	1	1	1	1	1	1
2509088	1	1	1	1	1	1	1	2	1	1	1	1
2512974	1	1	1	1	1	2	1	1	1	1	1	1
2513783	1	1	1	1	1	1	1	1	1	3	1	1
2522222	1	1	1	1	1	1	1	1	1	1	1	1
2525251	1	1	1	1	1	1	1	1	1	1	1	1
2525647	1	1	1	1	1	6	1	1	1	1	1	1
2526535	1	1	1	1	1	1	1	1	1	1	1	2
2527615	1	1	1	1	1	1	1	1	1	1	1	1
2529897	1	1	1	1	1	1	1	1	1	1	1	1
2542587	1	1	1	1	1	1	1	1	1	1	1	1
2543688	1	1	1	1	1	1	1	2	1	1	1	1
2544726	1	1	1	1	1	1	1	1	1	1	1	1
2545825	1	1	1	1	1	1	1	1	1	1	1	1
2547290	1	1	1	1	1	1	1	1	1	1	1	1
2550411	1	1	1	1	1	1	1	1	1	1	1	1
2554317	1	1	1	1	1	1	1	1	1	1	1	1
2556749	1	1	1	1	1	1	1	1	1	1	1	2
2557529	1	1	1	1	1	1	1	1	1	1	1	1
2561922	1	1	1	1	1	1	1	1	1	1	1	2
2567890	1	1	1	1	1	1	1	1	1	1	1	1
2570347	1	1	1	1	1	1	1	1	1	1	1	1
2575445	1	1	2	1	1	1	1	1	1	1	1	1
2575482	1	1	1	1	1	1	1	1	1	1	1	1
2575995	1	1	1	1	1	1	1	1	1	1	1	1
2576478	1	1	1	1	1	1	1	1	1	1	1	1
2578471	1	1	1	1	1	1	1	1	1	1	1	1
2592552	1	1	1	1	1	1	1	1	1	1	1	1
2593097	1	1	1	1	1	1	1	1	1	1	1	1
2593650	1	1	1	1	1	1	1	2	1	1	1	1
2596597	1	1	1	1	1	1	1	1	1	1	1	1
2597183	1	1	1	1	1	1	1	2	1	1	1	1
2602299	1	1	1	1	1	1	1	1	1	1	1	1
2603353	1	1	1	1	1	1	1	1	1	1	1	1
2604760	1	1	1	1	1	1	1	1	1	1	1	1
2611703	1	1	1	1	1	1	1	1	1	1	2	1
2612440	1	1	1	1	1	1	1	1	1	1	1	1
2612631	1	1	1	1	1	1	1	1	1	1	1	1
2612634	1	1	1	1	1	1	1	1	1	1	1	1
2613110	1	1	1	1	1	1	1	1	1	1	1	1
2614293	1	1	1	1	1	1	1	1	1	1	1	1
2614501	1	1	1	1	1	9	1	1	1	1	1	1
2615374	1	1	1	1	1	2	1	1	1	1	1	1
2617270	1	2	1	1	1	1	1	1	1	1	1	1
2617288	1	1	2	4	2	1	1	1	1	2	1	1
2617721	1	1	1	1	1	1	1	1	1	1	1	1
2619094	1	1	1	1	1	1	1	1	1	1	1	1
2619670	1	1	1	1	1	1	1	1	1	1	1	1
2622516	1	1	1	2	1	1	1	1	1	1	1	1
2624312	1	1	1	1	1	1	1	1	1	1	1	1
2625330	1	1	1	1	1	1	1	1	1	1	1	1
2625448	1	1	1	1	1	1	1	2	1	1	1	1
2625966	1	1	1	1	1	1	1	1	1	1	1	1
2628033	1	1	1	1	1	1	1	1	1	1	1	1
2628602	1	1	2	1	1	1	1	1	2	1	1	1
2637305	1	1	1	1	1	1	1	1	1	1	1	1
2640497	1	1	2	1	1	1	1	1	1	1	1	1
2667600	1	1	1	1	1	1	1	1	1	1	1	1
2668940	1	1	1	1	1	1	1	1	1	1	1	1
2669823	1	1	1	1	1	1	1	1	1	1	1	1
2678098	1	1	1	1	1	1	1	1	1	1	1	1
2685591	1	1	1	1	1	1	1	1	1	1	1	1
2692238	1	1	1	1	1	1	1	1	1	1	1	1
2694708	1	1	1	1	1	1	1	1	1	1	1	1
2698063	1	1	1	1	1	1	1	1	1	1	1	1
2698752	1	1	2	1	1	1	1	1	1	1	1	1
2703165	1	1	1	1	1	1	1	1	1	1	1	1
2709713	1	1	1	1	1	2	1	1	1	1	1	1
2712546	1	1	1	1	1	1	1	1	1	1	1	1
2715858	1	1	1	1	1	1	1	1	3	1	1	1
2719135	1	1	1	1	1	1	1	1	1	1	1	1
2719766	1	1	1	1	1	1	1	1	1	1	1	1
2732856	1	1	1	1	1	1	1	1	1	1	1	1
2739933	1	1	1	1	1	1	1	1	1	1	1	1
2741338	1	1	1	1	1	1	2	1	1	1	1	1
2748654	1	1	1	1	1	1	1	1	1	1	1	1
2758306	1	1	1	1	1	1	1	1	1	1	1	1
2760896	1	1	1	1	1	1	1	4	2	1	1	2
2761782	1	1	1	1	1	1	1	1	1	1	1	1
2763088	1	1	2	1	1	1	1	2	1	1	1	1
2768479	1	1	1	1	1	1	1	1	1	1	1	1
2772421	1	1	1	1	1	1	1	1	1	1	1	1
2777389	1	1	1	1	1	1	1	1	1	1	1	1
2782632	1	1	1	1	1	1	1	1	1	1	1	1
2783869	1	1	1	1	1	1	1	1	1	1	1	1
2788526	1	1	1	1	1	1	1	1	1	1	1	1
2789623	1	1	1	1	1	1	1	1	1	1	1	1
2789737	1	1	1	1	1	1	1	1	1	1	1	1
2792120	1	1	1	1	1	1	1	1	1	1	1	1
2792810	1	1	1	1	1	1	1	1	2	1	1	1
2798852	1	1	1	1	1	1	1	1	1	1	1	1
2799364	1	1	1	1	1	1	1	1	1	1	1	1
2799467	1	1	1	1	1	1	1	1	1	1	1	1
2800511	1	1	1	1	1	1	1	1	1	1	1	1
2805578	1	1	1	1	1	1	1	1	1	1	1	1
2808532	1	1	1	1	1	1	1	1	1	1	1	1
2811838	1	1	1	1	1	1	1	1	1	1	1	1
2813325	1	3	5	3	3	2	1	1	2	2	2	1
2815838	1	1	1	1	1	1	1	1	2	2	1	1
2815878	1	1	1	1	1	1	1	1	1	1	1	1
2816619	1	1	1	1	1	1	1	1	1	1	1	1
2817681	1	2	1	1	1	1	1	1	1	1	1	1
2823686	1	1	1	1	1	1	1	1	1	1	1	1
2824642	1	1	1	1	1	1	1	1	1	1	1	1
2830680	1	1	1	1	1	1	1	1	1	1	1	1
2831366	1	1	1	1	1	1	1	1	1	1	1	1
2838439	1	1	1	1	1	1	1	1	1	1	1	1
2841091	1	1	1	1	1	1	1	1	1	1	1	1
2848657	1	1	1	1	1	1	1	1	1	1	1	1
2854144	1	1	1	1	1	1	1	1	1	1	1	1
2855456	1	1	1	1	1	1	1	1	1	1	1	1
2856151	1	1	1	1	1	1	1	1	1	1	1	1
2857367	1	1	2	1	1	1	1	1	2	1	1	1
2864986	1	1	1	1	1	1	1	1	1	1	1	1
2868451	1	1	1	1	1	1	1	1	1	1	1	1
2868466	1	1	1	4	1	1	1	1	1	1	1	1
2869461	1	1	1	1	1	1	1	1	1	1	1	1
2869942	1	1	1	1	1	1	1	1	1	1	1	1
2870100	1	1	1	1	1	1	1	1	1	1	1	1
2878009	1	1	1	1	1	1	1	1	1	1	1	1
2887765	1	1	1	1	1	1	1	1	1	1	1	1
2903987	1	1	1	1	1	1	1	1	1	1	1	1
2905169	1	1	1	1	1	1	1	1	1	1	1	1
2908936	1	1	1	1	1	1	1	1	1	1	1	1
2913087	1	1	1	1	1	1	1	1	1	1	1	1
2914528	1	1	1	1	1	1	1	1	1	1	1	1
2914792	1	1	1	1	1	1	1	1	1	1	1	1
2915215	1	1	1	1	1	1	1	1	1	1	1	1
2916379	1	1	1	1	1	1	1	1	1	1	1	1
2916415	1	1	1	1	1	1	1	1	1	1	1	1
2920153	1	1	1	1	1	1	1	1	1	1	1	1
2922339	1	1	1	1	1	1	1	1	1	1	1	1
2935771	1	1	1	1	1	1	1	1	1	1	1	1
2939977	1	1	1	1	1	1	1	1	1	1	1	1
2940997	1	1	1	1	1	1	1	1	1	1	1	1
2949046	1	1	1	1	1	1	1	1	1	1	1	1
2950317	1	1	1	1	1	1	1	1	1	1	1	1
2950867	1	1	1	2	1	1	1	1	1	1	1	1
2953707	1	1	1	1	1	1	1	1	1	1	1	1
2956254	1	1	1	2	1	20	1	1	1	1	1	1
2957721	1	1	1	1	1	1	1	1	1	1	1	2
2960250	1	1	1	1	1	1	1	1	1	1	1	1
2968939	1	4	8	5	3	3	7	7	7	6	4	2
2977662	1	1	1	1	1	1	1	1	1	1	1	1
2978677	1	1	1	1	1	1	1	1	1	1	1	1
2979575	1	1	1	1	1	1	1	1	1	1	1	1
2989965	1	1	1	1	1	1	1	1	1	1	1	1
2990398	1	1	1	1	1	1	1	2	1	1	1	1
2993554	1	1	1	1	1	1	1	1	1	1	1	1
2996683	1	1	1	1	1	1	1	1	1	1	1	1
2997839	1	1	1	1	1	1	1	1	1	1	1	1
2998469	1	1	1	1	1	1	1	1	1	1	1	1
2999356	1	1	1	1	1	1	1	7	1	2	1	1
2999758	1	1	1	1	1	1	1	1	1	1	1	1
3004201	1	1	1	1	1	1	1	6	1	1	1	1
3006557	1	1	1	2	1	1	1	1	1	1	1	1
3009590	1	1	1	1	1	1	1	1	1	1	1	1
3009923	1	1	1	1	1	1	1	1	1	1	1	1
3010532	1	1	1	1	1	1	1	1	1	1	1	1
3013523	1	1	1	1	1	1	1	1	1	1	1	1
3015855	1	1	2	1	2	1	1	1	1	2	1	1
3017195	1	1	1	1	1	1	1	2	1	1	1	1
3025467	1	1	1	1	1	1	1	1	1	1	1	1
3033472	1	1	1	1	1	1	1	1	1	1	1	1
3034326	1	1	1	1	1	1	1	1	1	1	1	1
3034915	1	1	1	1	1	1	1	1	1	1	1	1
3035973	1	1	1	1	1	2	1	1	1	1	1	1
3036631	1	1	1	1	1	1	1	1	1	1	1	1
3036683	1	1	1	1	1	1	1	1	1	1	1	1
3041214	1	1	1	1	1	1	1	1	1	1	1	1
3041257	1	1	1	1	1	1	1	1	1	1	1	1
3042179	1	1	1	1	1	1	1	1	1	1	1	1
3042984	1	1	1	1	1	1	1	1	1	1	1	1
3044465	1	1	1	1	1	1	1	1	1	1	1	1
3055056	1	1	1	1	1	2	1	1	1	1	1	1
3064540	1	1	1	1	1	1	1	1	1	1	1	1
3064797	1	1	1	1	1	1	1	5	1	1	2	1
3071058	1	1	1	1	1	1	1	1	1	1	1	1
3083053	1	1	1	1	1	1	1	1	1	1	1	1
3083915	1	1	1	1	1	1	1	1	1	1	1	1
3088468	1	1	1	1	1	1	1	1	1	1	1	1
3102298	1	1	1	1	1	1	1	1	1	2	1	1
3117084	1	1	1	1	1	1	1	1	1	1	1	1
3135589	1	1	1	1	1	1	1	1	1	1	1	1
3139240	1	1	1	1	1	1	1	1	1	1	1	1
3145501	1	1	1	1	1	1	1	1	1	1	1	1
3150846	1	1	1	1	1	1	1	1	1	1	1	1
3151023	1	1	1	1	1	1	1	1	1	2	1	1
3156610	1	1	1	1	1	1	1	1	1	1	1	1
3161611	1	1	1	1	1	1	1	1	1	1	1	1
3162583	1	1	1	2	1	1	1	1	1	1	1	3
3167482	1	1	1	1	1	1	1	1	1	1	1	1
3169501	1	1	1	1	1	1	1	1	1	1	1	1
3170426	1	1	1	1	1	1	1	1	1	1	1	1
3177052	1	1	1	1	1	1	1	1	1	1	1	1
3178427	1	1	1	1	1	1	1	1	1	1	1	1
3179931	1	1	1	1	1	1	2	1	1	1	1	1
3182420	1	1	1	1	1	1	1	1	1	1	1	1
3184305	1	1	1	1	1	1	1	1	1	1	1	1
3186759	1	1	1	1	1	1	1	1	1	1	1	1
3198441	1	1	1	1	1	1	1	1	1	1	1	1
3205274	1	1	1	1	1	1	1	1	1	1	1	1
3208538	1	1	1	1	1	1	1	1	1	1	1	1
3210744	1	1	1	1	1	1	1	1	1	1	1	1
3211506	1	1	1	1	1	1	1	1	1	1	1	1
3212313	1	1	1	1	1	1	1	1	1	1	1	1
3230954	1	1	1	1	1	1	1	2	1	1	1	1
3231058	1	1	1	1	1	1	1	1	1	1	1	1
3232040	1	1	1	1	1	1	1	1	1	1	1	1
3232453	1	1	1	1	1	1	1	1	1	1	1	1
3233470	1	1	1	1	1	1	1	2	1	1	1	1
3242917	1	1	1	1	1	1	1	1	1	1	1	1
3247017	1	1	1	2	1	1	1	1	1	1	1	1
3258669	1	1	1	1	1	1	1	1	1	1	1	1
3263041	1	1	1	1	1	1	1	1	1	1	1	1
3263366	1	1	1	1	1	1	1	1	1	1	1	1
3269216	1	1	1	1	1	1	1	1	1	1	1	1
3272180	1	1	1	1	1	1	1	1	1	1	1	1
3273208	1	1	1	1	1	1	1	1	1	1	1	1
3277564	1	1	2	1	1	1	1	1	1	1	1	2
3278953	1	1	1	1	1	1	1	1	1	1	1	1
3284727	1	1	1	1	1	1	1	1	1	1	1	1
3287069	1	1	1	1	1	1	1	1	1	1	1	1
3288701	1	1	1	1	1	1	1	1	1	1	1	1
3291026	1	1	1	1	1	1	1	1	1	1	1	1
3293027	1	1	1	1	1	1	1	1	1	1	1	1
3294670	1	1	1	1	1	1	1	1	1	1	1	1
3298967	1	1	1	1	1	1	1	1	1	1	1	1
3300006	1	1	1	1	1	1	1	1	1	1	1	1
3302901	1	1	1	1	1	2	1	1	1	2	1	1
3306037	1	1	2	1	1	1	1	1	1	1	1	1
3310197	1	1	1	1	1	1	1	1	1	1	1	1
3312282	1	1	1	1	1	1	1	1	1	1	1	1
3314715	1	1	1	1	1	1	1	1	1	1	1	1
3319930	1	1	1	1	1	1	1	1	1	1	1	1
3331075	1	1	1	1	1	1	1	1	1	1	1	2
3349267	1	1	1	1	1	1	1	1	1	1	1	1
3353060	1	1	1	1	1	1	1	1	1	1	1	1
3357438	1	1	1	1	1	1	1	1	1	1	1	1
3364034	1	1	1	1	1	1	1	1	1	1	1	1
3366147	1	1	1	1	1	1	1	1	1	1	1	1
3368497	1	1	1	1	1	1	1	1	1	1	1	1
3381253	1	1	1	1	1	1	1	1	1	1	1	1
3383688	1	1	1	2	1	1	1	1	1	1	1	1
3385616	1	1	1	1	1	1	1	1	1	1	1	1
3396194	1	1	1	1	1	2	1	1	1	1	1	1
3403337	1	1	1	1	1	1	1	1	1	1	1	1
3404919	1	1	1	1	1	60	1	2	1	1	1	1
3408722	1	1	1	1	1	1	1	1	1	1	1	1
3418033	1	1	1	1	1	1	1	1	1	1	1	1
3424320	1	1	1	1	1	47	1	2	1	1	1	1
3426608	1	1	1	1	1	1	1	1	1	1	1	1
3431770	1	1	1	1	1	1	1	1	1	1	1	1
3433809	1	1	1	1	1	1	1	1	1	1	1	1
3435187	1	1	1	1	1	1	1	1	1	1	1	1
3435196	1	1	1	3	1	1	1	2	2	1	1	1
3450968	1	1	1	1	1	1	1	1	1	1	1	1
3452230	1	1	1	1	1	1	1	1	1	1	1	1
3452707	1	1	1	1	1	1	1	1	1	1	1	1
3454105	1	1	1	1	1	1	1	1	1	1	1	1
3454667	1	1	1	1	1	1	1	1	1	1	1	1
3458000	1	1	1	1	1	1	1	1	1	1	1	1
3458851	1	1	1	1	1	1	1	1	1	1	1	1
3467242	1	1	1	1	1	1	1	1	1	1	1	1
3468047	1	1	1	1	1	1	1	1	1	1	1	1
3470339	1	1	1	1	1	1	1	1	1	1	1	1
3471074	1	1	1	1	1	1	1	2	1	1	1	1
3471513	1	1	1	1	1	1	1	1	1	1	1	2
3472455	1	1	1	1	1	1	1	1	1	1	1	1
3473395	1	1	1	1	1	1	1	1	1	1	1	1
3480884	1	1	1	1	1	1	1	1	1	1	1	1
3489318	1	1	1	1	1	14	1	1	1	1	1	1
3506822	1	1	1	1	1	1	1	1	1	1	1	1
3508613	1	1	1	1	1	1	1	1	1	1	1	1
3516218	1	1	1	1	1	1	1	1	1	1	1	1
3517912	1	1	1	1	1	1	1	1	1	1	1	1
3519340	1	1	1	1	1	1	1	1	1	1	1	1
3520406	1	1	1	1	1	1	1	2	1	1	1	1
3529028	1	1	1	1	1	1	1	1	1	1	1	1
3529281	1	1	1	1	1	1	1	1	1	1	1	1
3535205	1	1	1	1	1	1	1	2	1	1	1	1
3540298	1	1	1	1	1	1	1	1	1	1	1	1
3541464	1	1	1	1	1	1	1	1	1	1	1	1
3543789	1	1	2	1	1	1	1	1	1	1	1	1
3546321	1	1	1	1	1	1	1	2	1	1	1	2
3549678	1	1	1	1	1	1	1	1	1	1	1	1
3551671	1	1	1	1	1	16	1	1	1	1	1	1
3556706	1	1	1	1	1	1	1	1	1	1	1	1
3558009	1	1	1	1	1	1	1	1	1	1	1	1
3563856	1	1	1	1	1	1	1	1	1	1	1	1
3570281	1	1	1	1	1	1	1	3	1	1	1	1
3570310	1	1	1	1	1	1	1	1	1	1	1	1
3580151	1	1	1	1	1	1	1	1	1	1	1	1
3580896	1	1	1	1	1	1	1	1	1	1	1	1
3582318	1	1	1	1	1	1	1	1	1	1	1	1
3594280	1	1	1	1	1	1	1	1	1	1	1	1
3594754	1	1	1	1	1	1	1	1	1	1	1	1
3594820	1	1	1	1	1	1	1	1	1	1	1	1
3600838	1	1	1	1	1	1	1	1	1	2	1	1
3606797	1	1	1	1	1	1	1	1	1	1	1	1
3610647	1	1	1	1	1	1	1	1	1	2	1	1
3612181	1	1	1	1	1	1	1	1	1	1	1	1
3615307	1	1	5	1	1	1	1	1	1	1	2	4
3620155	1	1	1	1	1	1	1	1	1	1	1	1
3635229	1	1	1	2	1	1	1	1	1	2	1	1
3635927	1	1	1	1	1	1	2	1	2	1	1	1
3641828	1	1	2	1	1	1	1	1	1	1	1	1
3655483	1	1	1	1	1	1	1	1	1	1	1	1
3655722	1	1	1	1	1	1	1	1	1	2	1	1
3661068	1	1	1	1	1	1	1	1	1	1	1	1
3672988	1	1	1	1	1	1	1	1	1	1	1	1
3677908	1	1	1	1	1	1	1	1	1	1	1	1
3681027	1	1	1	2	1	1	1	1	1	1	1	1
3685494	1	1	1	1	1	1	1	1	1	1	1	1
3689843	1	1	1	1	1	1	1	1	1	1	1	1
3693635	1	1	1	1	1	1	1	1	1	1	1	1
3695230	1	1	1	1	1	1	1	1	1	1	1	1
3699018	1	1	1	1	1	1	1	1	1	1	1	1
3707416	1	1	1	1	1	1	1	1	1	1	1	1
3712452	1	1	1	1	1	1	1	1	1	1	1	1
3715258	1	1	1	1	1	1	1	4	1	1	2	1
3715312	1	2	1	1	1	1	1	1	1	1	1	1
3717878	1	1	1	1	1	1	1	1	1	1	1	1
3719252	1	1	1	1	1	1	1	1	1	1	1	1
3725192	1	2	1	1	1	1	1	1	1	1	2	1
3729331	1	2	1	1	1	1	1	3	1	2	3	2
3730205	1	1	1	1	1	1	1	1	1	1	1	1
3730311	1	1	1	1	1	1	1	1	1	1	1	1
3731656	1	1	1	3	1	1	1	1	1	1	1	1
3733235	1	1	1	1	1	1	1	1	1	1	1	1
3735569	1	1	1	1	1	1	1	1	1	1	1	1
3736441	1	1	1	1	1	1	1	1	1	1	1	1
3740306	1	1	1	1	1	1	1	1	1	1	1	1
3740577	1	1	2	1	1	1	2	1	1	1	1	1
3742067	1	1	1	1	1	1	1	1	1	1	1	1
3742367	1	1	1	1	1	1	1	1	1	1	1	1
3744108	1	1	1	2	3	1	1	1	1	1	1	1
3745634	1	1	1	1	1	1	1	2	1	1	1	1
3747468	1	1	1	1	1	1	1	1	1	1	1	1
3749472	1	1	1	1	1	1	1	1	1	1	1	1
3749846	1	1	1	1	1	1	1	1	1	1	1	1
3750770	1	1	1	1	1	1	1	1	1	1	1	1
3752227	1	1	1	1	2	1	1	1	1	1	1	1
3755636	1	1	1	1	1	1	1	1	1	1	1	1
3768022	1	1	1	1	1	1	1	1	1	1	1	1
3775152	1	1	1	1	1	1	1	1	1	1	1	1
3776047	1	1	1	1	1	1	1	1	1	1	1	1
3780148	1	1	1	1	1	1	1	1	1	1	1	1
3780915	1	1	1	1	1	1	1	1	1	1	1	3
3780968	1	1	1	1	1	1	1	1	1	1	1	2
3781584	1	1	1	1	1	1	1	1	1	1	1	1
3782115	1	1	2	2	1	1	1	1	1	1	1	2
3786196	1	1	1	1	1	1	1	1	1	1	1	1
3787079	1	1	1	1	1	1	1	1	1	1	1	1
3799014	1	1	1	1	1	1	1	1	1	1	1	1
3810353	1	1	1	1	1	1	1	1	1	1	1	1
3813960	1	1	1	1	1	1	1	1	1	1	1	1
3816358	1	1	1	1	1	1	1	1	1	1	1	1
3818560	1	1	1	1	1	1	1	1	1	1	1	1
3820646	1	1	1	1	1	1	1	1	1	1	1	1
3823481	1	1	1	1	1	1	1	1	1	1	1	1
3824092	1	2	2	2	1	2	2	3	1	1	1	1
3824797	1	1	1	1	1	1	1	1	1	1	1	1
3824889	1	1	1	1	1	1	1	1	1	1	1	2
3825831	1	1	1	1	1	1	1	1	1	1	1	1
3827301	1	1	1	1	1	1	1	1	1	1	1	1
3827935	1	1	1	1	1	1	1	1	1	1	1	1
3828572	1	1	1	1	1	1	1	1	1	2	1	1
3829257	1	1	1	1	1	1	1	1	1	1	1	1
3830827	1	1	1	1	1	1	1	1	1	1	1	1
3831438	1	1	1	1	1	1	1	1	1	1	1	1
3831674	1	1	1	1	1	1	1	1	1	1	1	1
3843774	1	1	1	1	1	1	1	1	1	1	1	1
3845638	1	1	1	1	1	1	1	1	1	1	1	1
3846857	1	1	4	1	2	1	1	4	1	2	1	3
3852528	1	1	1	1	1	1	1	1	1	1	1	1
3853636	1	1	1	1	1	1	1	1	1	1	1	1
3855920	1	2	2	8	2	2	1	2	1	1	1	7
3857123	1	1	1	1	1	1	1	1	1	1	1	1
3857480	1	1	1	1	1	1	1	1	1	1	1	1
3865128	1	1	1	1	1	1	1	1	1	1	1	1
3868000	1	1	3	1	1	1	2	1	1	2	1	1
3872623	1	1	2	1	1	1	1	1	1	1	1	1
3882872	1	1	1	1	1	1	1	1	1	1	1	1
3883203	1	1	1	1	1	1	1	1	1	1	1	1
3885889	1	1	1	1	1	1	1	2	1	1	1	1
3886523	1	1	1	1	1	1	1	1	1	1	1	1
3890666	1	1	1	1	1	1	1	1	1	1	1	1
3892312	1	1	1	1	1	1	1	2	1	1	1	1
3893758	1	1	1	1	1	1	1	1	1	1	1	1
3894594	1	1	1	1	1	1	1	1	1	1	1	1
3894597	1	1	1	1	1	1	1	3	1	2	3	3
3894935	1	1	1	1	1	1	1	1	1	1	1	1
3896320	1	1	1	1	1	1	1	1	1	3	1	1
3903496	1	1	1	1	1	1	1	1	1	1	1	1
3903873	1	1	1	1	1	1	1	2	1	1	1	1
3911492	1	1	1	1	1	1	1	1	1	1	1	1
3911496	1	1	1	1	1	1	1	1	1	1	1	1
3914187	1	1	1	1	1	1	1	1	1	1	1	1
3919274	1	1	1	1	1	1	1	1	1	1	1	2
3920923	1	1	1	1	1	1	1	1	1	1	1	1
3924775	1	1	1	1	1	1	1	1	1	1	1	1
3929009	1	1	1	1	1	1	1	1	1	1	1	1
3929347	1	1	1	3	1	1	1	1	1	1	1	1
3929530	1	1	1	1	1	1	1	1	1	1	1	1
3933140	1	1	1	1	1	1	1	1	1	1	1	1
3934943	1	1	1	1	1	1	1	1	1	1	1	1
3936819	1	1	1	1	1	1	1	1	1	1	1	1
3939606	1	1	1	1	1	1	1	1	1	1	1	1
3941689	1	1	1	1	1	1	1	1	1	1	1	1
3943549	1	1	1	1	1	1	1	1	1	1	1	1
3944911	1	1	1	1	1	1	1	1	1	1	1	1
3945072	1	1	1	1	1	1	1	1	1	1	1	1
3952954	1	1	1	1	1	1	1	1	1	1	1	1
3953493	1	1	2	1	1	2	1	8	1	2	1	2
3954146	1	1	1	1	1	1	1	3	1	1	1	1
3954850	1	1	1	1	1	1	1	1	1	1	1	1
3972223	1	1	1	1	1	1	1	1	1	1	1	1
3973653	1	1	1	1	1	1	1	1	1	1	1	1
3978784	1	1	1	1	1	1	1	1	1	1	1	1
3986909	1	1	1	1	1	1	1	1	1	1	1	1
3992134	1	1	1	1	1	1	1	1	1	1	1	1
3992770	1	1	1	1	1	1	1	1	2	1	1	1
3993441	1	1	1	1	1	1	1	1	1	1	1	1
4010012	1	1	1	1	1	1	1	1	1	1	1	1
4036726	1	1	1	1	1	1	1	1	1	1	1	1
4037987	1	1	1	1	1	1	1	1	1	1	1	1
4038907	1	1	3	1	1	1	1	1	1	1	1	1
4043226	1	1	1	1	1	1	1	1	1	1	1	1
4049027	1	1	1	1	1	2	1	1	1	1	1	1
4049408	1	1	1	1	1	1	1	1	1	2	1	1
4049794	1	1	1	1	1	5	1	1	1	1	1	1
4052841	1	1	1	2	1	1	1	3	1	1	1	1
4052902	1	1	1	1	1	1	1	1	1	1	1	1
4060629	1	1	1	1	1	1	1	1	1	1	1	1
4068982	1	1	1	1	1	98	2	1	1	1	1	1
4071741	1	1	1	1	1	1	1	1	1	1	1	1
4072509	1	1	1	1	1	1	1	1	1	1	1	1
4073484	1	1	1	2	1	1	1	1	1	1	1	1
4080373	1	1	1	1	1	1	1	1	1	1	1	1
4098401	1	1	1	1	1	1	1	1	1	1	1	1
4105446	1	1	1	1	1	1	1	1	1	1	1	1
4112434	1	1	1	1	1	1	1	1	1	1	1	1
4126376	1	1	1	1	2	1	1	1	1	1	1	1
4131421	1	1	1	1	1	1	1	1	2	1	1	1
4140030	1	1	1	1	1	2	1	1	1	1	1	1
4145916	1	1	1	1	1	1	1	1	1	1	1	1
4151410	1	1	1	1	1	30	1	1	1	1	1	1
4152001	1	1	1	1	1	1	1	1	1	1	1	1
4154416	1	1	1	1	1	1	1	1	1	1	1	1
4162559	1	1	1	1	1	1	1	1	1	1	1	1
4165288	1	1	1	1	1	1	1	1	1	1	1	1
4165982	1	1	1	1	1	1	1	1	1	1	1	1
4171671	1	1	1	1	1	1	1	1	1	1	1	1
4171852	1	1	1	1	1	1	1	1	1	1	1	1
4172093	1	1	1	1	1	1	1	2	1	1	1	1
4177537	1	1	1	1	1	1	1	1	1	1	1	1
4178875	1	1	1	1	1	1	1	1	1	1	1	1
4181974	1	1	1	1	1	1	1	1	1	1	1	1
4184793	1	1	1	1	1	1	1	1	1	1	1	1
4196623	1	1	1	1	1	1	1	1	1	1	1	1
4200879	1	1	1	1	1	1	1	1	1	1	1	1
4201819	1	1	1	1	1	15	1	1	1	1	1	1
4207794	1	1	1	1	1	1	1	1	2	1	1	1
4211850	1	1	1	1	1	1	1	1	1	1	1	1
4231540	1	1	1	1	1	1	1	1	1	1	1	1
4242515	1	1	1	1	1	1	1	1	1	1	1	1
4244025	1	1	1	1	1	1	1	1	1	1	1	1
4244262	1	1	1	1	1	1	1	1	1	1	1	1
4267800	1	1	1	1	1	2	1	1	1	1	1	1
4269476	1	1	1	1	1	1	1	1	2	1	1	1
4271174	1	1	1	1	1	2	1	1	2	1	1	2
4273153	1	1	1	1	1	1	1	1	1	1	1	1
4276529	1	1	1	2	1	1	1	1	1	1	1	1
4277048	1	1	1	1	1	1	1	2	1	1	1	1
4287283	1	1	1	1	1	1	1	1	1	1	1	1
4296726	1	1	1	1	1	1	1	1	1	1	1	1
4297780	1	1	1	1	1	1	1	1	1	1	1	1
4299265	1	1	1	1	1	1	1	1	1	1	1	1
4302452	1	1	1	1	1	1	1	1	1	1	1	1
4304648	1	1	1	1	1	1	1	1	1	1	1	1
4305236	1	8	4	1	1	1	4	10	1	2	2	1
4306137	1	1	1	1	1	1	1	1	1	1	1	4
4307954	1	1	1	1	1	11	1	1	1	1	1	1
4308203	1	1	1	1	1	1	1	1	1	1	1	1
4310686	1	1	1	1	1	1	1	1	1	1	1	1
4310776	1	1	1	2	1	1	1	1	1	1	1	1
4318484	1	1	1	1	1	1	1	1	1	1	1	1
4323568	1	1	1	1	1	1	1	2	1	1	1	1
4337584	1	1	1	1	1	1	1	1	1	1	1	1
4340015	1	1	1	1	1	1	1	1	1	1	1	1
4342864	1	1	1	1	1	1	1	1	1	1	1	1
4343509	1	1	1	1	1	1	1	1	1	1	1	1
4354899	1	1	1	1	1	1	1	2	1	1	1	1
4356561	1	1	1	1	1	1	1	1	1	1	1	1
4367556	1	1	1	1	1	5	1	1	1	1	1	1
4368025	1	1	1	1	1	1	1	1	1	1	1	1
4375103	1	1	1	1	1	1	1	1	1	1	1	1
4379575	1	1	1	1	1	1	1	1	1	1	1	1
4386067	1	1	1	1	1	1	1	1	1	1	1	1

## Sheet: 6-10_SP
Table S2 - Raw read counts for each Tnseq screen
TA site	Input pool			Control pool			CIP+INH treated pool			RIF+INH treated pool
2307678	78282	75552	75391	67438	131218	77124	45132	50182	45327	56352	96271	66359
2213962	72011	70805	73156	65519	58529	75800	56389	64562	59144	61004	54165	43537
2122177	55816	55800	56750	53713	52962	62942	44736	55052	49808	33341	57093	34335
1701496	51516	50049	47231	47215	54352	55641	47051	52658	44065	42111	63581	31714
1480360	50803	48788	49173	51593	53978	58841	43967	54718	48163	52947	46401	30645
2998469	50291	48054	54299	27370	34122	35233	10005	12110	12388	28506	25537	15468
3911492	50078	49868	38309	39736	42853	43008	32104	43295	36233	24770	33345	29719
3715258	47783	46984	45064	43346	50901	50458	43140	51178	36739	42397	35353	31890
1755373	43967	43888	41198	42452	47622	47240	35152	42623	35643	35885	39121	36931
1269339	43271	41855	40621	39993	50748	46555	35212	41679	35666	32150	20308	28056
4178875	43051	42338	41900	36536	38578	40348	33744	39566	30092	32099	40771	29236
1378175	41880	41489	46588	45484	42128	54524	52227	47660	62426	55988	55060	52128
2485514	37924	37104	38253	36106	50979	39418	31481	34652	30192	38938	44732	39062
3936819	37897	37356	42438	34513	49523	43396	38504	42948	33469	30197	30875	39365
2195293	37818	37873	32272	34435	38507	40237	32424	36118	31616	65875	22226	32057
3880230	34427	33703	32853	29683	41980	35533	27337	34250	30288	28684	55449	18283
3661068	33587	32648	32608	29536	32053	34535	27208	33502	29853	27467	13697	25055
2258759	33440	32157	29647	24114	39679	28836	21595	27524	21715	26292	12708	21056
1572668	33108	32163	32205	25971	31650	30395	16496	26073	18911	31713	50153	23502
1598361	32406	31729	34222	31529	39050	35238	26235	31360	28119	25357	24990	20214
1689457	32279	32577	31486	29956	22094	33273	27199	31959	29424	23609	34136	19800
3883203	31598	31759	30655	31010	35360	35332	31718	35286	28508	25038	35355	23195
863204	31541	30715	25538	28718	30648	33011	23105	30133	25641	23192	16447	21227
1072532	30486	29699	34733	31724	34995	36010	26461	35288	34838	32694	18241	34759
821240	30248	30167	27302	26434	36880	29165	21703	34065	21791	20564	15263	18355
1006455	29887	28809	31028	36955	51376	39443	31638	31618	25366	24282	27527	22075
4171671	29013	28941	25798	22060	25688	24860	18108	25812	20907	24106	14711	17781
428341	28212	27581	24334	21305	21446	26225	20334	26990	21598	17541	28234	15646
2214028	28199	26584	27052	24845	21942	29035	19484	24220	25243	24550	11873	20062
116754	28172	26914	28475	25944	27499	27854	26190	28206	21627	17320	21520	16867
80328	27745	26455	26896	21922	21721	24413	21802	26289	20203	16487	16007	16935
3541464	27573	27439	23715	25724	23256	28183	22885	25531	23509	19664	23327	17199
4343509	26881	25706	28898	32076	45400	35694	31321	41354	36479	22932	16591	23717
1542918	26836	26653	23238	22867	27932	27720	20112	21574	19806	20096	27396	19649
1533281	26627	26186	23475	23222	24856	25221	22677	26605	20470	22168	38965	16171
2525251	26333	26176	29921	25625	35911	29417	20527	25889	22987	21815	23258	23110
4354899	26086	25677	26487	21810	33807	27128	16956	23529	21159	16979	18279	20574
481556	25387	24511	22761	21958	21933	25812	18568	29055	21429	32413	20854	12738
2445923	25304	26041	24908	27811	38760	29948	24164	28706	27861	24700	28249	19387
2439677	25055	24530	22057	22449	21049	27650	19766	20957	18534	26098	16359	15147
3594280	25002	25014	23668	26295	32090	31538	23766	27074	21162	15082	20241	11745
291393	24848	24664	21601	35207	39411	37052	24243	31215	26500	21599	9979	18230
3973653	24748	24226	27381	144151	177124	171463	69863	76488	67752	31983	29768	39002
2328820	24706	24824	25995	25586	27044	27457	20341	31424	23914	19281	23807	22348
2129211	23915	23167	24441	25806	21316	27780	23217	20839	19318	15505	26962	27617
3535205	23665	22430	22938	24882	20995	25812	21876	26277	21667	17892	17018	18463
760335	23467	23320	22596	21580	24059	23370	22472	25765	23455	16931	9051	9955
2891376	23410	22394	29986	24241	26931	26894	17512	23745	21378	22015	21572	11704
1412697	23384	23225	24046	21160	29310	23934	19192	21837	19445	22568	17203	18120
2072464	23288	23298	24509	22767	21498	26234	18225	23639	18888	19277	23680	14001
274022	23196	22675	18467	19481	25224	20400	14948	19604	17278	12295	19583	15668
4287283	22768	22521	22929	22697	26696	24166	19394	23234	19915	23571	17963	17237
315224	22249	21780	23589	15772	18814	17156	14206	20809	14821	14571	28634	12141
3655722	22175	20900	22303	21741	29117	24621	21196	32808	18086	17228	24105	19302
3150846	22156	21654	23666	22259	38263	24759	23615	24283	20397	11833	17753	15401
1799340	22041	21557	27342	24661	24668	25102	26396	20753	19620	20046	14314	10501
1586557	22015	21419	21483	22779	24928	27019	23130	22503	21117	25644	20456	17680
3295598	21980	21288	22031	20916	22277	24084	20088	23201	20978	15751	13344	17664
658617	21946	20876	22788	21991	19787	22013	22148	22159	20972	13594	10408	9871
3892753	21775	21805	22079	18977	21845	20289	15550	22240	18782	13666	15290	13684
718684	21629	20722	28481	22313	32749	23670	19252	23354	19087	10912	24469	15463
2575914	21356	21312	25347	22237	24729	25194	20431	26786	20936	27161	15380	19064
1562837	21306	21310	18613	19341	24329	22046	15651	19883	21297	20770	24820	15981
171909	21057	20733	22444	18674	18812	19150	14550	23320	17855	18369	15639	15265
2782225	20885	20480	23812	20322	32522	21293	17304	21865	18574	28049	10464	11294
231081	20876	21128	20419	21692	23225	23543	18088	23298	19159	19886	25321	16817
3102298	20754	22698	27636	25246	30994	28864	26906	32151	22199	22774	30934	18156
4038898	20200	20313	23806	21674	23058	24200	15837	22668	17764	13471	13196	14389
3731656	19931	18495	20725	17179	20253	20735	14425	21400	17317	14286	9779	12046
223427	19710	19927	16870	17754	22136	18710	16296	19113	17580	13080	16172	11619
702034	19411	19312	15504	17068	27816	17532	13541	16133	14715	17284	23474	15589
562324	19392	18664	18962	18842	15518	21797	20572	19045	16124	22034	10789	11763
426518	19097	18647	15664	15277	19178	17633	15393	17758	14014	10150	22164	11916
2550411	19084	19419	16349	16708	17509	18613	14826	19274	17575	16315	13648	9671
3357438	18929	18874	19753	17577	18212	20125	17239	22596	18951	8287	24222	9879
1728753	18912	18714	21634	21723	21584	24139	20616	21249	18936	15373	18843	16905
475940	18707	17858	18750	18450	31932	21485	18882	24936	18180	15931	7601	10282
1527458	18368	17839	19282	16012	21327	19673	14165	16433	15604	16929	10208	11974
3896739	18353	17603	16087	15630	18018	16956	16741	19315	14689	15387	15361	11408
3903496	18106	17726	17355	18219	31050	20693	13224	20379	15933	9634	16002	8373
1354715	17928	17375	20623	17694	19681	15744	26191	20691	21176	8725	9948	9754
670832	17568	17099	18287	17827	24470	20071	13010	19087	17136	14061	22409	14812
2084696	17384	17163	16628	15425	20091	16818	13489	18618	14354	12403	23791	15363
257847	17301	16672	17427	19601	21588	20907	16388	21507	16550	18394	17598	7439
1065697	17250	16802	19405	7455	6155	10777	5591	3033	3866	4528	2172	3979
1027769	17107	17232	18752	18393	26454	22546	15329	15982	14464	10678	28069	22293
2041579	17090	16742	15145	43739	46439	44988	81614	73027	72817	19117	24730	16943
4269476	17065	17218	19035	16251	15015	18667	12945	17492	13375	17917	16785	10207
4080373	17037	17425	16090	13661	13340	15495	12150	13100	15765	7741	15847	7505
2126698	16986	16471	20505	14480	12497	18033	8238	12592	11260	13736	6715	8715
2602299	16928	16843	16898	15713	11332	19385	15162	16973	14377	19565	13351	10920
3827301	16443	15558	17474	16901	21338	19596	14694	22938	16680	16461	16713	13635
1582182	16424	16172	14314	15258	17553	15052	23534	22646	22057	21761	19584	15049
2940997	16305	15358	17207	18371	17836	20749	5458	5666	8331	21942	13347	10632
1149362	16228	15813	19206	16933	20190	19854	21093	23411	21656	16843	13905	16463
1614285	16211	15655	12679	12118	19286	14440	9901	14957	11039	12019	11572	7904
3452230	16083	16043	20213	13073	14643	16121	12620	14822	12001	14383	23353	9298
4165288	15936	15863	18363	17695	22653	19711	13892	18712	14835	16677	5233	14241
1337068	15715	15081	16466	15215	13318	17117	13148	14447	15016	10768	29259	8907
115865	15695	14824	16730	15683	18515	19058	14309	18226	13930	14668	23940	11485
178094	15546	14777	13392	12620	13537	14689	11923	15845	12390	10566	7165	9661
231385	15516	15864	17463	17832	20074	19688	14146	17354	16254	11727	15865	10130
830825	15314	15909	16757	16493	24111	18684	14283	19246	15562	17181	10251	8618
3151023	15307	15263	16330	15522	28447	17481	12935	17102	14928	16192	21812	11157
1839331	15062	15065	17097	14558	16351	16897	11135	16046	12811	12067	10150	11577
2041961	14822	14442	16349	44533	46064	45991	80782	77185	75823	25459	12533	18554
868408	14141	14568	16679	15099	21726	14833	13091	14112	13234	17947	5623	9502
2095133	14125	13896	15229	18274	20311	20477	10887	10106	11604	14424	8776	5022
1023741	13744	13512	11510	14125	17975	16234	10285	15574	12096	9648	11214	6176
486080	13412	12968	11408	12861	9800	13386	10363	14392	12149	24787	15557	8958
3954146	13225	12793	12333	11332	18777	13432	11072	14608	12533	8237	12995	7149
383775	13088	12481	12807	12711	21914	14241	9371	12672	11240	14876	11750	11946
114593	12899	12771	10951	11127	18470	11632	9450	11367	8242	9890	7952	8113
743892	12899	12457	13115	9600	12876	10790	6598	7142	7383	9929	5237	7144
36173	12787	12258	10215	10257	12986	10090	9247	11092	8657	10497	3656	6960
4177537	12699	12982	15585	14456	14079	15766	11641	15978	12766	7458	15803	8095
3013523	12659	11808	11358	11615	12015	15719	11999	11202	14133	9302	7500	5858
2016955	12560	12075	14003	16043	28593	17804	15624	16851	15932	11793	8748	9264
2020079	12534	12353	13814	16049	28631	17733	15416	16915	16148	11645	8777	9239
2084046	11944	11502	11929	13518	12684	12687	11263	11667	11297	12494	17843	5783
2340122	11939	11496	11888	12146	10100	16489	8881	10296	11707	7427	7671	8888
3941689	11935	11652	13328	12913	16695	14735	11618	14564	11368	18181	6680	10751
2527615	11891	11842	14645	10789	19948	15161	10602	14858	12528	9940	16287	8095
2815878	11834	11941	11278	8904	9417	9544	5134	6369	5830	10893	10884	11602
140137	11817	12328	12552	12668	12997	15797	8821	13936	11754	5904	8486	7944
367338	11749	12193	12816	12806	12595	13448	11892	14115	12771	7063	12565	8935
137349	11747	11633	11056	8579	6915	10931	5152	6580	5941	7391	12738	7557
1589442	11631	11216	11297	11675	13337	14353	12589	13942	12697	9814	7441	7080
915926	11510	11521	8494	9051	9611	11434	7427	10274	9060	6493	7088	8106
4323568	11479	10909	14531	11024	12672	13717	14724	12975	12298	11454	18674	4983
365549	11302	11055	12491	10457	14302	12131	8835	12912	9889	10496	9802	7517
544690	11199	10373	9769	6644	8465	7345	4628	4730	4043	10030	11566	5578
769924	11143	10405	9377	9555	12438	11254	12404	12068	9660	12183	4622	7216
1143465	11111	11333	13396	6886	5187	6995	6942	6970	6993	5298	5730	4395
2401078	10982	10841	11652	10833	11603	11114	10694	13477	12884	11426	9112	5609
852235	10978	10541	9921	67086	96898	75136	4651	6662	4943	17826	16029	18827
3178427	10906	10188	9586	6068	6595	7787	3100	4210	3144	4208	2154	5112
3886523	10664	10249	11997	9338	16045	9659	6458	10193	8336	7949	5051	7346
2758306	10449	10320	10686	13982	11948	15829	12069	11827	14514	8780	3225	9432
301401	10327	10184	9356	6813	4728	7028	3501	3517	4049	8274	6771	7408
2575482	10246	10498	10190	12444	15175	14532	12072	16503	12770	8886	18862	12392
3939606	10179	10293	9413	9061	9961	9278	8659	10738	8493	7834	9104	10177
3954850	10115	9857	8151	6342	8459	7779	4851	7791	6352	6348	9462	6363
2164617	10030	10028	10481	7067	6808	8363	4937	6409	5579	8631	6674	10423
2617328	9886	9283	8190	8862	9379	9913	8040	10341	8676	11846	3542	4824
2001676	9799	9526	11294	11031	16487	12084	13363	12263	8728	5410	13357	15567
4172093	9783	9373	10234	6828	6907	7486	5251	5354	5426	8636	3517	5706
625540	9647	8975	10860	9498	34183	13578	8486	11155	9068	9829	6436	13110
850272	9630	9245	8195	8374	8451	10775	6737	8366	8267	7616	14118	8882
3033472	9593	9329	8082	7181	14484	8714	3785	3819	5257	6143	8940	6753
551129	9581	9375	9706	5766	6797	8450	3925	3438	2849	4611	10988	7464
3444417	9571	9019	7605	5749	6515	5853	2129	3424	2813	8366	11680	4352
1054817	9552	9517	10031	9601	9503	9598	9393	11212	9749	7008	3762	4724
3780915	9502	9577	9557	6893	8209	7924	4026	6018	5380	7947	6887	5721
851951	9463	9609	9352	69328	104361	75359	6071	5738	4489	22495	19766	18116
3549678	9053	8968	7436	7980	8551	7315	7565	7797	7406	4937	7951	3380
1165977	9026	8915	8548	6814	5774	7806	4824	5608	5066	6395	4625	6706
3635229	8964	9123	10272	6161	7449	6331	3602	4435	3404	4145	8759	8907
4182316	8870	9010	9529	5609	8206	7336	2928	3465	2766	5304	9093	6105
3897747	8690	8785	6906	5411	5637	7318	4604	5147	4450	5650	7605	5786
2381470	8656	8723	10420	8134	23782	10972	7760	7707	6202	6848	11797	3386
473030	8587	8457	7306	7443	10529	6741	7142	7423	6450	4661	7277	3010
1380585	8556	8161	7552	5241	11427	7721	4542	7328	2244	8374	8780	5934
383081	8145	7592	7234	10557	11812	11000	12503	12688	12835	6081	9427	7144
1694562	8130	8318	9217	7036	7854	8210	5150	5305	5960	7033	5169	4582
68718	7990	8021	7586	5225	5825	6116	3632	3473	3572	6548	4566	5478
2071481	7873	7410	8846	5801	5366	7064	3462	4753	5251	5804	3401	5101
1949628	7674	7916	5267	5990	10279	6693	5200	7394	4734	3196	11179	3021
1633799	7562	7616	6818	6979	7844	7709	3655	4516	3940	8309	7057	9818
4340015	7418	7478	7912	6701	11544	7705	6098	8547	7266	6982	3335	3660
3042179	7244	7100	7295	7429	20938	8543	6724	8050	6837	6084	6835	5836
412345	7167	7125	9209	5772	6368	6627	3526	5272	3574	7273	3701	4599
561714	7055	6861	6068	3602	2797	4764	2156	3038	2984	5882	6625	6187
3556706	7004	6945	5355	4001	4301	4644	2456	3064	2791	5495	8441	4169
2792810	6871	6906	6193	6375	28661	8351	6808	8485	6575	6750	5094	4049
3414232	6751	7048	6537	4944	5842	6316	3026	3848	3576	7370	5388	8358
1072544	6684	6388	5717	4634	3034	4500	2052	2948	2611	4367	8167	4434
3034326	6620	6094	6942	5454	10587	5351	4437	6350	4840	3459	2102	3873
3529281	6591	6211	5730	3724	3290	4239	1956	2480	2656	5335	9896	5409
1151293	6444	6513	6402	4572	3575	5244	2763	3800	3075	3659	6725	6056
3776047	6417	5979	6405	5039	3970	4930	3063	3213	3165	4242	8722	5405
3396194	6284	6129	6537	3886	2861	4023	1854	2460	3026	3499	3150	6045
1880994	6169	6215	5384	3713	3501	4419	1870	2551	2325	4304	4303	5014
2015880	6156	5801	7409	4480	3988	4754	4342	2961	2663	5331	3200	5792
1707205	6144	5946	6296	3986	2413	4586	1934	2872	3203	4160	2421	4486
3004201	6093	6292	4342	3038	2585	3121	1972	3044	2104	2516	4083	2160
878246	6014	5640	6385	3978	3380	4535	2069	2684	2787	6007	2714	4631
539305	6010	6093	6182	4327	4777	4341	2471	2872	2802	6527	5642	4750
401534	6008	6113	6065	6080	9244	7061	5179	6576	5812	4891	3590	4339
1523001	6004	6333	5869	3764	3603	4249	2636	2439	2654	4377	7192	3846
2597183	5964	6199	7720	4716	3026	5649	2558	3049	3436	4481	6642	4920
609118	5882	6028	6118	6047	9680	7307	5122	6691	5634	4866	3511	4333
4017382	5836	6101	5222	4916	6919	5309	3139	3730	3716	2666	4463	4132
3298646	5833	6036	8772	6685	7524	7870	6324	8068	8301	7933	2913	8551
2307372	5818	6242	7091	5278	8497	5243	4369	2737	4130	4806	6345	6068
37342	5728	5019	5828	3894	4289	4405	1921	3053	3041	3538	4418	3156
849991	5621	5721	5430	4867	4560	5663	2309	3768	3437	3752	8178	4653
2617270	5583	5199	4309	3141	2984	4097	1888	2502	2404	5514	3063	4669
3662309	5570	5461	5905	4771	5277	4746	3423	2596	2625	5038	5354	3531
3287069	5494	5168	5425	3406	2514	3819	2587	3028	2506	3176	3915	5071
2360330	5482	5538	4514	3630	2156	3752	2303	2772	2253	3013	3734	3813
3162583	5469	5411	5734	4186	4367	4625	2186	2792	2695	3417	5321	4858
1170253	5332	5724	5137	4117	5452	4554	2217	3639	2530	3730	2651	4633
3404052	5297	5239	5625	5003	2847	5300	3265	2429	3127	3872	3557	4120
120902	5287	4928	3571	2265	1886	3334	1458	2157	1725	4317	5078	2531
2612938	5253	5583	6013	6970	6566	8058	8415	8733	8413	7671	5325	9625
542160	5241	5142	4929	9484	6891	9779	6055	8188	6866	8570	7731	5715
2857983	5168	4600	5282	4140	3008	4950	2427	2384	2903	2186	5121	3133
2048364	5132	4817	5507	6236	3779	6042	4973	6497	5537	3940	3351	3654
991144	5111	4784	5692	3575	2567	4630	2026	2765	2396	3604	6074	5308
4140030	5090	5021	5522	4366	5067	4093	2251	2806	2806	7769	4888	4771
155080	5079	5050	5947	4356	4180	5439	4919	5210	4782	11022	4184	4686
1194863	5069	4808	4562	2259	3159	2124	2743	5397	2878	513	970	948
528011	5042	5255	5428	4998	4037	6044	3770	3827	3263	4604	3992	5543
1631060	4988	5189	5351	3494	6789	3754	2300	2488	2619	3364	4190	3723
57027	4941	5004	5006	3832	4020	4870	1840	2734	2816	4224	7067	4703
1627471	4928	5442	5440	3483	7022	3708	2212	2484	2687	3510	4152	3656
2262379	4901	4930	4857	3186	4320	4682	2043	1830	2388	3423	6430	5945
4267800	4872	4765	5188	3440	2792	4262	2031	2906	2400	2509	3848	2585
2543688	4865	4955	5259	3410	2956	3788	2244	2510	2166	2501	2942	3639
1970226	4845	4597	4628	3178	3529	3901	1773	1950	2032	3167	3550	3250
3272180	4843	4783	5479	3359	3243	4047	2213	2522	2606	4227	3649	3225
2258319	4824	4427	2655	1979	2504	2422	1325	2071	1905	3857	4986	2304
3529028	4809	4732	4412	2990	3320	3264	1607	1961	2288	2841	6505	2720
81636	4792	4898	5149	3480	3152	3961	1930	2230	1851	2607	5256	3676
2915215	4773	4809	3543	2701	2256	3333	2065	1993	1832	4267	5331	3167
2646637	4772	4325	3268	4973	6318	5070	3172	4093	3831	2775	1238	2019
3540298	4756	4589	4917	3680	2624	3595	1852	2144	2421	4305	1798	4731
2799364	4755	4511	4109	3249	3380	4127	3734	3231	2628	5605	5703	3927
306447	4677	4253	3804	3041	5391	3586	1685	2760	1755	3039	6260	3211
222053	4675	4350	4313	2905	4238	3208	1386	1966	1891	1928	2785	2311
598303	4569	4184	5288	2068	1442	3007	1446	1862	1483	1899	2128	7070
2236770	4518	4305	3384	2560	1499	3161	1278	1638	1987	2474	1198	4058
4037987	4503	3656	3533	3356	2433	3852	2032	2188	2117	4025	2873	4686
3846857	4496	4354	4867	3407	4913	4273	1763	2094	1973	3030	7068	2851
3513262	4475	4477	4267	7023	6350	8068	12409	14970	12237	7124	4591	8441
661116	4471	4185	4689	3504	4218	4440	1743	2591	2343	3723	2256	3148
103182	4466	4636	5487	4359	5844	4972	3394	5390	3991	4642	5219	3520
565267	4443	4155	3873	3644	1496	4238	3520	2958	4524	3387	1949	4733
1772369	4430	4501	5308	4223	5733	5005	3222	5268	3938	4601	5217	3645
4171852	4419	3979	3482	3574	2608	3659	1828	2717	2274	3375	3953	3672
939677	4405	4567	5091	3801	3586	4055	1923	2678	2478	3777	4102	4643
3563856	4404	4607	3762	3694	4323	4084	4040	4407	4725	3915	1986	2212
3868807	4369	4544	5552	4293	5741	4960	3382	5260	3932	4654	5220	3600
4036726	4352	4652	5594	6543	3421	7167	4539	3593	3420	3240	2942	5846
2415540	4335	4431	5674	2546	5722	3198	2688	1608	2345	4035	6735	4286
1835549	4328	3919	3461	3659	3543	4746	2358	2730	2615	3189	2457	4613
843956	4290	4159	4641	2714	3753	3130	1970	2689	2067	2573	2378	3469
1297682	4269	4360	5144	2859	2539	3477	1436	1640	2181	3212	6095	4543
1484900	4209	4253	4074	3429	2939	4041	2796	2716	2444	3678	4182	4380
35892	4146	4033	3985	2952	2316	3215	1969	2433	1884	3024	1645	3365
1701688	4135	4331	4802	3239	3030	3767	2068	1823	2280	2818	3965	4566
2366068	4123	3976	3702	2576	2019	3102	1367	1347	1895	2666	2435	2487
3208538	4103	4497	3788	5609	6042	6105	8292	10291	8338	6636	4150	9692
2545825	4049	4024	3925	4307	3825	3947	4587	6396	4790	3046	3247	2403
769424	3980	3634	3692	3233	2997	3306	1740	1826	2213	4608	2677	2287
3978784	3976	3658	4141	2510	3008	2799	1828	2092	1648	2912	1210	2769
3495004	3956	3759	3498	2755	2430	3221	1802	2585	1903	2561	1186	4579
614583	3953	3918	3675	2460	2818	2872	1147	1726	1685	2765	2562	3275
3290723	3936	4038	3838	2075	1859	2416	1777	1739	1573	3605	1334	7333
2922339	3925	3732	4930	3333	3734	3637	1604	1977	2332	3952	3882	3446
3911496	3907	4112	4564	2591	2248	3330	1183	1759	1583	2120	2587	2149
2179058	3882	3464	3386	2283	1743	2691	964	975	1030	2094	2165	3696
96839	3878	3583	2721	2360	2108	2482	1378	2115	1416	2812	2881	2085
1037091	3853	3995	4005	3330	2916	4399	1140	1365	1489	2722	5824	3373
600719	3852	3935	4136	2539	2102	2970	1886	1704	1749	4663	1886	3896
1614396	3839	3806	4363	3002	3235	4046	1421	1417	1784	5368	3669	3246
3505861	3734	3730	3196	4497	3735	5146	6846	8856	6795	5119	4410	4652
4271174	3677	3433	3014	2224	1596	2597	1232	1492	1515	2467	1892	3262
2570347	3676	3679	4266	2533	2144	3134	1215	1744	1335	3754	3078	2566
1089398	3656	3339	3603	2478	4882	3074	1960	1882	1708	2947	1723	1689
3287693	3606	3698	3984	2709	1765	3055	1646	2121	1986	3549	2618	5068
1059047	3596	3333	3136	4776	3805	4930	5959	4368	6149	2756	4241	1793
1141806	3575	3811	2679	1835	2315	2260	1086	1804	1736	2936	2504	2377
2089707	3575	3703	4871	2456	3262	3896	1981	1952	1934	5713	7139	5891
3300006	3540	3734	5098	2862	2204	3095	1602	2146	2155	2336	1537	3134
1728832	3426	3567	3632	2781	2455	3570	1472	1921	1970	4798	2914	3616
3233470	3396	3334	4118	2191	1847	2608	1754	1544	1528	2254	5328	3056
2217380	3340	3236	3870	2086	2390	2184	762	1317	1763	1939	1605	2466
2669823	3339	3510	2803	2188	752	2774	1238	1794	1696	2133	865	2447
1095948	3335	3097	3366	2762	2990	3130	2323	2649	2531	2561	3403	2708
2760896	3318	2958	3045	1955	2123	2019	850	1396	1351	2514	2479	2034
470487	3285	2966	2797	1970	1920	2342	1149	1654	1297	1183	851	1460
2625330	3257	3263	2880	2160	3458	2312	1185	1096	1117	2626	1900	2438
2220782	3252	3564	4075	2288	2923	2828	2270	1990	1790	2502	2265	2223
2999356	3245	2954	2875	2152	2849	2515	1217	1643	1129	4890	1765	4821
3857480	3235	3303	2588	1922	2656	2252	958	1497	1225	1954	865	1466
4353344	3227	3415	4417	3035	2962	2919	1907	1959	2030	2102	3299	3255
3231058	3220	3002	3351	2645	2499	2787	1161	1818	1729	5286	2941	1967
2694708	3207	3274	2912	2783	2378	2890	1552	1860	1582	2545	3736	4187
472897	3197	3355	2520	2491	2319	2766	1150	1773	1531	2374	3059	1844
1810286	3188	3081	4375	2175	1618	2866	1318	1243	1412	2224	3035	2214
1036878	3172	3415	3140	2289	1945	2718	1185	1235	1447	2370	2601	3903
3288701	3168	2798	2775	1745	1221	1926	803	1198	1276	2106	910	2677
2267517	3140	3332	3116	2600	2006	3060	1415	1390	2029	1177	2026	3234
10827	3138	2990	2537	1785	1591	1997	1083	1791	1195	1191	1153	1572
2365325	3136	3171	3914	2013	1922	2346	1062	1485	1704	2228	1563	2196
3745634	3133	2928	2779	1915	1540	1901	903	1805	1150	4803	1294	2471
1180328	3062	3080	3708	2443	1549	2243	1354	1584	1482	2697	2024	2361
999937	3038	2798	2913	2406	2056	2857	1418	1483	1670	1898	1417	2131
1556963	3038	2857	2157	1536	1550	1281	890	746	1013	1972	3778	1055
3616484	3024	3203	2859	1443	926	2080	903	945	1127	605	2051	1550
2719135	3023	2781	4807	4219	2779	4341	4582	4327	3658	3290	2330	4049
1992002	3019	2980	2308	2643	3068	2273	1453	1424	1301	3656	3744	2867
1169864	3012	2697	3221	2088	1984	2468	1061	1841	1596	4396	6007	2440
2616472	3010	2870	2851	2173	2041	2606	1570	1586	2011	5071	1690	2166
2224949	2994	2939	2726	1847	2255	2342	963	1289	1475	2199	1291	2906
3894597	2967	3036	3311	1931	2791	2181	998	1258	1287	2203	1197	2113
4121427	2948	2968	2746	2176	1303	2262	1354	1459	1549	2467	3916	2219
361099	2944	2862	3630	1691	1263	1785	1488	1174	1301	1992	1820	3116
3883460	2944	2466	2576	1937	1980	2025	970	1236	1154	3352	1174	2051
518722	2943	3115	3035	2165	2337	2432	1025	2408	1418	4323	1670	2478
2848657	2935	2883	3615	3138	2539	3760	3752	4668	4159	6798	4868	6433
2529897	2900	2598	2610	1592	694	1682	1338	457	760	1990	1752	898
3117084	2880	2868	2454	2114	1727	2672	1282	1830	1476	2192	936	1947
3418033	2846	2871	2670	2182	2285	2315	1198	1169	1807	1877	2231	1958
311576	2837	2775	3670	2532	2534	2761	1156	2014	1635	2963	4783	2305
2568972	2794	2883	2922	1939	2191	2822	1259	1795	1776	1086	3114	2444
2258195	2786	2750	2743	2092	2558	2624	1282	1577	1549	2007	2961	4030
3064797	2771	2704	2086	1848	3326	2267	894	1044	1159	1759	3072	3674
2959694	2756	2324	3174	2255	2568	2931	1555	1551	1383	2746	5171	1941
2763088	2688	2556	2069	1733	1167	2419	836	1215	1099	2270	2948	2719
3298967	2675	2724	3152	1970	1893	2575	815	1312	1116	1456	3451	2068
3829257	2670	2610	2774	1330	1196	2032	1174	1463	1368	1515	4521	1420
2392822	2665	2701	3351	9317	9363	9190	8114	6894	7746	3077	1683	3445
1841364	2654	2742	2089	1751	2223	2122	1498	1266	1120	1266	546	3330
2246620	2633	2884	3953	2000	1745	2811	2048	1153	1336	2498	1775	3281
395662	2632	2564	1934	1498	1508	1872	1074	1128	1359	2382	1229	1270
985782	2550	2591	2267	1443	1401	1649	875	828	903	2103	545	3093
2094881	2532	2385	1449	1334	1326	1624	765	1357	890	2171	2365	2084
305178	2523	2546	1830	1531	2368	1696	737	941	1063	1701	728	1030
2000189	2520	2541	2926	1865	1767	2290	1110	1091	1363	1620	1812	2463
2196352	2520	2581	2346	1770	1052	1956	916	1132	1430	1733	1594	1214
2223316	2509	2120	2788	1509	1145	1739	663	1217	901	938	947	2014
693172	2501	2335	2442	1096	933	1471	380	579	696	1425	1869	1550
3594754	2468	2380	2303	2541	2623	2921	1361	1483	1562	1936	5871	1912
374299	2420	2257	2737	1809	1627	2402	1231	1235	1889	2689	2016	1877
3273673	2417	2503	2213	1689	1263	1821	904	1397	1176	1615	8675	2024
3599521	2408	2419	3184	1900	1921	2185	946	1253	1443	1645	2685	3154
385588	2405	2367	1479	1499	1913	1917	1794	1348	1248	3707	1675	1706
473211	2402	2363	2570	1692	1892	2166	849	1097	1032	2491	2695	3341
3824797	2401	2340	2527	1478	1061	1785	1047	1451	1189	2579	3591	1845
831572	2365	2284	2296	1853	2216	2193	979	1409	1180	2062	3038	1567
1294457	2359	2270	1833	2572	3149	3150	2581	2898	3358	2131	1679	1864
4110166	2335	2289	2248	1702	1423	1979	955	870	808	1420	3279	1815
1703526	2325	2304	2621	1460	1205	1680	1051	1257	1170	1951	2426	1305
3993441	2323	2074	1702	1086	650	1567	580	855	583	1674	2440	1372
3787079	2320	2419	2426	1565	2198	2024	1403	1094	1293	1485	1467	2343
3828572	2312	2280	2589	1761	1642	2023	1240	1388	1085	1957	2348	1972
3200289	2308	2115	2302	2815	4049	3021	2989	4172	2710	3619	1837	1607
201967	2307	2209	1809	1462	1536	1709	5594	6396	5488	21386	23247	22975
3475872	2287	2328	2377	1895	1266	2048	1132	1210	1269	1932	1272	2044
2997839	2279	2254	3133	4683	2801	4694	2962	1563	2125	2685	1340	2050
1077726	2269	1957	1837	1408	1764	1622	1834	739	865	1051	2476	1583
83365	2256	2345	2209	1535	2098	2018	863	1560	1137	2204	1048	2094
2160148	2234	1956	2387	1467	1201	1886	1430	756	1095	1099	1134	2005
192973	2225	2242	2838	2031	2304	2427	1069	1433	1528	1711	2717	1611
2367722	2217	2225	2285	3671	1819	3882	6039	10094	8403	2798	2468	4580
2133013	2183	2110	1796	1484	961	1574	1468	1160	863	2248	5701	1083
2166476	2182	2139	2306	1391	1026	1718	986	1072	925	1363	1133	1793
1602454	2154	2162	1803	1771	2117	1967	1190	1147	1005	1520	1432	1408
2102091	2151	2379	3132	1742	1831	2122	1711	1054	1408	2615	2458	1596
2042700	2136	2072	1431	2552	2420	3270	1887	1848	1709	2456	1161	1223
2437979	2132	2503	2090	2260	1233	1878	1335	1862	1871	1342	3158	1746
373687	2114	2201	2026	1266	1276	1586	646	885	963	2800	1286	966
821359	2114	2238	1411	948	1881	1158	632	639	627	513	3092	1189
2497030	2056	2001	2399	1835	1596	2102	1008	1480	1127	1062	2595	1988
3725192	2041	1972	1686	1096	2987	1451	1172	1071	932	1397	1280	1706
4038707	2040	1936	1940	1507	1420	1470	608	924	849	1220	2959	1937
1775391	1982	1852	2923	1592	1697	1855	1340	1186	1411	2908	936	1080
1442002	1963	2030	1514	1140	1230	1278	828	1116	798	1634	1319	1190
2108643	1958	1962	1769	1074	1079	1418	767	999	1163	1693	784	2422
1078042	1942	2047	2439	1790	2998	1932	1292	1533	1179	2094	2317	1229
322627	1916	1789	1830	1177	1083	1645	534	1153	1025	1337	1319	1060
3601186	1909	2126	2468	1456	2992	1562	682	1532	971	1742	1437	1333
1917706	1903	1885	2543	1532	1757	1616	1270	882	862	4334	981	1295
1823763	1896	2069	2979	1543	1046	1659	834	920	995	2147	1891	2445
2018040	1894	1888	1668	897	1851	977	554	533	430	1077	503	1762
2005903	1886	1630	2156	1353	1860	1556	728	702	717	1097	878	1165
3810353	1879	1770	1390	886	1039	1137	502	633	699	1199	2255	876
3543789	1857	1910	1562	1454	1188	1187	1001	1154	644	1962	2175	1026
1822820	1856	1832	2025	1184	2163	1598	729	784	922	3006	3489	1608
2587183	1846	1695	1861	2689	1502	2909	1976	1295	2066	1810	3250	5347
3036683	1836	1694	2008	1590	1660	1556	1324	1835	1625	1708	679	1224
3755636	1814	1827	1929	1018	2338	1517	857	1125	1081	1220	2991	955
1883132	1777	1933	2702	1522	1974	1691	1250	1118	1286	3011	971	992
543244	1774	1658	1551	2620	1588	2572	1863	910	1419	1614	2047	1254
3681027	1773	1623	1417	999	895	997	415	644	735	686	1111	926
2887096	1758	1586	1991	1129	700	1551	819	1161	811	3020	2319	834
3752227	1758	1642	3250	1416	1761	1567	709	931	792	3855	7341	1165
1387152	1744	1734	1762	1542	1244	1952	787	1001	1132	1853	4296	1874
1035840	1739	1610	1588	1380	1350	1334	644	856	643	1410	1788	1462
3017195	1724	1763	1459	1301	1166	2098	842	747	972	1892	1017	2545
1274481	1723	1832	1746	1048	849	1468	743	631	829	1278	1387	991
955783	1652	1607	1619	1043	899	1314	529	576	611	1203	741	1527
1610357	1641	1862	2296	1398	2264	1849	1297	1732	1709	375	394	487
3230954	1640	1455	1659	1255	537	1266	546	735	759	1213	1064	2018
335511	1588	1565	1258	1064	2031	1112	853	693	839	794	814	928
339401	1586	1631	1224	1061	2042	1197	860	643	833	809	853	861
2194087	1558	1665	1817	1811	1107	2290	1214	1297	1331	2118	2203	2887
4119	1555	1332	1985	1705	337	1715	2195	1327	2904	1329	391	888
2637305	1554	1529	1881	964	808	1069	498	509	640	356	325	853
376116	1542	1460	2400	1115	1351	1397	1917	1122	878	1176	796	1508
2644095	1522	1444	1876	1260	1174	1324	441	582	806	2471	685	1980
4344466	1516	1231	1163	870	995	1057	563	697	578	904	327	1008
316865	1512	1680	952	843	837	1032	361	692	658	501	585	1374
2253114	1505	1470	1474	1518	1292	1210	650	846	823	1211	1138	1565
2542587	1458	1544	1817	1314	299	1103	414	563	669	382	424	2082
1737621	1454	1440	1970	1284	587	1694	892	711	760	1083	1363	2188
3470209	1452	1373	970	774	678	966	510	1173	626	583	2303	1037
223664	1437	1513	1180	1041	891	961	707	576	932	2806	1455	2089
4230777	1437	1347	1287	901	1054	1055	699	1195	881	239	298	201
1017467	1435	1346	1549	1235	1379	1535	1042	833	914	803	1146	1445
3284727	1435	1602	1555	1637	2439	1201	698	713	739	1083	1406	1475
1988687	1428	1409	1595	1490	1251	1263	620	820	739	1211	1133	1488
2336706	1413	1329	1541	1016	2187	1263	893	809	808	973	673	1021
1363840	1362	1438	1461	869	1766	966	472	620	444	376	571	1315
530040	1356	1295	1420	693	361	729	525	686	558	985	1548	754
3953493	1354	1319	1122	635	1635	1048	605	685	635	963	1432	1411
3785745	1331	1393	1417	1028	2892	1111	545	787	666	799	1915	1268
1961135	1318	1386	1774	1646	1042	1819	2108	1454	2872	1229	440	842
881051	1316	1452	1225	995	719	1153	571	736	716	735	548	990
1239115	1316	1236	1436	779	1263	1047	518	569	570	686	629	1206
2214822	1297	1323	1063	991	371	1007	722	777	852	919	904	896
568127	1250	1365	1617	954	370	1162	517	774	754	653	678	677
595235	1249	1405	1461	809	706	1005	712	957	1042	534	1230	1114
4277048	1249	1185	1002	922	853	1141	571	529	665	1494	365	1869
2603353	1220	1029	863	1640	736	1502	1189	938	1560	916	966	1848
3099771	1184	1216	856	732	631	622	325	374	409	641	437	566
2344536	1154	1094	1215	764	451	788	724	771	1104	812	656	891
3894594	1141	1186	950	950	1065	1143	770	709	633	1437	235	2217
2619670	1139	1181	946	712	994	812	446	515	544	3592	1059	1087
3314715	1133	1221	1822	1129	616	1100	599	712	792	1671	337	577
1914996	1124	1185	1448	634	940	754	306	417	294	794	1045	1274
4320034	1124	1274	458	500	444	402	193	136	155	167	1986	202
2799467	1112	1023	1631	709	939	811	731	408	538	622	1805	1007
2623071	1100	1145	973	686	972	791	427	435	577	3467	1062	1165
1122411	1070	1038	920	471	803	624	172	398	195	550	1184	443
1962355	1066	937	575	727	920	806	327	505	685	1011	527	341
3293027	1054	1090	883	603	451	754	685	387	383	584	394	815
3041257	1022	1065	1107	737	1070	556	495	480	521	392	601	454
3914187	1007	908	1527	891	1059	973	526	620	624	1081	651	2749
1556118	984	896	690	316	535	354	575	211	455	389	139	411
3531549	977	1051	277	354	1048	448	472	558	335	145	127	153
2369014	973	913	1460	1564	902	1800	2672	5858	4102	1320	1340	1924
4273587	931	855	28	505	407	397	518	457	383	184	8188	149
1442058	926	900	725	631	552	623	383	478	387	719	585	604
2381263	913	977	1002	650	541	485	341	192	155	714	296	500
1339142	905	921	1104	584	614	675	575	507	491	388	588	646
2321887	901	862	1307	698	431	627	435	355	481	351	156	653
2612634	893	908	1169	615	578	667	548	519	557	413	571	645
1849013	885	833	924	385	1348	581	175	248	366	556	170	430
374977	863	890	859	619	394	743	300	405	442	1173	654	491
2364483	857	867	910	2073	2060	2035	3829	7113	4359	760	1355	1377
3750770	806	849	1169	616	1192	670	454	468	458	414	443	665
3383688	784	847	763	407	901	611	299	417	828	444	3243	567
4145916	773	698	710	1467	748	1165	1769	1845	1969	1766	1204	804
392541	770	761	657	483	480	462	389	250	409	1519	365	252
1737837	759	784	425	731	751	671	156	238	257	191	746	475
1443519	738	778	735	628	297	851	316	452	520	660	615	488
1834548	738	625	564	1322	1182	1535	1570	1221	1542	1124	1445	1862
1103094	682	770	392	273	151	489	115	248	202	90	180	475
2988925	669	657	1364	619	498	532	274	595	461	1126	573	514
1877119	668	631	371	268	259	363	176	149	282	472	492	96
2880225	647	713	508	479	241	696	273	301	503	66	170	210
2189849	629	564	533	265	189	412	218	203	218	431	449	288
2625448	581	558	525	422	555	541	315	364	329	1029	1156	930
2916379	574	526	616	359	439	348	118	192	207	367	1196	145
3172106	570	678	592	383	284	360	340	150	345	259	121	246
2628033	568	574	539	422	532	532	351	318	379	1016	1152	965
4318484	563	616	476	507	487	443	226	393	255	276	311	639
1332121	498	498	296	399	482	361	129	323	193	437	109	684
4306137	489	501	544	339	215	373	185	284	239	155	186	739
173272	465	396	499	639	252	547	411	457	449	254	228	1092
3521045	461	446	452	289	1933	680	481	405	240	270	279	186
4207794	451	585	530	764	900	1004	411	575	673	598	608	717
3043076	446	511	385	416	554	400	255	292	645	856	385	1203
2390225	443	434	572	318	369	321	135	100	150	117	142	475
2992253	442	578	583	216	130	315	154	138	165	266	1142	180
4130803	441	447	478	703	836	482	326	386	439	217	163	1328
3471074	375	314	439	240	174	312	50	121	136	169	51	126
3100529	374	354	217	227	136	192	82	112	133	231	82	164
1004302	373	390	372	129	238	161	52	60	110	84	911	395
2059419	373	449	551	293	157	311	321	287	428	211	367	339
808686	305	333	643	317	192	379	125	205	188	319	1290	313
3009923	291	216	249	418	156	394	3131	4066	4776	159	337	155
2600491	281	231	143	178	274	289	76	181	128	38	1201	167
2496685	258	199	214	161	139	207	96	157	185	130	98	106
2453006	232	306	353	220	210	195	122	116	141	187	334	223
3009590	232	157	218	286	267	456	1205	2160	1506	132	132	161
251799	227	202	232	38	39	95	116	91	63	130	159	127
22200	180	246	400	425	114	350	100	154	179	108	100	152
2061238	173	180	228	89	6	117	70	94	46	472	16	184
2955678	146	125	156	143	1005	168	164	141	109	113	129	95
2480790	129	91	120	11	83	36	24	51	64	98	113	134
4380642	125	150	213	202	166	180	103	94	179	59	55	67
1098309	115	107	130	73	542	166	114	88	87	84	55	65
2075367	102	58	87	88	6	84	37	37	66	69	12	86
2334118	88	108	111	83	320	77	45	33	42	62	44	45
3451019	83	109	6	102	212	117	502	74	90	50	55	19
541168	46	40	35	27	82	41	27	47	29	49	43	33
1546891	40	47	76	14	62	13	17	9	31	56	46	24
1821713	32	28	137	18	2	6	21	44	23	18	43	7
3456722	28	15	35	5	1	4	8	10	1	1	4	1
2129192	24	51	29	35	215	63	39	42	34	20	28	23
1737834	22	53	27	26	168	58	27	17	22	16	22	17
2137718	20	15	24	11	100	18	28	23	12	13	12	8
2846616	11	43	9	1	1	9	4	1	1	1	2	9
3743849	11	9	14	12	17	8	8	10	10	9	10	10
4042144	8	11	10	30	34	35	57	46	66	15	21	13
4310642	8	6	5	5	17	6	5	4	6	7	4	3
625870	6	4	10	5	34	1	6	2	5	12	1	8
229774	5	1	4	20	1	28	31	9	8	5	2	1
3235894	5	4	1	4	21	5	4	8	1	3	5	3
1933372	3	6	93	77	28	97	51	85	44	26	18	45
1349602	2	1	1	27	1	106	2	26	30	1	12	1
2569166	1	1	1	20	95	29	1	7	56	8	2	29
2869707	1	1	181	14	85	36	9	41	37	23	1	9
3508511	1	6	3	4	28	4	10	4	7	6	5	2
4286957	1	1	26	14	1	3	14	4	17	49	1	1

## Sheet: 16-20_SP
Table S2 - Raw read counts for each Tnseq screen
TA site	Input pool			Control pool			CIP+INH treated pool			RIF+INH treated pool
2782225	20618	13092	15508	15473	11209	19574	12236	13772	12543	17253	12372	12737
1231242	13765	8096	9183	9933	7912	12162	7463	8291	8817	11674	7266	7102
1981027	13348	7735	9541	9192	7082	11675	7222	8237	7969	10950	7016	6870
919634	11425	6151	7824	5396	3968	6971	2675	2508	2741	4788	2171	2779
3025370	11377	7139	8317	8103	6191	10625	7262	8043	7450	10515	6920	7523
3151622	9813	6057	7024	7182	5541	9351	6187	6926	5893	8058	5983	6513
1992986	9633	5491	7225	4598	3605	6849	2527	2339	2293	3910	1859	2388
294568	8817	4872	6004	4563	3731	6619	2253	2176	2657	4347	2290	2198
1349558	8615	5698	6308	6790	4799	8032	6713	7660	7324	8894	6111	6223
2485630	8465	4775	5809	4234	3426	5980	2222	2360	2318	3998	1860	2286
120902	8110	4666	5213	5337	4155	6541	4498	4643	4828	6568	4293	4014
1300484	8076	5226	5711	6131	4235	7403	4449	4814	4377	6096	4453	4171
3896739	7710	3846	4978	5698	3800	7049	3495	4294	3838	5930	3426	4026
2550423	7551	4280	5395	3784	2820	4877	2042	2304	2468	3594	1963	2270
2585400	6471	4014	4502	4395	3268	5651	3582	3996	3859	5472	3610	3551
4294579	6427	3903	4769	4023	3054	5233	3737	4009	4130	5921	3891	3791
821961	6314	3454	4287	4220	3025	5565	3316	3952	3547	5131	3178	3521
3397057	6106	3794	4378	2307	1872	3128	1497	1488	1611	2751	1398	1683
431448	5988	3134	3666	3879	2854	4697	3071	3924	3806	5171	3170	3028
1749724	5728	3698	4442	4159	3062	5106	3420	3678	3828	5050	3040	3133
2749676	5269	2995	3659	3860	2687	4284	2946	3263	3334	4561	2829	2805
1196451	5267	3474	3732	3299	2864	4581	3577	3544	2785	4337	3110	3298
3661541	5190	2946	3674	2656	1824	3188	1179	1124	1365	2237	1173	1247
576394	5115	2994	3664	4693	3452	5469	4606	5933	4748	8932	6627	7385
758401	4935	2945	3532	3456	2556	4117	2873	3179	3088	4261	2536	2682
3600898	4825	2866	3497	3379	2419	4156	2942	3175	2950	4125	2800	2769
3779268	4669	2820	3268	3467	2562	4108	2844	2844	2962	3735	2532	2520
4038898	4577	2794	3132	3245	2581	4240	2537	2933	2901	3922	2444	2346
3091751	4547	3119	3625	3069	2686	4012	2913	3067	2845	3777	2627	2721
467144	4532	2719	2840	2351	1749	3561	1452	1361	2217	3470	1644	1640
4126777	4530	2802	2873	3246	2462	4021	2670	3171	2997	4043	2785	3080
1037367	4337	2401	2955	3810	3008	4895	2022	1804	2168	3539	1543	1777
3960282	4266	2468	2993	3158	2223	3872	2283	2715	2809	3716	2366	2313
2108331	4223	2626	3271	2968	2195	3787	2376	2729	2551	3543	2295	2226
3893411	4149	2375	3061	2126	1520	2636	1057	1082	1247	1949	850	1068
3617051	4105	2296	2663	3011	2136	3294	2220	2531	2607	3901	2439	2359
3628612	4087	2333	2653	2172	1381	2588	996	846	1093	1929	868	1002
1595770	4062	2537	2834	2864	2415	3958	2558	3107	2887	3765	2594	2539
1404115	4023	2480	3183	3306	2485	3825	2627	3059	2935	3674	2491	2671
2287265	3977	2339	2842	2966	2103	3444	2238	2486	2318	3156	2183	2087
2874816	3922	2248	2728	3311	2206	4207	2621	2772	2652	3422	2443	2621
2016959	3876	2125	2845	3416	2538	4195	3071	3370	3309	7339	5070	5015
4200913	3762	2339	2843	1915	1473	2585	2096	2145	2095	2807	1675	1750
597986	3753	2154	2556	3262	2249	3712	2939	3441	3330	3796	2553	2671
2020083	3749	2139	2752	3483	2472	4195	2787	3380	3309	7473	5084	5098
2513603	3723	2179	2624	2396	1778	3075	2014	2302	1985	2987	1819	1788
1545773	3684	2241	2812	3047	1976	3492	2292	2606	2236	3474	2330	2488
3190045	3675	2229	2602	2435	1828	2896	2142	2255	2358	3221	2278	2147
1911125	3641	2165	2514	2477	2181	3741	2198	2705	2409	3361	2073	2206
3016202	3611	2249	2323	2591	1947	2901	2136	2186	2139	3061	1931	2087
1980338	3454	1940	2307	2445	1604	2905	1780	1989	2061	2704	1722	1739
1774881	3442	2072	2485	2407	1787	3081	1938	2576	2218	3585	2120	2340
2311927	3417	1911	2347	2234	1665	2837	1832	2099	1984	2676	1699	1795
4260926	3411	2523	2477	2805	2069	3143	2438	2492	2701	3326	2445	2265
179898	3322	2044	2484	2197	1695	2725	1853	2184	2192	2848	1810	2045
3497484	3284	1974	2296	2426	1730	2774	2312	3062	2577	3405	2228	2305
2084981	3238	1796	2372	2363	1647	2720	1927	2228	2001	3161	2022	2055
1372751	3222	1874	2328	1975	1451	2446	1827	1962	1766	2295	1536	1553
678824	3195	1703	1953	1429	943	1842	889	839	955	1383	697	775
188774	3188	1904	2286	2384	1724	2825	3771	4352	4226	4552	2915	2839
2527354	3110	2022	2101	2216	1685	2721	1888	1904	1941	2731	1913	1838
3910348	3100	1711	2076	2072	1312	2095	1432	1543	1629	2014	1265	1099
1912778	3088	1763	2201	2427	1763	2721	1773	1969	2073	2945	1743	1793
2868588	3086	1949	2164	2401	1666	2429	2183	2569	2081	3347	2186	2550
1299975	3080	1807	2259	2134	1599	2853	1919	2043	1902	2751	1858	1904
2793081	3042	1413	2124	1478	1049	2278	575	779	677	1088	529	771
2945983	3032	1684	2052	2178	1486	2432	1674	1953	1851	2743	1829	1879
741134	3016	1801	2155	2322	1641	2703	1282	1433	1437	2498	1589	1664
1627370	2898	1646	2196	2245	1402	2653	1588	1877	1596	2356	1560	1790
2459690	2892	1687	1867	1475	1202	1858	1085	1318	1449	2192	1435	1341
212680	2881	1569	1656	1090	911	1568	638	740	819	1195	572	671
3130753	2800	1564	1940	1346	1000	1696	603	723	775	1308	553	742
3722193	2790	1645	1700	1777	1453	2690	1948	2242	2365	3104	1766	2088
293644	2756	1477	1909	1449	1012	1887	646	618	769	1356	626	669
688960	2755	1582	1900	2017	1542	2310	1399	1704	1811	2448	1522	1376
3395716	2730	1679	2038	1276	929	1645	723	704	771	1356	663	743
3817872	2717	1672	2062	1872	1669	2705	2056	2284	2332	3799	2633	2404
2959237	2715	1432	1744	1850	1280	2558	1495	1736	1627	2393	1462	1650
35552	2714	1680	2063	1464	982	2034	1459	1666	1543	2134	1248	1274
1133813	2641	1395	1717	1985	1341	2318	1214	1406	1287	2227	1466	1361
2042532	2636	1514	1963	2273	1575	2434	2619	3264	3240	12555	8218	8115
3190572	2635	1764	2163	1898	1433	2248	1490	1960	1687	2582	1636	1652
1322553	2632	1496	1871	1930	1492	2387	1409	1591	1818	2249	1514	1469
3212311	2627	1489	2008	1772	1496	2390	1605	1742	1600	2519	1604	1666
324385	2610	1625	1836	1617	1140	1905	1297	1357	1446	1986	1145	1181
1682176	2580	1727	1844	1831	1478	2194	1571	1825	1789	2578	1628	1629
1619355	2579	1459	1845	1774	1349	2182	1629	1796	1729	2461	1580	1644
2957904	2578	1525	1793	1735	1225	2123	1662	1870	1974	2131	1231	1268
840317	2577	1642	1569	1522	1420	2446	1570	1705	1619	2494	1485	1647
3843825	2576	1495	1851	1892	1377	2275	1442	1631	1519	2080	1294	1366
3294496	2571	1536	1798	1939	1375	2253	1405	1631	1682	2196	1480	1456
3079709	2570	1571	1732	1739	1283	2141	1442	1517	1587	1959	1430	1264
3287661	2566	1381	1511	1577	1220	1862	1300	1456	1695	1794	1001	1004
2934312	2559	1686	1891	1926	1496	2388	1600	1817	1755	2262	1498	1576
3232048	2555	1342	1735	1292	1029	1634	745	803	918	1333	727	755
4319535	2543	1610	1951	2034	1345	2319	1186	1311	1466	1991	1319	1130
3292491	2531	1651	1744	1663	1355	2242	1925	1836	1819	2329	1657	1678
415544	2523	1412	1646	1741	1279	2175	1420	1627	1670	2417	1493	1491
280014	2522	1527	1647	1700	1268	2193	1728	2054	1806	2863	1988	2004
2195463	2511	1492	1854	2031	1435	2213	1474	1617	1723	2309	1610	1512
3299812	2496	1541	1647	1632	1351	2240	1465	1570	1553	2241	1527	1548
1098309	2491	1578	1772	1690	1116	2117	1323	1470	1337	2311	1408	1308
1107547	2457	1529	1893	1273	916	1780	683	711	813	1214	586	679
2679738	2457	1532	1736	1917	1382	2361	1586	1719	1667	2438	1633	1444
1264437	2448	1508	1781	1870	1240	2200	1416	1784	1433	2094	1382	1621
4009356	2447	1433	1610	1392	1022	1627	1442	1605	1705	3413	2283	2089
1946851	2444	1523	1654	1659	1312	1915	1315	1555	1526	2071	1335	1240
1481260	2429	1349	1625	1761	1269	2077	1362	1649	1538	1985	1365	1429
1349581	2420	1494	1651	1574	1216	2101	1688	1834	1673	2246	1722	1541
1961135	2410	1522	1767	1814	1435	2032	1420	1758	1673	3517	2553	2522
327317	2301	1386	1668	1665	1125	1903	1534	1607	1441	2140	1542	1635
216747	2293	1473	1733	1547	1164	2065	1368	1439	1509	1991	1384	1222
4264630	2282	1615	1611	928	819	1222	526	522	617	848	361	464
4016753	2280	1170	1537	1480	1093	1933	1186	1490	1398	1945	1140	1226
3375165	2276	1191	1500	1572	1147	1737	1124	1356	1365	1777	1124	1108
1887347	2248	1232	1598	1830	1266	2038	1257	1434	1399	2112	1406	1376
2916064	2248	1240	1511	1464	979	1765	1405	1658	1632	2228	1460	1287
1995974	2247	1237	1614	1591	1123	2038	1237	1436	1322	1942	1248	1377
3591177	2246	1209	1293	1556	1036	1948	1233	1238	1137	1727	1160	998
4060554	2246	1252	1485	1450	1010	1882	1360	1492	1570	2029	1316	1232
2996774	2237	1200	1641	998	759	1268	935	892	882	1412	753	777
684232	2225	1432	1648	1779	1116	1986	1254	1479	1353	1940	1343	1304
2195038	2216	1364	1566	1653	1312	1702	1316	1417	1479	2036	1349	1255
3581495	2188	1198	1431	1524	1140	2239	1020	870	944	1916	1047	1157
1725379	2164	1424	1689	1816	1264	2090	1277	1585	1402	2084	1345	1337
754229	2142	1331	1526	1463	1118	1856	1297	1598	1405	2381	1401	1384
3831881	2105	1012	1370	810	592	917	2279	2266	2778	10149	6103	5631
2430562	2081	1316	1546	1603	1181	1847	1341	1481	1350	1957	1303	1506
290267	2079	1228	1472	2141	1339	2292	1647	2160	2083	3770	2464	2553
1265495	2075	1062	1353	1489	970	1785	1210	1391	1209	1784	1228	1236
2993598	2065	1040	1467	1726	1129	1885	1266	1508	1465	1924	1107	1263
193624	2060	1173	1515	1530	1102	1924	1241	1461	1342	1998	1304	1252
4130122	2040	1197	1349	1461	1068	1891	1227	1419	1168	1856	1220	1208
4157703	2037	1110	1406	1410	955	1724	1190	1244	1177	1837	1176	1237
2954815	2017	1154	1283	1234	913	1908	1317	1420	1261	2000	1383	1270
2693143	2012	1170	1548	1396	1018	1769	1086	1333	1141	1712	1068	1022
293614	2005	1154	1520	1333	1004	1647	883	891	1036	1502	839	809
1368647	1998	1269	1501	1827	1411	2634	1155	968	1002	1549	853	968
2214674	1968	1219	1477	1445	1109	1712	1278	1569	1446	1923	1422	1290
575051	1965	1316	1615	1595	928	1881	1239	1649	1107	1651	1206	1382
1482538	1939	1147	1267	1361	994	1743	1008	1229	1350	1896	1167	1184
2105390	1917	1244	1428	1520	1047	1713	1132	1276	1255	1792	1287	1135
1162608	1903	946	1254	1558	1138	1914	441	398	503	647	371	342
3784021	1870	1063	915	1002	860	1885	1607	1526	1901	2877	1466	1584
2958854	1867	1101	1272	1261	1047	1737	1087	1149	1117	1692	1116	1209
596928	1864	1106	1242	1260	976	1510	1098	1195	1194	1787	1230	1083
3991847	1864	1011	1276	1224	844	1452	965	1184	1148	1895	1134	1081
3278613	1853	1037	1350	1268	899	1524	1033	1160	1182	1622	1101	1053
1618893	1841	1097	1321	897	652	1270	530	552	571	951	397	597
1647581	1807	1018	1283	1310	886	1413	954	1151	1080	1650	1147	1061
1040856	1802	1063	1219	1201	1008	1452	1099	1284	1230	1666	1211	1026
1502847	1802	1126	1268	1427	917	1732	1096	1260	1205	1886	1130	1297
4112924	1793	1040	1181	1168	791	1309	794	972	1008	1435	796	908
2921999	1781	1163	1300	1636	1119	1837	1070	1219	1241	1350	903	901
2739701	1768	968	1207	1337	887	1496	959	1141	1190	1423	839	939
599316	1763	1047	1203	1226	805	1297	1105	1168	1155	1611	1112	1016
1092715	1758	1243	1328	1422	1015	1812	1073	1252	1108	1526	947	1007
4205816	1753	1174	1453	810	606	1147	555	561	599	822	433	416
3808367	1745	1063	1139	1146	972	1517	963	1095	1129	1649	1011	1015
1485908	1740	835	1058	1239	890	1308	764	894	978	1419	813	892
3119703	1725	997	1194	1259	913	1498	1017	1103	1148	1576	1028	1028
52778	1715	843	1083	1228	827	1200	929	1043	1014	1548	1121	1099
1538165	1714	926	1198	1260	988	1471	953	1101	1254	1740	1006	912
428379	1712	925	1287	1355	865	1379	902	1051	1128	1601	954	993
3810339	1711	938	981	1143	779	1241	812	984	965	1298	952	850
2095034	1703	1158	1223	1123	929	1498	872	933	998	1414	918	978
2220480	1699	1127	1256	1380	1007	1625	1098	1246	1172	1754	1109	1074
1383196	1694	967	1108	1231	900	1427	875	1009	1049	1618	1061	988
3973921	1694	992	1281	1182	866	1377	1011	1216	1218	1734	1198	1043
2179846	1693	1047	1343	1351	936	1583	1067	1170	1108	1860	1110	1145
3521045	1693	953	1207	1312	948	1468	898	975	1054	1688	962	960
3051410	1676	899	1178	1194	829	1564	984	1175	1161	2088	1288	1245
4319735	1675	1063	1032	1166	808	1426	1094	1312	1255	1950	1599	1272
3405708	1674	1130	1333	809	625	1072	506	532	627	975	406	516
2746315	1661	1019	1304	1310	882	1606	956	1201	1113	1727	1053	1182
4333958	1631	978	1110	1109	816	1278	870	1077	1074	1563	1142	996
1130322	1627	872	1207	1244	718	1286	827	934	873	1193	716	846
3759051	1618	788	960	1038	630	1150	510	674	531	1336	884	911
752746	1603	824	1063	1261	876	1343	914	1067	1094	1553	893	883
56138	1601	936	1103	1313	965	1488	895	1028	1100	1865	1301	1144
3453237	1600	802	1001	1086	711	1267	758	911	821	1461	771	881
1673338	1579	994	1256	1181	912	1451	832	1075	1074	1525	949	940
3892173	1561	951	1201	744	525	886	406	429	495	728	355	355
2627915	1558	782	873	931	642	1229	906	1288	1126	2303	1325	1440
2672882	1557	906	1043	1105	808	1314	869	956	1030	1407	963	934
203224	1556	934	1173	972	705	1339	1792	2347	2173	17051	10318	9978
2361600	1548	888	1032	779	558	948	381	398	473	869	334	404
914336	1541	907	1076	1251	996	1518	1042	1066	1080	1481	1095	965
1956133	1533	801	880	848	773	1257	854	936	879	1234	830	753
920403	1511	937	1183	1144	847	1304	1006	1152	1068	1526	1117	1033
2041171	1501	879	1032	1131	872	1501	1642	2033	2117	8311	6215	5546
188678	1473	986	1037	1168	950	1447	1410	1595	1568	1987	1306	1351
1329789	1461	812	1036	1015	763	1291	910	1108	999	1616	1185	1031
3300551	1443	815	908	1088	685	1111	821	946	881	1306	854	846
4337024	1438	935	1083	733	543	939	413	530	526	745	389	444
4095896	1430	894	1067	1151	756	1548	1036	1105	933	1454	947	967
97841	1428	1070	1147	1297	836	1175	1038	1092	1192	1394	960	911
1751012	1423	758	1044	1398	941	1675	997	1241	1086	2881	1929	1942
3552127	1419	973	1106	1075	762	1182	878	968	944	1414	859	911
1824224	1418	766	1024	1090	613	1224	1012	1138	1097	2004	1351	1373
963005	1412	842	1160	471	431	753	352	340	404	697	364	437
1753037	1404	760	919	945	724	1198	759	841	873	1270	812	781
1503175	1400	842	914	889	690	1028	731	922	954	1035	642	581
29758	1391	896	984	1225	850	1294	630	685	790	1154	676	688
4080577	1386	946	908	1113	847	1367	1162	1201	1173	1459	1057	991
357646	1382	872	973	726	490	798	342	374	427	669	350	372
4207589	1371	739	829	1126	747	1296	946	1172	1141	1809	1190	1077
964672	1340	833	1013	1006	781	1317	836	1054	900	1449	965	1066
2955678	1338	725	1008	998	653	1178	675	789	762	1309	668	694
2117854	1336	704	819	948	662	1164	791	848	869	1197	740	670
3293030	1333	756	852	585	504	780	400	359	372	607	270	382
3336868	1333	778	920	567	468	857	361	317	348	613	262	334
968129	1322	836	895	1006	728	1229	777	949	1052	1485	922	918
2416050	1322	637	747	503	350	691	309	370	289	518	242	311
713497	1312	912	843	590	510	762	462	347	389	580	259	314
3808390	1310	759	873	861	629	970	765	817	879	1269	770	752
4213794	1298	735	934	551	370	783	342	313	392	597	261	368
1122067	1297	761	787	840	549	1153	800	827	674	1035	709	724
2951186	1285	763	887	934	600	1044	726	833	820	1314	722	732
781295	1280	712	827	1008	702	1122	864	831	672	1011	714	824
541978	1276	674	786	946	667	1202	597	777	840	1015	602	550
1211240	1276	827	809	580	409	840	413	348	495	648	294	443
1268938	1262	746	927	549	418	769	299	305	295	638	259	335
4141433	1253	728	930	1306	851	1741	1185	1136	1235	2082	1340	1336
2052970	1236	759	776	841	733	1180	1007	870	1044	1508	822	971
520139	1232	709	820	783	541	999	395	439	397	676	337	393
4188521	1229	735	818	800	595	891	587	673	625	909	611	570
852789	1223	692	973	1580	1332	2383	555	508	708	929	457	642
633630	1220	766	815	979	661	1148	750	874	703	1167	739	851
2617139	1216	643	702	899	696	1018	669	840	897	1281	733	880
1483573	1215	823	1061	966	688	1185	810	862	909	1242	923	891
938003	1209	611	852	691	549	1188	710	736	760	1026	693	738
2573244	1209	726	849	828	674	1098	675	815	789	1176	748	735
782053	1207	732	807	800	600	995	689	763	721	1076	647	652
1201445	1199	670	807	857	632	1051	843	910	932	1332	772	807
752504	1197	673	791	574	426	671	368	355	416	512	304	346
2526133	1197	659	913	606	409	771	302	322	362	546	251	333
4104749	1188	782	807	369	301	544	551	718	523	1033	736	706
170585	1174	648	860	552	378	661	262	343	358	558	258	297
217854	1168	870	942	905	672	1123	987	921	1020	1522	993	1067
1823993	1163	659	844	749	565	906	710	771	676	1053	671	620
335697	1162	630	737	717	527	974	662	683	655	761	524	618
2689383	1159	682	718	859	562	1026	615	790	744	1019	635	621
3880230	1149	658	822	837	627	973	586	656	692	956	606	539
1672605	1125	677	775	793	622	912	601	680	776	1156	669	634
704761	1105	641	787	790	547	974	687	827	731	1137	806	693
2247124	1101	640	726	780	555	893	633	761	790	1179	667	648
2008841	1099	723	776	712	563	861	565	537	585	717	462	438
3006861	1087	631	823	840	539	1079	694	827	735	995	656	696
2185567	1057	707	780	753	564	874	553	683	713	1042	591	556
2598324	1049	608	745	564	390	767	249	240	276	497	249	282
4354068	1035	583	724	491	275	528	258	264	291	445	218	236
3617373	1029	641	661	834	576	825	630	684	733	1027	648	660
3904436	1009	582	648	708	461	753	528	599	571	759	470	497
4299401	1005	538	674	433	308	506	217	229	260	468	198	230
930015	997	590	666	472	304	531	228	263	275	447	200	251
1269746	997	724	1010	915	611	1100	693	756	701	1065	740	732
3384585	995	565	607	641	493	856	549	630	582	845	601	625
3736656	994	548	617	447	338	564	210	203	260	409	205	220
1112472	982	474	625	610	453	761	462	612	478	583	407	394
3685931	974	564	685	441	325	500	213	230	258	447	158	214
377477	973	658	862	866	626	978	744	813	803	1126	817	746
192548	966	604	633	433	307	540	247	271	306	457	254	223
2177601	965	509	589	672	446	792	457	554	515	792	460	448
2355842	964	512	605	726	483	684	490	591	604	836	533	531
4107733	957	514	563	611	467	659	526	518	579	904	541	462
1286830	955	551	716	762	582	863	524	625	718	930	687	581
426801	946	554	638	643	504	834	561	724	699	1122	701	717
812081	946	502	639	678	467	875	626	725	725	1046	696	563
3660730	944	467	651	664	530	828	470	688	719	1033	584	544
2171595	932	497	609	587	526	805	464	522	567	779	465	451
2858484	928	514	738	521	332	639	217	217	272	459	236	302
1385012	925	498	604	619	408	710	457	538	506	857	576	625
2222714	922	437	626	538	406	770	410	576	495	678	465	471
3643500	918	550	658	579	347	627	554	728	605	968	494	583
623870	901	560	646	663	336	680	582	692	632	1084	578	662
11734	880	506	620	343	279	466	260	222	268	354	160	190
659040	875	417	511	600	339	650	388	548	494	817	483	478
2327972	873	511	637	467	387	674	283	261	303	391	183	235
2904380	871	450	561	486	344	587	249	291	269	453	194	227
1229172	858	514	653	357	316	483	268	230	269	412	193	200
2614020	856	547	530	287	259	365	320	366	416	875	486	489
3750429	854	486	611	338	299	510	194	189	189	377	189	179
3878503	850	522	667	589	433	784	514	607	629	852	567	673
3981058	849	507	647	603	437	806	514	624	548	790	558	584
416556	847	525	621	573	430	730	403	441	496	730	353	442
2381819	846	543	616	698	554	788	456	479	584	720	442	562
3066697	844	549	710	457	294	602	278	248	298	444	202	246
1841938	836	497	676	703	454	895	516	610	539	915	531	577
2169776	834	558	615	382	311	526	296	335	290	633	302	395
977890	817	487	502	620	496	798	506	637	495	840	497	619
563840	813	486	682	558	460	827	583	617	607	942	563	617
226628	803	516	552	336	250	415	195	204	207	374	157	227
2347969	800	462	580	423	339	629	298	311	310	462	206	346
276518	792	385	519	352	225	474	215	180	185	338	144	179
3194888	791	459	537	585	414	701	492	507	464	738	468	504
1986270	790	449	532	576	387	659	389	452	479	744	447	389
28993	786	407	566	441	331	557	257	285	284	468	211	249
3630016	786	513	556	433	382	557	224	221	254	386	167	271
185977	785	497	582	619	457	769	469	563	600	741	560	485
125231	777	418	544	339	209	387	166	183	173	314	141	155
2547292	769	464	521	349	287	520	238	270	300	430	217	223
1049760	765	416	514	356	232	482	197	205	203	329	169	187
3816112	761	462	615	637	434	718	596	535	439	723	530	531
2470415	759	493	640	309	227	493	223	169	267	432	141	213
203040	758	532	532	522	389	599	924	1232	1229	9920	6367	5301
2139290	755	479	535	408	293	476	199	151	247	379	142	203
3541622	755	464	661	523	479	786	631	666	672	882	670	624
2140488	754	467	516	604	465	653	511	557	606	840	509	502
4275389	752	411	520	380	308	433	200	188	232	339	180	187
535951	747	401	566	351	273	490	192	193	188	322	132	212
3502406	747	442	567	447	296	491	417	510	519	929	515	525
841924	738	450	618	383	303	546	229	226	226	383	154	259
1353017	735	458	541	533	319	531	778	905	888	1192	825	848
841641	727	447	537	330	245	463	165	181	192	364	140	174
3635626	716	475	526	391	251	423	239	259	290	431	194	240
2152185	714	455	565	384	327	523	366	431	426	597	304	340
2113485	711	400	505	487	326	547	388	429	439	620	465	470
2691050	709	416	506	502	376	639	745	812	990	1242	827	905
1569849	708	504	602	306	242	428	233	205	233	325	147	234
3872597	700	407	420	498	297	656	419	437	449	686	409	357
3452716	696	482	422	414	382	633	438	479	456	617	489	441
1704897	695	531	568	678	471	690	500	618	677	846	534	587
3808131	691	548	529	494	408	502	534	655	668	881	578	562
2558270	690	488	469	632	446	718	493	583	614	844	597	557
2239032	689	446	499	302	224	455	154	170	172	249	141	158
3832284	669	322	429	272	228	336	152	156	210	297	125	178
1809549	668	415	470	502	345	540	378	410	421	689	408	347
4386030	666	364	426	345	292	493	467	532	566	637	344	380
3404052	664	451	465	449	307	445	227	227	244	366	158	199
2672268	663	409	511	608	402	720	446	484	507	664	452	453
3065026	658	378	476	387	390	622	405	417	376	514	326	382
3190051	639	407	452	272	182	350	150	177	169	295	105	156
3912257	639	402	475	395	351	425	334	394	315	468	268	288
2228857	634	333	471	509	317	581	307	422	326	484	354	327
453543	629	363	412	276	182	366	154	156	169	266	129	146
2111884	626	327	440	393	275	461	292	369	302	454	282	278
563531	625	374	439	433	316	534	389	418	438	619	367	371
2128372	622	352	426	382	280	460	306	381	357	551	281	382
2040996	620	380	476	326	277	436	168	151	205	388	147	158
293845	614	360	393	426	337	495	245	316	364	407	232	257
4211810	613	402	461	448	358	453	386	436	528	695	467	385
2909140	611	384	475	273	202	303	155	150	200	276	113	183
2681775	608	345	376	317	228	383	180	204	210	244	171	193
1115909	607	314	359	443	269	424	336	332	332	509	308	322
1947029	607	397	431	541	352	568	398	493	513	691	408	388
3014687	607	366	420	259	157	326	113	118	139	258	119	136
194254	604	319	363	384	248	484	349	400	430	682	452	408
502018	604	313	302	352	253	465	288	299	259	472	264	294
2087289	599	263	394	309	213	370	107	126	129	233	113	116
742056	598	410	479	590	505	562	359	460	506	648	385	415
1377228	595	462	344	288	272	453	359	323	382	600	443	359
1671617	592	359	343	381	323	473	297	349	377	546	292	315
1036872	588	343	411	482	340	610	340	399	406	565	327	351
4234229	587	300	405	415	266	492	297	338	323	437	298	311
2179565	586	343	409	455	254	447	312	394	405	583	329	369
3601367	586	373	471	501	338	589	408	469	417	589	359	434
3033487	576	232	269	286	210	460	326	350	368	334	189	265
3310960	576	337	425	244	183	325	141	191	164	292	106	132
3404067	576	408	455	368	274	439	145	198	181	272	179	134
4010914	574	375	406	449	315	501	359	406	355	470	354	393
1058546	571	349	314	272	221	376	373	390	409	644	497	417
1833015	565	357	402	852	538	991	1284	1483	1610	2734	1789	1937
1015027	563	327	319	253	181	248	109	123	149	267	115	86
2956646	560	279	352	342	219	471	278	330	329	431	240	312
2873603	557	320	346	437	312	454	347	327	352	451	343	333
1949628	554	334	400	368	312	583	312	375	242	407	283	368
1900096	553	343	452	479	351	572	1354	1404	1408	1193	700	791
275407	552	322	471	462	294	484	339	371	402	580	377	384
1358267	548	283	373	289	180	343	106	121	149	238	116	131
3265049	548	383	383	361	219	390	255	217	287	732	420	409
1979872	544	328	394	446	280	487	300	386	364	525	330	321
3289865	532	326	340	408	285	444	308	376	404	465	315	338
4231174	530	276	357	228	177	276	109	96	162	225	93	103
1633752	529	286	357	220	169	337	198	231	204	376	228	187
2758543	526	302	326	399	312	454	419	429	408	717	453	466
3058218	526	278	370	275	173	269	187	175	179	206	73	135
1500942	524	302	356	171	121	231	150	140	151	218	114	124
3052877	523	364	402	336	256	447	146	143	220	403	182	211
1467752	520	292	382	442	286	538	324	311	350	475	311	348
2954107	520	274	298	336	262	385	251	299	276	450	342	264
3382950	520	293	306	368	262	441	348	437	365	1143	715	669
2538578	518	328	445	520	301	494	424	505	365	1070	857	773
4336420	506	366	301	212	143	320	153	117	164	247	91	149
529886	504	272	338	264	184	279	140	135	156	227	86	119
4353987	498	265	326	358	266	479	304	350	271	546	328	334
988363	494	253	284	190	201	307	114	95	110	256	141	111
363768	492	354	356	434	267	508	343	353	343	473	350	265
4114274	489	303	301	279	250	351	334	281	310	503	354	383
670841	488	223	300	343	222	445	311	382	338	515	417	364
3600452	486	296	361	371	233	430	303	363	344	425	287	296
1274483	480	259	288	290	224	372	262	273	231	313	261	237
1613115	479	323	357	411	324	491	295	439	303	567	304	406
1936576	467	288	292	310	218	422	259	320	277	385	224	275
4176148	467	310	300	291	250	427	348	330	306	493	339	390
2821217	466	253	293	209	145	259	118	106	125	209	95	117
2395186	463	348	364	472	337	426	313	355	417	591	377	356
852168	462	233	388	909	618	1133	452	363	571	962	387	492
1095247	454	317	273	318	262	476	303	314	303	388	264	262
2932971	452	314	280	330	246	420	305	263	288	414	285	272
3810002	452	248	352	250	160	277	150	124	130	246	90	127
671567	433	250	316	306	226	436	257	284	279	406	270	262
165027	432	250	280	265	218	289	251	264	267	434	294	238
2754197	429	233	319	135	108	221	146	104	160	176	81	109
2625173	428	188	311	327	211	380	202	295	367	504	236	275
432795	427	237	304	233	165	273	110	162	162	555	244	285
3041842	427	141	291	290	270	334	164	232	260	312	162	249
3085946	425	271	366	354	220	448	302	256	249	417	277	240
3064092	424	250	290	199	132	283	113	130	101	172	122	114
1706882	422	225	291	223	125	229	86	120	121	180	94	103
3287571	422	279	296	262	148	261	108	114	151	223	102	91
1917266	421	296	331	324	296	424	232	264	271	434	244	274
2577206	421	301	293	295	238	430	231	280	275	437	228	293
4304479	421	269	288	160	160	207	140	128	160	190	92	99
2915821	418	251	304	344	216	407	228	333	323	490	365	369
429069	417	249	302	273	214	368	207	285	302	424	276	272
544814	415	254	262	326	213	396	235	295	283	393	257	236
172996	414	203	269	287	189	424	175	162	247	332	183	208
2327987	413	200	267	193	161	250	96	111	91	189	74	89
2651718	403	250	284	177	129	260	115	109	124	139	82	101
2710390	399	255	235	313	223	362	206	257	258	357	238	240
965200	398	193	287	313	263	491	251	234	231	357	196	252
595500	397	204	201	210	147	266	131	184	211	211	183	130
564035	394	208	277	268	218	430	231	301	264	423	265	296
3273492	383	268	298	214	164	215	102	117	130	217	135	116
2987235	381	231	264	287	206	310	225	315	326	394	287	231
2129192	380	197	270	280	183	361	213	220	210	345	185	208
3692498	377	195	240	352	207	296	214	225	353	269	214	176
4203270	377	208	222	237	184	304	210	252	243	346	235	222
327763	373	235	290	275	200	348	290	333	324	479	361	294
205440	370	213	307	229	133	279	474	543	562	4217	2947	2284
3735714	370	226	284	199	133	271	107	112	105	215	69	114
1914750	369	230	319	152	109	224	100	103	155	224	114	113
2553261	360	217	317	251	191	340	259	292	254	416	273	242
486756	355	263	255	307	241	317	201	263	289	422	268	239
363822	354	164	205	190	163	198	185	205	242	305	187	207
1195380	352	161	224	179	143	249	246	271	268	418	251	265
1703520	352	250	237	231	220	317	220	267	295	391	246	272
3039245	349	184	218	214	162	375	161	204	180	306	136	185
1974503	338	256	250	293	197	408	253	307	307	370	232	266
1156869	336	173	223	250	153	326	233	298	282	514	344	376
3100300	336	237	207	243	192	337	268	239	217	362	232	210
669151	335	181	225	218	136	244	161	221	164	266	208	177
1293897	330	179	192	110	67	149	75	68	89	152	52	98
1014032	327	186	279	141	127	205	83	93	100	147	71	82
1970361	327	226	260	251	211	299	226	272	299	428	233	229
2021058	319	180	216	310	207	313	416	431	548	2233	1326	1449
2367656	318	184	204	219	163	204	520	698	755	994	603	615
1934636	316	164	208	239	144	252	162	161	179	287	144	154
2425056	315	172	168	200	144	231	168	179	188	247	200	139
483879	313	154	213	205	178	258	154	149	175	269	172	157
1823458	312	196	200	287	144	261	165	222	193	327	199	170
574515	310	176	237	119	90	114	69	74	73	142	55	51
2157218	310	208	224	281	199	269	164	194	245	403	220	216
3277531	306	191	271	125	115	189	87	99	137	182	79	132
1985987	305	169	189	209	150	221	176	197	194	263	194	205
2596721	303	153	204	219	184	254	129	163	167	240	168	175
3107016	301	167	192	222	149	268	156	154	173	300	180	135
888916	300	161	179	233	169	258	144	178	172	320	168	144
169249	299	172	199	205	113	269	135	157	173	245	164	168
1825190	299	167	197	224	133	302	200	224	240	413	282	262
3295842	298	197	238	209	133	257	79	101	105	161	140	105
427949	296	230	219	207	131	252	183	175	194	292	180	156
1028483	296	187	194	196	109	209	196	216	210	319	225	184
1073670	295	161	193	226	157	238	137	163	171	278	180	159
3297391	292	180	213	122	96	202	68	79	89	166	65	77
332328	290	170	205	215	114	235	197	214	184	249	187	139
1972550	288	157	195	191	162	263	152	163	179	271	197	133
3113798	286	159	175	228	187	270	156	145	184	262	185	165
1301812	283	196	211	185	148	231	172	193	222	223	149	148
1737834	283	165	195	219	177	277	149	171	210	300	150	190
2664813	281	185	242	258	249	375	235	234	236	309	209	185
3696188	280	153	209	202	165	253	145	162	163	239	172	172
386195	276	163	190	216	134	246	191	208	193	298	218	215
2396327	274	141	190	202	115	272	199	182	225	282	123	165
1372603	270	183	166	187	100	198	112	122	102	179	89	112
2620357	269	156	215	229	155	273	144	157	154	293	206	159
2662707	267	162	176	160	123	218	77	122	106	132	73	92
3111844	265	164	216	221	184	273	140	172	188	271	154	155
655699	263	134	178	83	78	123	44	58	60	91	30	37
1200116	262	123	152	101	67	139	60	60	55	164	93	103
2752591	261	200	260	291	215	252	229	188	276	324	205	205
567487	260	201	176	103	84	157	114	83	140	188	71	102
753609	260	205	188	118	90	145	190	192	235	887	507	498
3838953	259	96	134	122	90	162	107	113	120	174	138	122
1939326	250	183	207	114	105	133	56	91	66	152	79	64
434404	243	97	135	65	41	131	47	56	46	70	38	53
2486866	243	205	279	28	33	52	213	223	191	198	88	101
3806138	242	150	171	118	87	137	60	77	95	129	91	82
4329927	241	132	161	172	184	206	133	188	198	241	159	162
416037	240	171	198	196	151	216	141	145	141	205	130	124
4155397	240	144	174	199	128	204	117	147	173	236	154	113
3293181	228	153	168	105	96	135	60	62	89	115	65	55
2488989	222	157	200	180	132	212	111	178	187	205	158	159
1368006	220	171	146	198	204	214	169	203	177	260	181	206
851862	218	115	150	459	346	575	476	402	526	759	317	368
4181247	218	157	141	92	86	127	65	52	83	60	35	52
3790331	216	140	187	157	119	223	127	178	165	244	150	148
3511066	206	89	145	176	102	171	299	395	327	1567	928	934
229774	204	107	130	80	56	126	51	45	65	107	51	51
1517698	204	116	108	168	115	142	98	112	105	193	111	82
3119195	204	119	155	130	135	156	99	151	160	179	124	122
854736	201	152	182	163	95	214	115	153	138	276	157	151
328832	200	133	154	197	127	184	161	189	158	288	126	161
2083906	197	107	152	110	92	141	62	57	40	95	48	51
2603096	197	125	100	130	117	186	106	133	156	226	141	147
2261105	196	102	176	143	125	220	136	157	169	238	151	174
1976177	195	115	129	148	83	134	125	130	141	153	100	96
3647416	193	133	149	70	82	113	228	239	252	547	259	313
3945876	191	109	119	110	55	104	51	50	56	96	33	50
48635	189	84	109	63	47	84	41	47	46	45	26	51
373039	188	99	131	96	73	111	56	58	58	93	53	61
4385739	182	144	176	139	84	137	239	206	238	250	136	174
2619175	181	100	150	121	97	155	89	112	115	130	66	147
597570	180	104	127	110	105	111	181	202	156	150	103	102
4354557	177	97	139	132	99	129	113	129	114	140	74	94
2622576	176	101	125	114	79	145	104	123	106	140	87	140
2194032	175	125	149	146	117	211	254	346	397	706	417	472
121352	174	143	180	99	82	155	54	54	91	120	41	62
751298	174	85	139	111	96	116	94	82	103	188	70	96
3402185	174	141	122	127	94	179	126	147	119	158	121	138
3465820	173	105	113	73	48	100	63	39	36	81	34	69
3666021	172	105	142	104	63	135	37	41	61	74	42	49
68203	166	80	100	82	83	144	87	120	79	122	111	75
106598	166	87	126	147	114	166	93	119	109	172	78	109
1013510	164	122	108	101	42	70	29	54	50	91	27	44
3216389	164	82	142	69	37	74	39	51	29	72	27	45
1754406	161	77	122	97	45	129	98	87	108	176	102	106
4317684	155	65	125	82	44	81	31	43	18	45	23	21
1691389	154	118	120	120	83	154	82	114	116	155	119	113
1706153	154	133	160	95	77	123	129	190	137	399	258	243
2194075	152	100	125	134	131	210	254	329	334	761	368	476
2431371	151	102	103	105	76	158	100	101	91	176	118	94
275941	149	70	96	105	63	124	101	131	103	176	109	97
425097	148	69	116	71	61	82	38	36	63	95	45	47
2185703	144	71	101	129	68	131	96	117	88	176	93	88
2382320	143	71	118	79	51	105	45	53	73	89	33	37
3247032	143	97	104	74	48	65	42	45	38	56	32	34
251050	142	75	93	42	30	52	68	75	51	102	50	48
2189847	139	79	100	87	60	95	86	81	62	102	84	66
3872321	139	81	93	62	42	80	29	39	29	59	41	24
2189784	138	78	82	73	75	101	93	98	85	156	88	73
1755797	137	52	67	69	46	67	44	52	35	78	48	60
1361323	136	85	121	117	69	158	76	109	121	184	114	98
201398	135	120	124	103	88	208	259	289	269	2164	1395	1203
1249419	130	68	90	36	15	27	132	112	167	281	120	181
3173329	128	53	111	90	43	77	44	37	42	52	50	14
540688	124	85	68	115	64	139	76	92	120	140	105	83
2126698	124	137	108	99	48	115	39	32	34	57	24	38
432780	123	67	88	99	68	146	94	101	120	204	94	117
1321796	122	88	101	49	60	80	30	24	45	95	27	41
485994	121	74	78	61	76	105	59	73	84	112	69	71
850313	120	55	65	72	74	91	67	73	65	113	65	58
1518704	120	80	99	67	51	135	75	73	86	134	86	85
2254372	117	96	86	108	96	122	97	116	120	234	127	102
1509269	116	80	84	66	53	82	34	48	34	62	27	36
2435753	115	47	91	76	67	98	68	114	67	105	54	48
3266657	114	74	95	42	27	51	41	40	66	59	37	34
601698	112	63	59	90	52	83	67	81	45	71	65	64
3184369	112	66	75	50	34	52	37	18	18	36	34	22
25488	110	81	108	54	36	45	66	77	70	103	32	74
370738	110	74	73	100	61	101	59	87	82	116	54	68
1673795	107	51	79	49	36	48	18	30	46	51	20	27
3011643	107	75	85	51	25	82	24	32	19	44	19	31
3594703	106	66	79	70	41	69	28	30	22	64	33	29
655780	105	67	73	37	29	50	19	18	45	36	10	18
886303	102	82	93	30	37	48	23	31	42	70	32	42
4346367	99	57	90	50	42	71	37	38	41	58	36	49
4280556	95	74	70	51	42	77	28	30	48	70	22	27
2367683	94	63	73	74	42	85	192	234	255	327	216	214
29653	92	30	72	61	39	95	41	63	71	86	58	91
2093908	92	34	45	36	32	45	68	73	82	89	42	55
2623500	92	45	64	36	31	36	10	13	33	32	17	19
593054	91	62	57	59	52	75	66	65	70	118	80	66
452822	90	50	54	49	30	67	46	36	40	88	41	49
4302294	89	59	54	40	55	105	53	63	73	125	62	43
1763214	83	57	65	84	57	90	45	51	48	83	30	48
2194039	83	63	59	50	34	47	52	55	75	81	63	59
2620099	82	41	57	33	31	39	19	17	24	42	12	19
1889405	80	67	60	54	51	72	51	56	56	76	37	53
4163515	80	40	51	42	34	45	26	48	57	80	49	59
4307237	76	53	64	59	44	64	53	41	50	87	67	53
2909257	75	43	49	40	23	34	23	21	22	47	16	23
1111837	74	39	25	26	20	40	15	18	22	37	15	17
3072585	73	45	69	61	63	99	46	57	52	103	48	48
3858362	71	58	38	60	35	70	38	58	33	42	40	51
681905	70	35	31	41	16	42	12	16	15	40	15	16
2602912	70	45	54	22	24	36	19	15	28	43	10	13
2746544	70	30	56	45	24	47	27	15	17	36	12	17
2052183	69	56	31	27	25	69	35	39	26	54	36	28
172478	68	50	40	33	30	50	41	44	37	51	26	38
1106546	67	39	46	33	39	45	34	40	60	40	44	26
1163420	66	51	60	69	66	60	66	48	66	87	70	48
369097	64	27	40	35	22	29	15	11	16	23	11	12
558935	64	50	53	51	37	64	50	38	44	63	51	50
1520776	62	33	46	43	32	38	23	38	22	55	19	20
2485252	61	41	30	44	30	53	35	41	30	51	23	41
3824509	58	41	31	10	16	30	17	20	17	33	15	12
4277195	57	22	17	32	10	37	21	43	18	42	31	38
2137718	56	37	62	54	34	59	31	33	55	77	36	37
2404310	55	37	37	26	18	70	36	32	26	61	27	32
3465115	54	45	49	24	17	28	11	16	25	30	21	18
1991825	53	26	26	15	22	30	15	16	9	7	7	7
1737015	52	48	38	56	43	94	46	68	57	81	42	63
25235	49	27	43	19	8	18	8	14	15	23	11	17
995166	48	22	38	41	29	53	36	45	39	55	28	31
1970016	48	15	23	26	20	13	24	17	21	39	12	28
3615088	48	31	42	27	25	42	19	33	51	58	52	42
2262324	47	23	40	35	33	45	33	32	23	42	34	26
3344016	47	28	33	27	20	46	18	32	21	43	24	23
2422057	46	27	43	37	29	45	35	25	30	43	21	41
3367037	46	11	18	9	3	4	13	7	18	9	7	19
252526	44	21	26	1	3	1	21	18	26	23	12	21
443482	44	16	29	40	19	51	28	22	27	49	15	24
756439	44	12	27	27	5	12	2	2	7	33	13	8
1956680	44	34	42	41	35	46	29	24	22	58	18	12
2144465	44	26	45	28	23	65	33	22	19	39	20	17
2587533	43	18	35	21	9	18	13	8	12	19	12	14
2646348	43	11	22	18	9	14	14	14	20	19	21	20
3602069	42	21	17	73	38	44	28	41	33	39	31	27
3403370	41	24	25	27	19	43	30	22	31	38	35	22
3806563	40	24	31	36	29	30	30	38	44	34	40	37
2841416	39	27	34	24	12	51	18	20	25	28	11	15
3075215	38	29	61	34	50	34	32	61	51	53	40	25
462766	37	31	32	39	16	45	25	28	30	41	28	29
3262471	37	20	14	20	20	23	8	13	11	19	9	5
667114	36	24	40	31	20	42	21	38	27	41	20	17
1100495	36	16	20	28	15	23	28	28	27	28	30	29
2245218	36	25	22	35	14	36	11	23	17	35	20	22
2278142	35	14	41	19	22	28	17	23	19	32	12	14
3069494	35	17	41	44	26	45	31	41	37	49	34	44
1278876	33	14	13	20	18	31	18	20	24	31	21	24
2870096	33	23	32	16	12	15	6	10	10	11	3	6
4058669	33	16	42	13	23	24	21	36	29	27	41	24
2390041	32	36	20	23	24	19	19	17	23	38	27	30
3139088	32	11	31	21	15	25	24	8	15	18	15	15
9101	31	15	16	18	18	10	18	11	20	22	9	15
1061594	29	4	15	11	6	24	6	1	9	11	10	4
1304721	29	10	19	18	15	27	12	23	12	35	18	20
4310642	28	15	18	16	15	20	11	17	16	25	19	13
1912693	26	13	5	13	16	31	17	20	16	41	27	26
906130	25	6	15	18	14	22	8	7	17	19	13	10
2554882	25	49	31	14	10	24	12	8	13	18	10	25
797906	24	15	20	26	20	36	22	21	40	23	22	33
2549082	24	32	27	13	29	33	21	14	15	25	20	20
4269600	23	21	17	19	16	27	13	20	27	32	34	27
2439523	21	15	20	14	5	20	9	6	10	16	11	18
4052602	21	18	15	18	7	6	11	24	10	22	12	17
855772	20	10	9	15	10	9	2	3	9	7	2	7
3268919	20	6	8	4	1	8	10	5	3	9	3	2
505115	19	22	22	10	15	26	5	20	18	30	4	10
756810	19	11	8	9	4	8	8	2	7	5	6	7
548407	18	7	20	17	8	13	12	13	17	15	8	7
2582336	18	11	10	18	9	16	7	8	13	14	5	16
1064026	17	22	14	2	3	4	9	13	7	5	4	7
2614074	17	4	10	8	2	9	7	10	13	22	9	13
4324000	17	12	14	15	12	11	3	4	3	4	6	3
1706190	16	6	4	9	3	8	4	6	6	2	1	2
2007189	15	2	10	1	1	10	2	5	3	7	1	2
3488091	15	4	2	3	9	8	6	1	2	7	2	3
3645361	15	3	6	11	9	8	6	8	8	11	6	10
2188022	14	7	3	5	3	16	10	5	6	17	7	3
3572229	14	19	16	13	23	26	9	12	16	20	10	10
87087	13	4	14	7	9	18	13	10	12	22	13	10
2873374	13	1	7	2	2	4	7	1	3	5	4	1
1838157	12	9	8	9	9	17	4	3	8	12	8	1
2664852	12	1	6	2	1	7	2	1	2	1	1	2
2764973	12	6	12	4	11	14	5	5	5	8	10	11
3685308	12	3	10	4	4	7	9	5	2	6	10	3
4368254	12	9	5	6	7	12	5	3	5	11	5	4
464404	11	1	3	5	5	9	2	3	5	7	2	11
582591	11	20	18	4	5	8	6	10	12	10	3	9
1583258	11	12	8	10	4	17	11	6	5	9	4	9
2096620	11	28	26	13	15	6	6	3	7	9	14	1
3768943	11	6	1	3	1	4	1	1	1	1	1	1
2669202	10	8	8	5	6	5	2	2	12	9	6	8
2793640	10	29	6	6	1	17	7	4	1	7	2	3
2968939	10	8	10	3	4	6	4	2	5	9	6	1
3396355	10	11	6	5	4	4	2	6	1	4	4	7
3628522	10	3	4	2	4	5	1	7	5	2	7	1
4265765	10	7	6	9	4	9	6	7	8	10	5	4
176360	9	3	17	17	15	8	3	9	5	15	3	10
2081254	9	8	6	19	10	21	15	5	11	33	24	22
2724453	9	7	11	7	7	8	4	5	4	13	5	5
1383367	8	2	7	7	3	4	1	8	8	6	9	5
2629635	8	5	3	6	1	8	5	4	4	6	5	5
3859576	8	4	3	4	2	7	7	4	6	5	5	3
4275006	8	1	4	5	4	11	3	3	4	9	1	2
728827	7	2	5	17	5	4	6	1	1	1	15	6
2625845	7	3	4	7	5	16	3	6	3	14	3	14
2628430	7	4	3	16	5	11	3	7	5	13	7	12
3010506	7	10	7	4	1	6	5	1	4	2	4	8
3043840	7	5	5	10	5	14	5	5	2	6	3	7
1885672	6	1	8	7	2	12	2	6	7	5	5	8
2129113	6	1	2	3	1	2	2	3	1	6	1	1
2962448	6	4	5	3	4	4	3	3	6	5	3	3
579910	5	6	1	6	1	5	1	1	1	7	2	1
732744	5	4	7	4	1	1	6	4	3	12	1	2
1288683	5	5	7	2	5	6	2	4	2	7	3	6
1480882	5	11	5	6	4	8	4	5	6	7	6	4
3416657	5	8	8	18	6	12	12	3	9	18	17	15
