# Supplementary material for: Mycobacterium tuberculosis Requires the Outer Membrane Lipid Phthiocerol Dimycocerosate for Starvation-Induced Antibiotic Tolerance
Source: mSystems. 2023 Jan 4;8(1):e00699-22. doi: 10.1128/msystems.00699-22 (PMC9948706; doi:10.1128/msystems.00699-22)
Supplement: TABLE S3 [file msystems.00699-22-st003.xlsx]

## Sheet: Pi_CIP+INH_input
Table S3. TnseqDiff results - Pi starved CIP+INH/Input
TA site	Mean.Input	Mean.Output	FC	log2FC	p-value	p-adjusted value
4119	1229.92	2162.44	1.11326	0.154789	0.168859	0.17641
9101	13.9845	21.2226	1.48448	0.569959	0.222608	0.339283
10827	1303.46	484.735	0.23938	-2.06263	0.000729576	0.00248732
11734	353.872	90.6939	0.245253	-2.02766	0.00356899	0.0142554
22200	133.326	93.2108	0.448743	-1.15604	0.00729205	0.0115049
25235	16.0845	6.98612	0.468841	-1.09283	0.0365561	0.0859306
25488	29.2681	65.7625	2.12141	1.08503	0.0191309	0.0525532
28993	486.31	129.537	0.265712	-1.91206	0.000343233	0.00433722
29653	48.109	65.1492	1.36559	0.449522	0.0961414	0.180029
29758	985.155	932.604	0.957898	-0.0620564	0.584241	0.684734
35552	1743.21	1320.49	0.762598	-0.391005	0.0179723	0.0504159
35892	1798.63	1364.86	0.482992	-1.04993	0.0100987	0.0148732
36173	4946.88	15927.3	2.01638	1.01177	0.00039556	0.00196579
37342	2490.96	2078.9	0.536378	-0.898678	0.00220743	0.00525287
48635	70.9489	24.1652	0.347763	-1.52382	0.00340301	0.0140779
52778	1071.92	1216.35	1.14267	0.192411	0.0232116	0.0616698
56138	1232.1	1063.94	0.866134	-0.207338	0.170568	0.274409
57027	2205.31	1479.15	0.429992	-1.21762	0.00252059	0.00568238
68203	90.7158	101.876	1.13032	0.176731	0.276502	0.396273
68718	3056.82	2523.62	0.529314	-0.917805	0.0184424	0.0236985
80328	12243.8	33561.6	1.72767	0.78883	0.000254525	0.00195262
81636	2219.99	1659.85	0.480002	-1.05889	0.00279092	0.00616521
83365	1008.28	898.612	0.541479	-0.885023	0.121936	0.128961
87087	10.3159	11.2572	1.1317	0.178488	0.609714	0.704614
96839	1509.15	1105.21	0.4688	-1.09296	0.0124508	0.0173952
97841	1086.92	1272.7	1.18894	0.249672	0.232353	0.349535
103182	2430.27	7404.25	1.90488	0.929701	0.00137818	0.00368536
106598	111.035	130.413	1.17074	0.227421	0.370307	0.494929
114593	5676.72	17292.7	1.90925	0.933002	0.000715746	0.00248732
115865	9126.74	26847.1	1.84095	0.880448	0.00101004	0.00307196
116754	13208.5	41498.8	1.96887	0.977366	0.000448092	0.00203256
120902	1692.53	1154.71	0.435957	-1.19774	0.00593576	0.0102382
120902	5360.14	5583.12	1.05056	0.0711616	0.0950795	0.178936
121352	102.134	21.9603	0.223163	-2.16383	0.0018138	0.00906902
125231	288.552	63.9096	0.220669	-2.18004	3.61e-05	0.00391802
137349	7566.87	7175.15	0.60361	-0.728313	0.0031467	0.00668061
140137	5571.95	20745.4	2.32344	1.21626	0.00045871	0.00203256
155080	2441.85	7408.99	1.9161	0.938174	0.000262134	0.00196579
155553	4.71561	3.73297	1.07603	0.105725	0.944915	0.946757
165027	257.073	302.443	1.18723	0.247594	0.0379255	0.0881545
169249	180.169	181.838	1.014	0.020051	0.885144	0.918172
170585	567.802	162.477	0.286821	-1.80178	0.000391513	0.00446492
171909	9274.36	28043.4	1.89998	0.925984	0.000179142	0.00164296
172478	42.8014	51.707	1.28898	0.366234	0.18601	0.293811
172996	213.204	301.925	1.45188	0.53792	0.0503159	0.110314
173272	219.955	297.983	0.878798	-0.186397	0.309228	0.317886
176360	6.38973	8.23372	1.21995	0.286818	0.406025	0.528441
178094	7924.98	21331.5	1.69841	0.764187	0.000352994	0.00196579
179898	2305.63	2409.32	1.05394	0.0757899	0.143469	0.238543
185977	590.643	611.94	1.04136	0.0584703	0.657245	0.733654
188678	1065.25	1188.21	1.12102	0.164809	0.0572424	0.122788
188774	2089.66	3459.83	1.67345	0.742823	9.48e-05	0.00391802
192548	447.759	123.924	0.279321	-1.84	0.000585719	0.00473343
192973	1345.93	957.678	0.45262	-1.14363	0.00672624	0.0111525
193624	1455.29	1465.68	1.01152	0.0165206	0.846121	0.886959
194254	373.328	434.565	1.16842	0.224557	0.034805	0.0837006
201398	136.732	1496.61	10.3168	3.36693	0.00835113	0.0279424
201967	1111.12	1134.87	0.655888	-0.60848	0.014953	0.0202259
203040	596.219	7969.12	12.6664	3.66294	0.00271352	0.0123261
203224	1084.86	12467.7	10.7022	3.41984	0.00535301	0.0190787
205440	260.823	3563.2	12.9489	3.69476	0.00389135	0.0151089
212680	1168.67	296.709	0.253169	-1.98183	0.000498015	0.00448067
216747	1692.94	1682.74	1.0053	0.00763122	0.896446	0.922494
217854	828.842	1343.89	1.6346	0.708935	0.000442456	0.00447759
222053	2021.06	1439.37	0.458129	-1.12617	0.000659363	0.00239603
223427	9717.18	27677.2	1.78621	0.836905	0.000656614	0.00239603
223664	668.543	531.883	0.484116	-1.04657	0.0132506	0.0183086
226628	335.889	79.7917	0.216104	-2.2102	0.00304321	0.0133863
229774	82.3437	17.884	0.210809	-2.24599	0.00487657	0.0177455
231081	10902.3	34069	1.96373	0.973594	0.000437893	0.00203256
231385	8299.07	28471.3	2.15808	1.10975	6.13e-05	0.00152746
251050	54.1962	22.3507	0.420173	-1.25094	0.0770484	0.152996
251799	61.0939	30.1105	0.271872	-1.879	0.0107307	0.0155807
252526	20.6875	4.00045	0.174085	-2.52214	0.0279481	0.0706326
257847	9432.82	28255.5	1.87918	0.910102	0.00036751	0.00196579
274022	10895.8	29831.3	1.71516	0.778347	0.00167748	0.00422659
275407	377.873	449.642	1.20296	0.266586	0.2118	0.330046
275941	99.6256	109.716	1.05236	0.0736219	0.832244	0.875577
276518	322.083	76.8719	0.232302	-2.10593	0.00307383	0.0133887
280014	1613.2	2109.75	1.32183	0.402537	0.00137589	0.00790286
290267	1515.36	2147.07	1.42372	0.50967	0.00430522	0.0161994
291393	11357.5	42963.2	2.38471	1.25382	3.57e-05	0.00152746
293614	1573.24	1364.79	0.873424	-0.195247	0.219063	0.33571
293644	2462.89	543.317	0.221005	-2.17785	0.000110416	0.00391802
293845	451.785	474.618	1.07737	0.107508	0.573667	0.676908
294568	7764.64	2613.04	0.33667	-1.57059	0.000670656	0.00512204
301401	4163.97	3417.72	0.526284	-0.926087	0.00695979	0.0112495
305178	878.55	759.586	0.550976	-0.85994	0.00540827	0.00955274
306447	1917.98	1933.16	0.628754	-0.669433	0.00686784	0.0111735
311576	1515.93	1021.79	0.436092	-1.1973	0.00205229	0.00499943
315224	13386.5	22277.1	1.03847	0.0544662	0.692346	0.701905
316865	553.103	425.338	0.490577	-1.02745	0.000129466	0.00160448
322627	874.287	614.924	0.453843	-1.13973	0.00339785	0.00698599
324385	1680.07	1205.53	0.724959	-0.464029	0.00644797	0.0221849
327317	1659.37	1841.5	1.12315	0.167548	0.110864	0.196557
327763	295.778	353.176	1.21058	0.275699	0.144574	0.239807
328832	150.013	175.058	1.18733	0.24772	0.315629	0.438277
332328	207.421	217.915	1.05891	0.0825742	0.391761	0.51567
335511	733.446	491.08	0.429574	-1.21902	0.00472904	0.00858914
335697	779.453	759.05	0.985409	-0.0212058	0.837167	0.878899
339195	1.87436	4.92639	2.36527	1.242	0.136223	0.230352
339401	748.673	526.335	0.450378	-1.15079	0.0108488	0.0157078
357646	826.913	325.914	0.397866	-1.32965	0.000159117	0.00391802
361099	1580.55	989.41	0.399108	-1.32515	0.00729959	0.0115049
363768	378.808	388.486	1.04181	0.0590983	0.615696	0.705076
363822	194.055	239.725	1.28159	0.357937	0.124038	0.213823
365549	5639.26	17168.2	1.90964	0.933303	0.00106307	0.00317686
367338	6198.83	19989.8	2.02829	1.02027	9.97e-05	0.00152746
369097	26.0273	13.6005	0.552766	-0.85526	0.138698	0.232803
370738	81.4338	87.4639	1.09447	0.130236	0.317436	0.438604
373039	92.1711	35.4219	0.38192	-1.38866	0.0112276	0.0349919
373687	830.821	640.119	0.495571	-1.01284	0.0111905	0.0160668
374299	1245.39	972.004	0.500349	-0.998995	0.0158485	0.0211039
374977	361.026	334.141	0.596849	-0.744563	0.0175355	0.022993
376116	884.003	582.839	0.410555	-1.28435	0.0226629	0.0278013
377477	741.181	910.605	1.24057	0.311005	0.000299291	0.00400357
383081	4146.2	15445.5	2.33874	1.22573	0.00010844	0.00152746
383775	7006.73	20278.9	1.82513	0.868	0.000144062	0.00164296
385588	1125.77	812.62	0.461002	-1.11715	0.0204614	0.0255892
386195	216.688	257.059	1.1951	0.257136	0.295886	0.416277
392541	339.848	184.434	0.348854	-1.5193	0.00377415	0.00740425
395662	1044.57	861.223	0.531593	-0.911605	0.00715017	0.0114638
401534	3232.69	10802.8	2.10215	1.07187	0.000379385	0.00196579
412345	2933.55	3714.26	0.807359	-0.308718	0.00644909	0.0108328
415544	1706.34	1789.68	1.05241	0.073703	0.398895	0.52308
416037	204.851	186.431	0.912531	-0.132054	0.348954	0.473678
416556	645.64	537.39	0.842622	-0.247043	0.0451996	0.102979
425097	69.8294	25.9028	0.350234	-1.51361	0.0329115	0.0807876
426518	8967.79	25391.6	1.7899	0.83988	0.000109954	0.00152746
426801	634.617	763.81	1.21495	0.280891	0.0028221	0.0126539
427949	231.096	217.07	0.951645	-0.0715054	0.422187	0.542046
428341	13053.3	37166.9	1.79487	0.843883	0.000310701	0.00196579
428379	1148.07	1191.04	1.05656	0.0793786	0.484429	0.599071
429069	265.802	340.513	1.3037	0.382607	0.0556231	0.12
431448	3505.57	4430.08	1.27214	0.347253	0.00758206	0.025705
432780	76.2919	122.068	1.60431	0.681954	0.0334133	0.0811967
432795	183.063	137.014	0.71874	-0.476459	0.229036	0.345293
434404	94.8088	18.6212	0.191849	-2.38196	0.00168513	0.00874004
443482	26.286	30.8935	1.16557	0.221035	0.387026	0.510405
452822	44.1636	52.0154	1.19301	0.25461	0.276536	0.396273
453543	253.989	69.1314	0.278451	-1.8445	0.000709455	0.00519022
462766	31.4429	32.6376	1.05092	0.0716507	0.832743	0.875577
464404	2.51055	6.67136	2.4101	1.2691	0.0529774	0.115182
467144	2854.74	1088.25	0.391467	-1.35304	0.00431207	0.0161994
470487	1272.98	989.429	0.499209	-1.00228	0.0145386	0.0197173
472897	1456.01	987.322	0.442769	-1.17537	0.00642977	0.0108328
473030	4584.52	11497.8	1.57398	0.654421	0.010982	0.0158561
473211	1240.14	1070.63	0.549934	-0.86267	0.0172008	0.0226697
475940	9751.41	29842.9	1.91827	0.939804	0.00058775	0.00231362
481556	12647.5	37180.7	1.84456	0.883279	0.000451394	0.00203256
483879	200.25	207.741	1.04572	0.0644955	0.470741	0.587369
485994	80.0609	87.3802	1.0921	0.127099	0.675263	0.749693
486080	6637.24	21457.7	2.04794	1.03418	2.54e-06	0.000531834
486756	251.456	320.997	1.29085	0.368323	0.099883	0.182977
502018	252.195	334.971	1.34533	0.42796	0.0470441	0.10547
505115	20.8532	12.9332	0.621664	-0.685793	0.0185335	0.0517302
518722	1223.13	1155.13	0.606595	-0.721194	0.0341286	0.0392441
520139	698.487	229.234	0.330529	-1.59715	0.000724646	0.00524614
528011	2316.43	2197.11	0.615081	-0.701152	0.0186172	0.0238634
529886	231.487	47.0253	0.188528	-2.40715	0.00490234	0.0177455
530040	519.328	445.92	0.553707	-0.852805	0.0194014	0.0244521
535951	352.354	62.391	0.178872	-2.483	5.46e-05	0.00391802
539305	2659.67	2191.18	0.530314	-0.915081	0.00427005	0.00803959
540688	88.7249	113.461	1.29415	0.372002	0.026713	0.0682555
541168	22.9651	46.4921	1.30117	0.379807	0.241372	0.250132
541978	803.678	936.926	1.17347	0.230787	0.00163492	0.00867384
542160	2678.68	7414.18	1.74265	0.801286	0.000445898	0.00203256
543244	767.656	568.854	0.476816	-1.0685	0.0139997	0.0191464
544690	5042.45	5022.34	0.63364	-0.658264	0.00234083	0.00546903
544814	297.354	320.299	1.0707	0.0985486	0.440771	0.555964
548407	8.82543	12.3846	1.80033	0.84826	0.429031	0.546111
551129	6535.03	8179.1	0.77992	-0.358602	0.110131	0.117199
558935	46.9799	65.8943	1.37817	0.462757	0.0782289	0.154458
561714	2521.12	1988.46	0.506425	-0.981581	0.00214674	0.00515619
562324	9554.73	31383.3	2.06706	1.04758	0.000649306	0.00239603
563531	449.724	498.595	1.10065	0.13836	0.510391	0.61906
563840	634.401	663.903	1.05442	0.0764481	0.606852	0.704111
564035	293.705	319.12	1.09192	0.126872	0.614258	0.705076
565267	1766.08	1346.24	0.487713	-1.0359	0.000298162	0.00196579
567487	90.8173	23.2955	0.229043	-2.12631	0.0149747	0.0440992
568127	727.104	504.553	0.445163	-1.16759	0.000155922	0.00164296
574515	105.596	20.3225	0.196576	-2.34684	0.000398309	0.00446492
575051	1453.77	1477.92	1.02588	0.0368638	0.789659	0.840449
576394	3782.85	7529.58	1.99362	0.995388	0.000968577	0.00611964
582591	12.0117	3.84899	0.360058	-1.4737	0.115124	0.20154
593054	70.4111	107.237	1.52352	0.607411	0.0530336	0.115182
595235	648.043	459.732	0.45791	-1.12686	0.001358	0.00368536
595500	189.064	244.953	1.35879	0.442322	0.0887668	0.170895
596928	1287.19	1493.76	1.17196	0.228925	0.049353	0.108545
597570	95.1895	124.909	1.37194	0.456214	0.100928	0.183609
597986	2282.65	3264.69	1.44558	0.531644	0.00014361	0.00391802
598303	2165.56	1391.12	0.412043	-1.27913	0.00101851	0.00307951
599316	1137.5	1395.03	1.23764	0.307596	0.0557696	0.12
600719	1831.89	1433.89	0.497345	-1.00768	0.0142967	0.0194405
601698	62.641	86.6443	1.40773	0.493367	0.00198027	0.0096244
609118	3282.18	10669.7	2.04112	1.02936	0.000483114	0.00203456
614583	1432.27	1297.53	0.583732	-0.776622	0.00342628	0.00701638
623870	553.605	668.447	1.21022	0.275273	0.0170834	0.0487846
625540	4865.57	16367.4	2.10168	1.07154	0.000400503	0.00196579
633630	800.472	933.038	1.1688	0.225033	0.0545276	0.118058
655699	80.8061	14.7856	0.149359	-2.74314	0.011826	0.0360485
655780	40.8725	7.93137	0.190189	-2.39449	0.00379126	0.0148029
658617	11390.2	34163.3	1.88702	0.916111	0.000906586	0.00284137
659040	518.868	583.883	1.1388	0.187508	0.00934394	0.0304845
661116	2306.78	1590.3	0.442503	-1.17624	0.00383237	0.00745521
667114	29.0681	37.4066	1.30191	0.38063	0.235365	0.35254
669151	214.028	230.041	1.08192	0.113589	0.574954	0.677277
670832	8623.26	26591.7	1.93094	0.949306	0.000803242	0.00262972
670841	305.51	398.547	1.31776	0.398084	0.0232164	0.0616698
671567	324.592	325.621	0.997072	-0.00423101	0.967222	0.97661
678824	1416.07	396.846	0.283488	-1.81864	0.000120271	0.00391802
681905	29.5386	13.4182	0.462388	-1.11282	0.0481658	0.10695
684232	1517.75	1685.44	1.11713	0.159795	0.0461975	0.104244
688960	2009.46	1964.53	0.98373	-0.0236659	0.741038	0.798744
693172	2187.17	499.462	0.145349	-2.78241	0.00290552	0.00630142
702034	8049.14	25370.4	1.97343	0.980709	0.000504269	0.00207488
704761	720.913	791.798	1.11037	0.151042	0.0847822	0.165516
713497	627.541	129.172	0.20625	-2.27753	7.48e-05	0.00391802
718684	11143	36746.2	2.06888	1.04885	0.000207465	0.00173602
728827	11.6375	5.66956	0.526353	-0.925897	0.0088654	0.0292012
741134	2423.05	2168.56	0.877358	-0.188763	0.38033	0.503485
742056	558.345	550.173	1.00549	0.00789784	0.971622	0.978663
743892	6248.65	6352.43	0.642462	-0.638317	0.000912932	0.00284392
751298	80.4062	100.206	1.25394	0.326471	0.408742	0.530847
752504	606.192	191.122	0.315318	-1.66512	0.000507533	0.00448067
752746	1187.44	1220.33	1.03763	0.0532976	0.482324	0.597531
753609	118.834	206.553	1.68653	0.754057	0.116075	0.202694
754229	1473.1	1704.81	1.16462	0.219855	0.0261001	0.0677747
756439	10.5768	3.63507	0.290352	-1.78413	0.0687851	0.14102
756810	4.24913	2.02208	0.563825	-0.82668	0.270635	0.389423
758401	3234.41	3443.52	1.06989	0.0974641	0.21694	0.334309
760335	11483.6	32701.6	1.80111	0.848884	8.65e-05	0.00152746
769424	1866.8	1364.34	0.46823	-1.09471	0.00872861	0.0132737
769924	5647.2	16569.5	1.85381	0.890497	8.89e-05	0.00152746
781295	835.225	803.437	0.976616	-0.0341371	0.731142	0.792736
782053	775.803	807.297	1.04619	0.0651456	0.555028	0.661654
797906	30.1844	25.2925	0.878238	-0.187317	0.541509	0.647803
808686	218.656	177.9	0.527131	-0.923766	0.00461185	0.00849639
812081	591.028	662.525	1.13709	0.185344	0.0750496	0.149454
821240	15470.3	44571.2	1.81346	0.858747	0.000323056	0.00196579
821359	716.555	560.851	0.505919	-0.983023	0.00425128	0.00803367
821961	4476.81	4614.31	1.03769	0.0533768	0.490169	0.60393
830825	8243.23	27766.2	2.12378	1.08663	0.000184248	0.00164296
831572	1119.99	923.699	0.528589	-0.919782	0.0190266	0.0243275
840317	1869.78	2321.46	1.27093	0.345882	0.0936232	0.177782
841641	335.576	73.3077	0.217722	-2.19944	0.000513229	0.00448067
841924	397.702	93.6427	0.235137	-2.08843	0.00024509	0.00399457
843956	1987.52	1393.85	0.453181	-1.14184	0.00113166	0.00331588
849991	2429.56	3096.91	0.815978	-0.293398	0.0128873	0.0179514
850272	4863.12	8410.89	1.09249	0.127616	0.219413	0.228297
850313	64.6928	84.6096	1.30945	0.388961	0.0365978	0.0859306
851862	189.363	15484	81.9653	6.35694	0.000147348	0.00391802
851951	2220.97	178890	50.0955	5.64661	4.14e-06	0.000531834
852168	438.362	5659.42	12.8993	3.68922	0.000330748	0.00425684
852235	2476.68	155182	38.9993	5.28537	3.73e-06	0.000531834
852789	1242.49	11562.4	9.44113	3.23896	9.41e-06	0.00391802
854736	128.499	160.11	1.25363	0.326112	0.132227	0.22469
855772	5.99305	6.35619	1.05018	0.07064	0.861375	0.900234
863204	14446.3	47735.6	2.07145	1.05064	0.00027879	0.00196579
868408	7534.12	24843.7	2.07776	1.05503	0.000221179	0.00180454
878246	2596.04	1846.79	0.459013	-1.12339	0.00266747	0.00596122
881051	687.153	474.009	0.44378	-1.17208	0.00244335	0.00560663
886303	55.3049	23.8301	0.389552	-1.36011	0.0838647	0.16465
888916	202.243	207.458	1.03114	0.0442358	0.633216	0.715305
906130	9.98876	15.6612	1.43058	0.516599	0.351805	0.476617
914336	1134.56	1094.97	0.976743	-0.0339494	0.686289	0.756619
915926	5370.23	12931.2	1.51744	0.601635	0.0130978	0.0181462
919634	4858.18	1175.88	0.239669	-2.06088	0.000476266	0.00447759
920403	1026.91	1199.9	1.17432	0.231826	0.0106557	0.0338161
930015	441.818	98.6257	0.217727	-2.19941	0.000743132	0.00532451
938003	806.123	921.309	1.15394	0.206573	0.00336113	0.0140779
939677	2135.84	1637.82	0.492189	-1.02272	0.00905944	0.0136556
955783	602.347	568.259	0.602305	-0.731434	0.0299355	0.0348909
963005	700.525	136.41	0.196566	-2.34691	0.000372057	0.00445827
964672	986.589	1168.64	1.20185	0.265254	0.0854585	0.166369
965200	267.536	300.108	1.09265	0.12783	0.562696	0.668502
968129	1048.61	1219.17	1.1572	0.210639	0.224042	0.34072
977890	560.992	602.103	1.09153	0.126355	0.297625	0.417556
985782	899.024	785.885	0.556872	-0.844582	0.0387369	0.0442461
988363	209.48	36.7516	0.158033	-2.6617	0.00776816	0.0262081
991144	2657.81	1957.06	0.470478	-1.0878	0.00650652	0.0108583
995166	33.9428	35.9837	1.0553	0.0776473	0.82131	0.866176
999937	1384.99	996.193	0.462164	-1.11352	0.00213181	0.00515619
1004302	189.965	60.9191	0.257867	-1.9553	0.10494	0.112373
1006455	13525.1	55274.9	2.5679	1.36059	6.54e-05	0.00152746
1013510	53.3429	22.1748	0.414327	-1.27116	0.000537211	0.00452166
1014032	163.005	37.1229	0.212782	-2.23255	0.00880582	0.0291431
1015027	218.241	58.3082	0.266969	-1.90526	0.00142903	0.00814076
1017467	797.984	602.052	0.48242	-1.05164	6.63e-05	0.00152746
1023741	6846.62	21350	1.9622	0.972472	0.000181878	0.00164296
1027769	9904.63	30818	1.94689	0.961174	0.000735281	0.00248732
1028483	143.876	221.291	1.55965	0.641222	0.000423447	0.00447759
1035840	881.933	602.431	0.43979	-1.18511	0.00686931	0.0111735
1036872	380.221	448.082	1.19388	0.255656	0.167442	0.270633
1036878	1562.91	1186.69	0.486327	-1.04	0.00420195	0.00796975
1037091	2037	937.81	0.288579	-1.79296	0.00446571	0.00828655
1037367	2864.1	2847.43	0.999021	-0.00141279	0.992199	0.995062
1040856	1270.23	1470.23	1.16427	0.219425	0.0326583	0.0807876
1049760	320.718	72.7277	0.230889	-2.11473	0.000902508	0.00603156
1054817	4973.65	15297.2	1.9223	0.942831	0.000598661	0.00231362
1058546	391.365	164.407	0.363024	-1.46186	0.0372475	0.0868773
1059047	1558.55	5489.71	2.21172	1.14517	0.00124607	0.00350514
1061594	7.25793	1.41739	0.313953	-1.67138	0.170145	0.274363
1065697	6914.78	997.588	0.0883974	-3.49985	3.83e-05	0.00152746
1072532	17437.3	55393.8	1.99163	0.993947	0.00027425	0.00196579
1072544	2528.86	1952.87	0.495129	-1.01412	0.00512535	0.0091792
1073670	201.938	214.696	1.08322	0.115329	0.173582	0.277971
1077726	981.937	590.18	0.37446	-1.41712	0.0201469	0.0253191
1078042	1268	1215.28	0.595845	-0.746991	0.0429	0.0485696
1089398	1673.83	1385.5	0.527195	-0.923591	0.0135642	0.0186917
1092715	1334.37	1350.47	1.01992	0.0284566	0.509402	0.618941
1095247	368.143	381.99	1.03181	0.0451739	0.717457	0.781556
1095948	1651.86	1831.11	0.713774	-0.486461	0.0954889	0.102896
1098309	61.8454	151.426	1.58313	0.66278	0.143683	0.151338
1098309	1543.24	1738.42	1.13553	0.183365	0.0897341	0.171805
1100495	28.5613	32.7899	1.11259	0.153926	0.660168	0.735283
1103094	225.622	173.263	0.492941	-1.02051	0.00560485	0.00979923
1106546	52.586	56.4518	1.1775	0.235728	0.649241	0.727778
1107547	1211.89	317.392	0.260247	-1.94205	0.000175294	0.00392998
1111837	45.932	7.74875	0.155935	-2.68098	0.00524922	0.0188052
1112472	653.669	637.522	0.979837	-0.0293857	0.820779	0.866176
1115909	366.837	403.622	1.10177	0.13983	0.34156	0.467292
1122067	733.749	758.164	1.04171	0.058953	0.596249	0.696458
1122411	395.467	254.104	0.413474	-1.27413	0.00900185	0.0136087
1130322	1040.22	829.072	0.800248	-0.32148	0.00369893	0.0146066
1133813	1630.1	2079.46	1.28276	0.359256	0.00583063	0.0203633
1141806	1405.5	1046.76	0.480453	-1.05753	0.00350033	0.00711706
1143465	5460.79	12893	1.4866	0.572021	0.00119418	0.00339121
1149362	8999.21	30291.5	2.1115	1.07827	0.000185392	0.00164296
1151293	2950.04	2268.24	0.495839	-1.01206	0.00374449	0.00740257
1156869	218.304	254.675	1.18309	0.242558	0.244383	0.362145
1162608	990.582	539.185	0.553783	-0.852606	0.00337917	0.0140779
1163420	57.4905	69.0185	1.2102	0.275251	0.0842165	0.164875
1165977	4273.95	4467.01	0.661465	-0.596263	0.00403253	0.00770528
1169864	1496.04	1085.04	0.46871	-1.09323	0.00246931	0.00564101
1170253	2088.01	2574.13	0.789548	-0.340901	0.0779378	0.0846935
1180328	1455.94	1195.32	0.525398	-0.928518	0.00307696	0.00658982
1194863	1516.2	1830.86	0.754861	-0.405716	0.0618857	0.068114
1195380	160.028	305.555	1.92635	0.945873	0.0282956	0.0712515
1196451	3531.38	3802.31	1.07789	0.108206	0.285413	0.405648
1200116	103.273	85.062	0.794805	-0.331326	0.381603	0.50421
1201445	821.808	880.482	1.083	0.115029	0.291142	0.411268
1211240	689.249	240.964	0.358884	-1.47841	0.00148862	0.00824042
1229172	538.942	189.408	0.357132	-1.48547	0.000265602	0.00400357
1231242	9571.04	9777.84	1.03355	0.0476033	0.427899	0.546111
1239115	572.785	505.276	0.559885	-0.836798	0.0181341	0.0233869
1249419	66.5469	195.889	2.59578	1.37617	0.119677	0.207649
1264437	1860.04	1829.07	0.990464	-0.0138231	0.861192	0.900234
1265495	1272.52	1185.78	0.940258	-0.0888709	0.0171273	0.0487846
1268938	594.687	85.4854	0.142952	-2.8064	9.1e-05	0.00391802
1269339	20032.9	63221	1.98192	0.986895	0.000568677	0.00226589
1269746	882.271	840.773	0.953994	-0.0679473	0.567545	0.671879
1274481	720.284	595.608	0.529536	-0.917199	0.00872023	0.0132737
1274483	324.678	310.357	0.95345	-0.0687711	0.415195	0.536358
1275221	8.66827	10.1798	1.05451	0.076574	0.914841	0.936399
1278876	20.3518	25.0661	1.2697	0.344486	0.179766	0.285897
1286830	659.182	756.784	1.15687	0.210223	0.0331567	0.0808558
1293897	83.9336	30.2878	0.371784	-1.42746	0.0112072	0.0349919
1294457	1255.74	2064.77	1.03383	0.0479977	0.664391	0.674896
1297682	2561.6	1777.16	0.446121	-1.16449	0.00240503	0.00556839
1299975	2181.48	2131.77	0.982278	-0.0257965	0.472702	0.58876
1300484	5683.85	5092.31	0.904009	-0.145591	0.0919048	0.175478
1301812	174.301	100.81	0.584706	-0.774216	0.172493	0.276866
1304721	18.3319	20.2723	1.19468	0.256621	0.642123	0.722128
1321796	54.0208	16.341	0.308264	-1.69776	0.00176501	0.00895387
1322553	1793.67	1857.9	1.04724	0.0665958	0.691131	0.758825
1329789	912.674	1117.71	1.23183	0.300804	0.0437501	0.100334
1332121	222.733	174.89	0.509358	-0.973247	0.0561382	0.0623219
1337068	8212.5	23762	1.82474	0.86769	0.00229134	0.0054274
1339142	425.75	265.973	0.397424	-1.33125	0.00997124	0.0147907
1349558	6935.79	7563.65	1.09771	0.134494	0.0720246	0.145093
1349581	1690.37	1907.73	1.14002	0.189063	0.0350976	0.0841133
1349602	55.6285	71.2376	0.936877	-0.0940682	0.914255	0.917827
1353017	544.651	457.184	0.848879	-0.236368	0.0478046	0.10683
1354715	7217.03	16986.3	1.48858	0.573938	0.00146623	0.0038256
1358267	224.301	34.3325	0.155638	-2.68374	0.000210311	0.00399457
1361323	87.6087	114.13	1.35061	0.433611	0.124568	0.213823
1363840	565.093	302.262	0.345834	-1.53185	0.00138247	0.00368536
1368006	191.812	200.857	1.07902	0.109726	0.608672	0.704614
1368647	1567.15	1372.88	0.879929	-0.18454	0.140198	0.233663
1372603	132.007	58.4922	0.450881	-1.14918	0.00261179	0.0119603
1372751	1953.82	1416.44	0.729464	-0.455091	0.00667238	0.0228439
1377228	504.855	561.892	1.02335	0.0333064	0.932941	0.950725
1378175	20918.6	95397.1	2.87437	1.52325	4.11e-05	0.00152746
1380585	4631.23	12942.2	1.7393	0.798503	0.00321825	0.00672431
1383196	1212.08	1249.55	1.03979	0.0562926	0.455126	0.571993
1383367	5.6787	10.6336	2.06168	1.04382	0.0593829	0.125747
1385012	517.13	592.553	1.14736	0.198318	0.189505	0.298653
1387152	1048.12	770.015	0.47235	-1.08207	0.0100941	0.0148732
1404115	3268.32	3232.08	0.999655	-0.000497749	0.996012	0.997448
1412697	12030.4	35852	1.86734	0.900988	0.000737061	0.00248732
1442002	868.049	571.107	0.416716	-1.26286	0.0130448	0.0181217
1442058	359.655	263.377	0.471402	-1.08497	0.0105159	0.0153556
1443519	427.784	328.801	0.485161	-1.04346	0.0291928	0.0341802
1467752	353.29	359.826	1.03169	0.0450046	0.520292	0.62561
1480360	26469.3	84364.7	1.998	0.998554	0.000508628	0.00207488
1480882	7.22481	8.618	1.18645	0.246645	0.438948	0.554671
1481260	1589.19	1705.68	1.08188	0.113536	0.0438872	0.100334
1482538	1369.66	1483.69	1.092	0.126968	0.104322	0.187349
1483573	931.068	990.179	1.06685	0.093356	0.226624	0.343146
1484900	1906.19	1654.03	0.5541	-0.851782	0.0174902	0.0229922
1485908	854.826	883.046	1.03383	0.0480028	0.690697	0.758825
1500942	261.389	49.8546	0.182226	-2.4562	0.00153325	0.00827571
1502847	1275.47	1608.43	1.25345	0.325909	0.0944559	0.178388
1503175	1030.88	802.196	0.783385	-0.352207	0.0162664	0.0471049
1509269	65.4681	21.324	0.299956	-1.73718	0.0266459	0.0682555
1517698	121.266	117.468	0.981097	-0.0275321	0.900423	0.923
1518704	72.5667	87.8656	1.29719	0.375388	0.261326	0.37852
1520776	33.7428	24.6689	0.73145	-0.451168	0.283724	0.404074
1523001	2722.82	2106.19	0.495937	-1.01177	0.00279474	0.00616521
1527458	9389.25	28993	1.95007	0.963526	7.08e-05	0.00152746
1533281	13525.1	37996	1.76456	0.819306	0.000847083	0.00272126
1538165	1172.75	1243.06	1.06663	0.0930614	0.297997	0.417556
1542918	13966.1	38667.3	1.73569	0.79551	0.000766598	0.00254214
1545773	2646.65	2809.73	1.07054	0.0983351	0.0963607	0.180029
1546891	17.4739	4.50191	0.176328	-2.50367	0.00998514	0.0147907
1556118	209.596	229.418	0.707962	-0.498257	0.108687	0.116078
1556963	1214.89	591.898	0.299064	-1.74147	0.0231835	0.028171
1562837	10984.2	33961.9	1.94583	0.960386	0.000661938	0.00239603
1569849	382.745	86.0211	0.22213	-2.17052	0.000621929	0.00485663
1572668	17815.3	28036.7	0.989117	-0.0157868	0.876428	0.883302
1582182	10607.1	23424.7	1.38953	0.474599	0.0179098	0.0233646
1583258	8.79122	7.27606	0.836133	-0.258195	0.345864	0.471325
1586557	11148.4	37539.7	2.1187	1.08318	9.7e-05	0.00152746
1589442	5596.59	17935.5	2.00722	1.0052	0.000707069	0.00248732
1595770	3227.74	3255.69	1.01615	0.0231066	0.520231	0.62561
1598361	15847.6	51811.5	2.05776	1.04108	0.000131105	0.00160448
1602454	1024.28	820.564	0.510178	-0.970926	0.031968	0.0370916
1610357	886.051	2514.66	1.7703	0.823992	0.00265112	0.00595056
1613115	362.494	370.795	1.02411	0.0343757	0.615812	0.705076
1614285	6961.42	21934.8	1.97781	0.983901	0.000284366	0.00196579
1614396	1866.72	985.926	0.340256	-1.55531	0.00377154	0.00740425
1618893	833.197	274.742	0.323115	-1.62988	0.00337074	0.0140779
1619355	1696.62	1818.44	1.08341	0.115577	0.0412942	0.0950314
1627370	1996.62	2048.33	1.0341	0.0483697	0.581647	0.684001
1627471	2691.16	2864.07	0.680974	-0.554329	0.000937652	0.00290333
1631060	2671.99	2853.09	0.685054	-0.54571	0.00136547	0.00368536
1633752	263.076	77.7043	0.296447	-1.75416	0.00086579	0.00595766
1633799	3370.45	3092.24	0.589685	-0.761983	0.00360236	0.00721572
1647581	1253.44	1449.51	1.16486	0.220155	0.114838	0.20154
1671617	428.553	386.008	0.902079	-0.148674	0.0952611	0.178936
1672605	780.506	881.67	1.12811	0.173911	0.197628	0.30935
1673338	1221.61	1217.73	0.998681	-0.00190404	0.982478	0.988165
1673795	51.7423	15.3083	0.293988	-1.76617	0.000613256	0.00484333
1682176	1836.22	2068.43	1.13115	0.177792	0.112611	0.199147
1689457	14180.6	48333.9	2.14923	1.10382	0.00048687	0.00203456
1691389	120.344	132.342	1.09979	0.137231	0.492836	0.605161
1694562	4767.36	4422.15	0.585702	-0.771762	0.00104817	0.00315063
1701496	25160.1	75947.8	1.89843	0.924809	0.000173135	0.00164296
1701688	2167.49	1634.54	0.485466	-1.04256	0.00199787	0.00489004
1703520	241.067	312.844	1.30087	0.379476	0.0236187	0.0624144
1703526	986.002	896.551	0.584491	-0.774747	0.0389952	0.0444424
1704897	581.702	704.476	1.19789	0.260493	0.14713	0.242312
1706153	103.355	138.938	1.37595	0.46043	0.0360004	0.0853934
1706190	6.75219	1.41739	0.296834	-1.75227	0.0603922	0.126805
1706882	182.532	38.6359	0.208016	-2.26523	0.000142456	0.00391802
1707205	2661.1	2116.48	0.510144	-0.971024	0.00779758	0.0120722
1725379	1698.88	1797.47	1.064	0.0894955	0.13843	0.232803
1728753	10437.4	32634	1.96633	0.975503	0.000778617	0.00256544
1728832	1746.68	1575.83	0.578274	-0.790175	0.005605	0.00979923
1737015	60.1165	52.2298	0.875385	-0.19201	0.201829	0.315216
1737621	792.203	682.599	0.543186	-0.880482	0.0597978	0.0659572
1737834	18.0578	33.9906	1.50451	0.589289	0.464949	0.476064
1737834	200.14	226.993	1.13573	0.183615	0.347042	0.472005
1737837	384.8	262.221	0.460679	-1.11817	0.0567333	0.0628468
1749724	4138.76	4298.29	1.04076	0.0576439	0.486736	0.600856
1751012	1053	2541.74	2.41451	1.27173	0.00120577	0.00722423
1753037	999.713	960.099	0.970605	-0.0430442	0.466049	0.582561
1754406	91.1081	100.326	1.12124	0.165093	0.599762	0.699387
1755373	22006.5	70564.8	2.00677	1.00488	0.000386177	0.00196579
1755797	66.6389	55.2918	0.818747	-0.28851	0.422718	0.542046
1763214	58.4282	63.626	1.10143	0.139384	0.36659	0.491853
1772369	2457.58	7432.66	1.89479	0.922042	0.000731934	0.00248732
1774881	2554.88	2610.02	1.03044	0.0432603	0.542021	0.647803
1775391	1182.57	700.886	0.374392	-1.41738	0.00242836	0.00559721
1799340	12244.4	32770	1.69151	0.758313	0.000671026	0.00241194
1809549	545.951	474.391	0.873608	-0.194941	0.250798	0.369054
1810286	1542.33	1070.39	0.443058	-1.17443	0.00436952	0.00816702
1821713	135.28	68.69	0.273348	-1.87119	0.0140059	0.0191464
1822820	1018.57	614.173	0.385626	-1.37472	0.00464354	0.00852421
1823458	225.253	160.255	0.721209	-0.47151	0.000539997	0.00452166
1823763	1151.54	668.027	0.366569	-1.44784	0.00877416	0.0133036
1823993	831.55	570.542	0.689049	-0.537321	0.00400113	0.0153635
1824224	925.593	1492.36	1.62633	0.701624	0.00276088	0.0124598
1825190	170.543	311.817	1.84366	0.882571	0.000200472	0.00399457
1833015	369.605	3699.43	9.91861	3.31014	0.000919778	0.00603156
1834548	294.918	926.418	2.01882	1.01352	0.00119384	0.00339121
1835549	1813.63	1900.79	0.687196	-0.541206	0.0789688	0.0856328
1838157	5.91071	9.92863	1.26617	0.34047	0.686945	0.756619
1839331	6716.14	22311	2.08715	1.06153	0.000395711	0.00196579
1841364	1037.96	974.815	0.599262	-0.73874	0.031785	0.0369627
1841938	642.447	713.793	1.12428	0.168997	0.0114517	0.0353731
1849013	351.087	230.171	0.419368	-1.25371	0.00391917	0.00751663
1877119	219.941	155.516	0.455636	-1.13405	0.0068599	0.0111735
1880994	2454.99	1943.98	0.501384	-0.996011	0.0155225	0.0207775
1883132	1141.19	742.849	0.418987	-1.25502	0.000839517	0.00271391
1885672	5.42528	4.11369	0.665923	-0.586573	0.367349	0.491922
1887347	1685.49	1624.37	0.977234	-0.0332243	0.682922	0.755727
1889405	52.7741	59.5367	1.15545	0.208454	0.244008	0.362145
1900096	252.675	323.976	1.33622	0.418163	0.109142	0.194
1911125	2559.62	2765.03	1.09153	0.12635	0.175798	0.280872
1912693	20.3347	17.4375	0.888182	-0.171074	0.701313	0.767579
1912778	2088.03	2267.3	1.09188	0.126817	0.239626	0.356957
1914750	175.133	51.8192	0.274718	-1.86398	0.0155833	0.045698
1914996	498.917	382.414	0.487578	-1.0363	0.0210454	0.0261486
1917266	270.964	310.413	1.14308	0.192922	0.0306859	0.0764399
1917706	824.845	937.312	0.725463	-0.463026	0.101223	0.10863
1933372	32.0966	116.417	2.49533	1.31923	0.0249773	0.0297183
1934636	187.583	209.303	1.12408	0.168739	0.364733	0.490635
1936576	298.582	324.699	1.09279	0.128016	0.374848	0.499079
1939326	111.657	29.8034	0.271144	-1.88287	0.000898993	0.00603156
1946851	1638.91	1844.8	1.13598	0.183935	0.128401	0.21926
1947029	449.725	484.943	1.09039	0.124842	0.331644	0.456421
1949628	3031.37	10582.9	2.19137	1.13183	0.000591244	0.00231362
1949628	398.18	197.07	0.458609	-1.12466	0.037251	0.0868773
1956133	897.294	896.913	1.0062	0.00892344	0.898712	0.922606
1956680	36.9238	10.4073	0.28917	-1.79001	0.027914	0.0706326
1961135	1128.63	2136.78	1.20041	0.263525	0.101233	0.10863
1961135	1931.29	2056.31	1.02787	0.0396572	0.895034	0.922494
1962355	532.802	307.469	0.366506	-1.44809	0.00626638	0.0106301
1970016	15.3114	24.4355	1.5551	0.637009	0.354392	0.479187
1970226	2220.39	1561.39	0.450815	-1.14939	0.00355946	0.00720299
1970361	208.66	316.111	1.52347	0.607359	0.0176437	0.0498469
1972550	206.327	213.936	1.03212	0.0456112	0.71459	0.779655
1974503	257.603	282.07	1.10097	0.138779	0.124602	0.213823
1976177	138.189	136.772	1.00693	0.0099694	0.956456	0.967594
1979872	390.819	400.87	1.03216	0.0456653	0.707456	0.773085
1980338	2301.46	2382.09	1.03874	0.0548309	0.50765	0.617893
1981027	9172.05	9180.21	1.00461	0.00663597	0.876578	0.913376
1985987	208.324	210.621	1.02463	0.035109	0.536676	0.644197
1986270	547.139	489.291	0.894391	-0.161022	0.213485	0.330928
1988687	760.881	636.826	0.537547	-0.895538	0.00249022	0.0056436
1991825	23.9166	6.60791	0.25449	-1.97432	0.0330125	0.0807876
1992002	1393.83	1075.27	0.504662	-0.986609	0.00655648	0.0109062
1992986	4453.49	1010.98	0.221362	-2.17552	0.000557142	0.00460969
1993700	4.28335	4.23327	1.1459	0.196482	0.743872	0.799059
1995974	1555.14	1663.62	1.07874	0.109344	0.254101	0.370231
2000189	1245.51	1123.16	0.572541	-0.804549	0.0267333	0.0315883
2001676	5786.15	17870.8	1.95821	0.969535	3.71e-05	0.00152746
2005903	1014.11	589.809	0.370347	-1.43305	0.00505465	0.00909636
2008841	844.851	650.2	0.776926	-0.364152	0.0189586	0.0522866
2015880	2739.24	1875.88	0.437825	-1.19157	0.00362438	0.00721572
2016955	7019.33	30309.1	2.7118	1.43925	7.54e-05	0.00152746
2016959	2763.54	8824.16	3.23001	1.69154	3.72e-05	0.00391802
2018040	739.024	490.596	0.4243	-1.23684	0.000129555	0.00160448
2020079	7062.71	30225.5	2.68465	1.42473	7.83e-05	0.00152746
2020083	2789.14	8819.65	3.20624	1.68088	1.96e-05	0.00391802
2021058	208.763	1859.55	8.86643	3.14835	0.00013733	0.00391802
2040996	319.398	84.4578	0.26136	-1.93589	0.00126569	0.00745469
2041171	932.785	1687.9	1.7958	0.844628	0.00461144	0.0170476
2041579	8649.42	26996.4	1.95577	0.967739	0.00074039	0.00248732
2041961	8772.77	28320.1	2.03099	1.02218	0.000597638	0.00231362
2042532	1874.85	2519.73	1.35416	0.437402	0.016073	0.0469292
2042700	790.165	608.913	0.491767	-1.02395	0.00520217	0.00925231
2048364	2863.51	8107.4	1.78696	0.83751	0.00116056	0.00335128
2052183	33.1633	52.6325	1.54287	0.625619	0.31695	0.438604
2052970	964.545	1495.82	1.60548	0.683001	0.0874406	0.169279
2059419	241.07	211.427	0.560362	-0.835568	0.0399344	0.0453119
2061238	19.3748	17.0815	0.580949	-0.783517	0.117203	0.124467
2071481	3350.7	3744.45	0.704385	-0.505564	0.00132105	0.00367416
2072464	11591.2	35612.7	1.93206	0.95014	0.000179577	0.00164296
2075367	126.602	63.0217	0.308982	-1.69441	0.0246001	0.0293374
2081254	18.7127	9.16614	0.495282	-1.01368	0.102546	0.185115
2083906	106.714	20.8324	0.199028	-2.32896	0.000380062	0.00446492
2084046	5422.1	13616.7	1.59364	0.672328	0.00321785	0.00672431
2084696	8647.38	25844.5	1.87398	0.906102	0.00111639	0.00331588
2084981	2463.24	2396.27	0.975585	-0.0356605	0.622384	0.707949
2087289	201.941	80.4441	0.398374	-1.32781	0.00487714	0.0177455
2089707	1865.07	1433.55	0.497011	-1.00865	0.0104728	0.0153363
2093908	36.3689	23.252	0.717862	-0.478221	0.371933	0.496149
2094881	999.527	832.541	0.535595	-0.900785	0.0233053	0.0282522
2095034	1335.93	1156.51	0.85956	-0.21833	0.34518	0.471317
2095133	8056.8	29438.5	2.29489	1.19842	0.000115941	0.00156826
2096620	7.6696	1.11504	0.205702	-2.28137	0.00153607	0.00827571
2102091	1111.75	866.32	0.494246	-1.0167	0.0181515	0.0233869
2105390	1389.33	1190.09	0.858013	-0.220929	0.0706053	0.143481
2108331	3268.25	2837.66	0.865063	-0.209123	0.148397	0.24382
2108643	886.266	705.921	0.511843	-0.966227	0.00632368	0.010692
2111884	357.142	275.167	0.768015	-0.380794	0.0261347	0.0677747
2113485	512.459	552.057	1.0818	0.113435	0.298727	0.417736
2117854	820.631	935.833	1.14806	0.199202	0.139012	0.232803
2122177	29484.3	91064.4	1.93505	0.952375	0.000473262	0.00203456
2126698	10376.5	23303.8	1.41712	0.502958	0.000745623	0.00248864
2126698	88.7388	20.8518	0.237168	-2.07602	0.000488373	0.00447759
2128372	401.831	410.122	1.02845	0.0404682	0.657649	0.733654
2129192	18.5903	35.1293	1.19286	0.254429	0.476982	0.487413
2129192	244.022	291.441	1.15811	0.211771	0.293461	0.413703
2129211	12179.8	38967.4	2.00974	1.00701	0.000173147	0.00164296
2133013	796.422	933.769	0.739823	-0.434747	0.0486342	0.0545319
2137718	11.7432	14.859	0.910128	-0.135859	0.856887	0.865304
2137718	52.371	52.4754	1.00413	0.00595262	0.968179	0.97661
2139290	374.21	101.714	0.265334	-1.91412	0.00090788	0.00603156
2140488	542.239	619.937	1.15072	0.202531	0.179176	0.285613
2144465	25.1697	40.098	1.44114	0.527215	0.2517	0.369054
2152185	582.523	402.115	0.698995	-0.516647	0.00148665	0.00824042
2157218	220.495	248.873	1.15669	0.209996	0.252743	0.369803
2160148	1063.45	924.656	0.559733	-0.837188	0.00576214	0.0100398
2164617	5337.81	4886.56	0.582165	-0.7805	2.28e-05	0.00140542
2166476	1174.27	795.062	0.431688	-1.21194	0.0013838	0.00368536
2169776	527.121	104.366	0.194143	-2.36481	0.000826902	0.00574697
2171595	610.91	688.843	1.13559	0.183447	0.0944436	0.178388
2177601	599.929	600.062	1.00232	0.00334973	0.954628	0.967153
2179058	1256.76	700.028	0.354639	-1.49558	0.00290447	0.00630142
2179565	391.22	405.515	1.05198	0.0731127	0.404801	0.528441
2179846	1207.64	1343.6	1.12168	0.165663	0.139757	0.233487
2185567	793.897	800.201	1.01011	0.0145179	0.875773	0.913376
2185703	95.1488	131.913	1.39976	0.485183	0.101734	0.184128
2188022	7.06014	9.81456	1.22673	0.294816	0.64705	0.726494
2189784	74.7383	97.4431	1.28463	0.361354	0.153135	0.250421
2189847	82.4057	88.6343	1.07933	0.110134	0.595091	0.696276
2189849	225.479	179.006	0.506297	-0.981943	0.0113285	0.0162043
2194032	136.319	223.245	1.64867	0.7213	0.000810912	0.00569277
2194039	38.0037	21.3432	0.566545	-0.819736	0.00188871	0.00924405
2194075	151.933	239.569	1.58212	0.661857	0.0111477	0.0349919
2194087	1142.67	1386.43	0.778902	-0.360486	0.0267123	0.0315883
2195038	1493.06	1755.86	1.18088	0.239857	0.100045	0.182977
2195293	17457.6	55881.3	2.01247	1.00896	0.000146246	0.00164296
2195463	1781.86	2001.51	1.12557	0.170661	0.0776468	0.153745
2196352	1116.39	875.585	0.494729	-1.01529	0.0365378	0.0419206
2213962	37271	108378	1.83222	0.87359	0.000296768	0.00196579
2214028	13538.5	41255.6	1.91453	0.936991	0.000209403	0.00173602
2214674	1307.94	1606.45	1.23574	0.305379	0.00261579	0.0119603
2214822	343.221	494.623	0.921931	-0.117269	0.647003	0.658534
2217380	1323.91	1099.11	0.521778	-0.938491	0.0341278	0.0392441
2220480	1195.52	1270.04	1.066	0.0922136	0.281422	0.402446
2220782	1619.03	1230.37	0.488189	-1.03449	0.00145588	0.0038256
2222714	526.664	550.218	1.05669	0.0795543	0.0873651	0.169279
2223316	942.633	669.269	0.446965	-1.16177	0.0157684	0.0210518
2224949	1315.38	971.805	0.471325	-1.08521	0.0083763	0.0128137
2228857	415.731	391.555	0.960296	-0.0584497	0.719516	0.782572
2236770	1466.97	1630.62	0.71253	-0.488978	0.0647285	0.0709391
2239032	315.462	60.4498	0.192873	-2.37428	0.00078728	0.00558326
2245218	23.0901	20.9331	0.91119	-0.134176	0.651737	0.729399
2246620	1347.41	912.976	0.432063	-1.21069	0.005814	0.0100959
2247124	723.872	902.532	1.2547	0.327346	0.00133398	0.00772594
2253114	755.046	654.427	0.556276	-0.846128	0.00379008	0.00740723
2254372	109.45	139.876	1.29875	0.377127	0.0219187	0.0595058
2258195	1243.3	1182.64	0.603246	-0.729182	0.0517085	0.0576533
2258319	1949.45	1543.75	0.498644	-1.00392	0.000351739	0.00196579
2258759	13421.7	39608	1.85139	0.888605	0.000462885	0.00203353
2261105	154.111	201.864	1.31405	0.394015	0.00293509	0.0129929
2262324	49.2606	40.0845	0.827457	-0.273245	0.182655	0.289169
2262379	2228.19	1769.53	0.507699	-0.977953	0.00793938	0.0121816
2267517	1748.25	1398.53	0.510924	-0.968821	0.0169236	0.0223617
2278142	22.8698	9.28573	0.413309	-1.27471	0.025899	0.0677747
2287265	2756.95	2832.39	1.03529	0.0500301	0.48185	0.597531
2307372	3126.65	3250.89	0.657547	-0.604834	0.00302379	0.00650304
2307678	40159.3	118776	1.86132	0.896329	0.000273276	0.00196579
2311927	2313.1	2353.57	1.02555	0.0363999	0.62101	0.707544
2321887	418.085	386.772	0.594441	-0.750395	0.0230394	0.0281632
2327972	451.633	81.272	0.173105	-2.53028	0.000489636	0.00447759
2327987	192.749	50.2902	0.257718	-1.95613	9.88e-05	0.00391802
2328820	13567.6	40433.2	1.87814	0.909303	0.000440229	0.00203256
2334118	45.361	32.8759	0.443963	-1.17149	0.0651776	0.0712794
2336706	653.593	655.657	0.646043	-0.630298	0.0537343	0.0597823
2340122	9600.24	28322.4	1.85435	0.890911	0.00035611	0.00196579
2344536	430.686	391.582	0.577946	-0.790994	0.0151708	0.0203598
2347969	383.461	116.08	0.294173	-1.76526	0.00369708	0.0146066
2355842	679.251	653.653	0.967173	-0.0481538	0.364719	0.490635
2360330	2285.82	1979.55	0.555649	-0.847754	0.0210614	0.0261486
2361600	680.118	181.138	0.258872	-1.94969	0.00124595	0.00740118
2364483	622.041	679.819	0.70642	-0.501402	0.0937173	0.101199
2365325	1547.35	1190.8	0.492505	-1.02179	0.00791169	0.0121755
2366068	1612.6	1328.42	0.527356	-0.923152	0.0116283	0.0165109
2367656	170.876	1779.09	9.51657	3.25044	0.0121801	0.0369657
2367683	50.0999	591.484	11.1234	3.47553	0.0106345	0.0338161
2367722	1434.16	1403.3	0.632168	-0.66162	0.020325	0.0254806
2369014	603.532	699.839	0.745323	-0.424063	0.0235159	0.0284405
2381263	632.682	203.262	0.208739	-2.26023	0.00114185	0.00331588
2381470	5592.62	19152.1	2.14549	1.10131	0.000192931	0.00168079
2381819	567.502	768.189	1.36237	0.446116	0.0585526	0.124828
2382320	77.174	33.0229	0.429224	-1.2202	0.00378748	0.0148029
2390041	25.637	27.0819	1.08508	0.117804	0.812733	0.85974
2390225	259.161	173.377	0.43692	-1.19456	0.00612022	0.0104165
2392822	2576.01	5213.11	1.2827	0.359187	0.0192178	0.0244116
2395186	363.094	468.578	1.28788	0.364995	0.0139562	0.0418442
2396327	144.968	222.817	1.52505	0.608859	0.0161382	0.0469292
2401078	6296.12	16090	1.59859	0.676803	0.00215706	0.00515687
2404310	35.8524	41.073	1.19267	0.254194	0.43871	0.554671
2415540	2121.41	1469.13	0.443622	-1.1726	0.0068185	0.0111735
2416050	496.436	408.462	0.832638	-0.264238	0.0577981	0.123599
2422057	27.3328	44.0537	1.5694	0.650217	0.06096	0.127612
2425056	218.414	240.948	1.10394	0.142661	0.4381	0.554671
2430562	1509.21	1509.06	1.01141	0.0163652	0.879257	0.914796
2431371	110.282	134.981	1.23385	0.303168	0.035949	0.0853934
2435753	78.6292	92.0486	1.15015	0.20182	0.513068	0.621223
2437979	1185.64	1322.09	0.697811	-0.519092	0.00788202	0.0121662
2439523	8.91418	9.60739	0.679988	-0.556418	0.681697	0.755629
2439677	11691.6	36688.5	1.96514	0.974628	0.000356049	0.00196579
2445923	14473.4	46939.1	2.02693	1.0193	0.00071169	0.00248732
2453006	113.057	102.874	0.570054	-0.810831	0.108851	0.116078
2459690	1898.41	2299.73	1.23082	0.299622	0.0109304	0.03453
2470415	331.574	75.0964	0.232693	-2.1035	0.00173293	0.00885577
2480790	77.292	41.4512	0.342884	-1.54421	0.00249241	0.0056436
2485252	38.0529	16.7124	0.391489	-1.35296	0.0669804	0.138546
2485514	19212.4	61556.9	2.02359	1.01692	0.000295892	0.00196579
2485630	3840.14	1087.65	0.281802	-1.82725	0.000355451	0.00437441
2486866	47.5669	47.4681	0.909376	-0.137052	0.749949	0.803104
2488989	191.358	186.174	0.943085	-0.0845396	0.69619	0.763173
2496685	112.495	28.6008	0.163415	-2.61339	0.000479156	0.00203456
2497030	1153.22	924.473	0.519023	-0.94613	0.0121762	0.017128
2513603	2357.1	2639.49	1.12364	0.168183	0.0933551	0.177758
2525251	13871.1	42638.6	1.92698	0.946345	0.000623043	0.00235473
2526133	572.187	137.148	0.241804	-2.04809	0.000275111	0.00400357
2527354	2306.16	2431.21	1.06653	0.0929301	0.233217	0.350077
2527615	6651.87	19509.2	1.8495	0.887139	9.98e-05	0.00152746
2529897	1800.6	533.64	0.190483	-2.39227	0.000366995	0.00196579
2538578	394.083	937.663	2.36738	1.24329	0.000465715	0.00447759
2542587	771.351	328.781	0.268086	-1.89923	0.00469197	0.00858247
2543688	2216.05	1528.77	0.442122	-1.17748	0.000607274	0.00232939
2545825	2208.74	5913.08	1.67217	0.741719	0.0069243	0.0112274
2547292	345.652	98.6771	0.28705	-1.80063	0.000198806	0.00399457
2549082	24.9366	28.959	1.14201	0.191572	0.504396	0.61501
2550411	8834.01	27531.5	1.95032	0.963714	0.000455711	0.00203256
2550423	3870.83	1296.08	0.334549	-1.57971	0.000242457	0.00399457
2553261	257.488	285.548	1.1205	0.164149	0.225882	0.342769
2554882	10.9863	2.57657	0.225049	-2.15169	0.029683	0.0744754
2558270	490.496	611.116	1.26346	0.337384	0.0149283	0.0440992
2568972	1437.98	1066.28	0.481399	-1.05469	0.00445939	0.00828655
2569166	14.508	46.6318	2.28445	1.19185	0.118661	0.125756
2570347	1648.65	730.882	0.28658	-1.80299	0.00183658	0.00454237
2573244	808.954	884.966	1.09616	0.132456	0.228182	0.344753
2575482	5542.93	19705	2.24701	1.16801	7.39e-06	0.000542983
2575914	9976.55	34337.4	2.15328	1.10653	0.000476988	0.00203456
2577206	332.312	387.6	1.1827	0.242083	0.0266651	0.0682555
2582336	14.0454	13.5314	0.997839	-0.00312066	0.987548	0.991829
2585400	4406.7	4695.61	1.07327	0.102017	0.221042	0.337636
2587183	877.541	1615.54	1.18502	0.244908	0.152824	0.160309
2587533	17.0575	3.94982	0.271791	-1.87943	0.0186627	0.0518822
2596721	201.503	238.341	1.17337	0.230652	0.119809	0.207649
2597183	3189.07	2409.55	0.485852	-1.04141	0.00156237	0.00403345
2598324	992.148	203.97	0.199454	-2.32587	0.000299548	0.00400357
2600491	181.609	138.144	0.453322	-1.14139	0.0667652	0.0728605
2602299	8727.67	28541.9	2.05295	1.0377	0.000176964	0.00164296
2602912	36.8308	8.84448	0.220198	-2.18313	0.0402716	0.092986
2603096	115.246	128.298	1.11274	0.154114	0.429015	0.546111
2603353	476.017	673.119	0.90755	-0.139951	0.301243	0.310299
2612634	416.816	288.399	0.445035	-1.16801	0.00287502	0.00628835
2612938	2084.93	5459.69	1.67871	0.747355	0.00728118	0.0115049
2614020	480.798	912.572	1.90236	0.92779	0.00115002	0.00703139
2614074	3.79043	25.8347	6.51968	2.7048	0.00149395	0.00824042
2616472	1485.78	1212.61	0.521094	-0.940383	0.0113493	0.0162043
2617139	796.44	1005.47	1.27023	0.345093	0.00572432	0.0201949
2617270	2384.26	1817.09	0.490268	-1.02836	0.0102214	0.0150109
2617328	4587.7	13827.1	1.90995	0.933534	8.28e-05	0.00152746
2619175	113.914	130.174	1.18168	0.24084	0.213794	0.330928
2619670	490.858	378.171	0.494955	-1.01463	0.00363594	0.00721572
2620099	38.2379	4.62996	0.121567	-3.04018	0.00352911	0.0142554
2620357	206.239	214.112	1.0388	0.0549175	0.723669	0.78586
2622576	131.428	110.325	0.844555	-0.243737	0.0590306	0.125463
2623071	492.278	384.15	0.501285	-0.996298	0.00430439	0.00807466
2623500	40.8917	9.24752	0.23449	-2.0924	0.0017858	0.0089937
2625173	304.831	418.64	1.39083	0.475945	0.00132078	0.00771381
2625330	1395.61	1357.76	0.614397	-0.702757	0.0194095	0.0244521
2625448	306.547	233.627	0.488939	-1.03227	0.0191201	0.0243864
2625845	7.86208	7.83069	0.95685	-0.063635	0.942602	0.957761
2627915	885.043	1511	1.71573	0.778819	0.00101602	0.00636156
2628033	307.542	250.423	0.524108	-0.932064	0.0120207	0.0169744
2628430	6.13099	12.4293	2.31528	1.21119	0.145632	0.240413
2629635	5.84228	6.79109	1.23369	0.302977	0.74243	0.798744
2637305	764.801	441.862	0.373774	-1.41976	0.00294465	0.00635945
2644095	739.685	646.041	0.562797	-0.829314	0.0220678	0.0272011
2646348	20.2663	8.43524	0.442769	-1.17537	0.101183	0.183609
2646637	2398.99	7477.82	1.97028	0.9784	0.000481044	0.00203456
2651718	185.633	37.7909	0.206961	-2.27257	0.000278187	0.00400357
2662707	134.884	62.2016	0.478042	-1.06479	0.0132342	0.0399902
2664813	261.047	266.207	1.06101	0.0854403	0.630639	0.714998
2664852	3.87168	3.63507	0.81472	-0.295625	0.76359	0.816454
2669202	4.60411	10.231	1.84604	0.884434	0.299801	0.418397
2669823	1477.71	1241.8	0.531964	-0.910601	0.0375215	0.0429534
2672268	502.313	542.851	1.08549	0.118345	0.212405	0.330249
2672882	1098.09	1183.25	1.08482	0.117455	0.239854	0.356957
2679738	1814.49	2015.16	1.1196	0.162987	0.0364001	0.0859306
2681775	295.5	112.448	0.38148	-1.39032	0.00284848	0.0126904
2689383	759.068	789.889	1.05225	0.0734724	0.4171	0.53782
2691050	396.238	435.553	1.11959	0.162972	0.256021	0.372247
2693143	1291.57	1462.43	1.14298	0.192802	0.00941822	0.0304845
2694708	1713.22	1360.46	0.506603	-0.981071	0.00132289	0.00367416
2710390	257.388	311.622	1.209	0.27382	0.0231427	0.0616698
2719135	2175.24	7155	2.08031	1.0568	0.00160417	0.00408191
2724453	6.86983	5.43674	0.805721	-0.311647	0.68396	0.755727
2739701	1052.27	1452.53	1.39733	0.482678	0.0326956	0.0807876
2746315	1153.72	1129.1	0.987512	-0.0181303	0.88877	0.919447
2746544	29.3504	8.98296	0.308526	-1.69654	0.0139681	0.0418442
2749676	3944.35	4073.42	1.0381	0.0539418	0.23755	0.355048
2752591	212.795	274.538	1.28107	0.357351	0.0682792	0.140397
2754197	149.666	33.9928	0.227348	-2.13702	0.0003071	0.00402706
2758306	6127.31	18002.4	1.85292	0.889799	0.00214557	0.00515619
2758543	342.816	359.103	1.04965	0.069903	0.399686	0.52313
2760896	1268.5	885.37	0.446176	-1.16431	0.000873427	0.00275424
2763088	1234.05	1146.75	0.594386	-0.750528	0.0266005	0.0315766
2764973	11.9978	11.207	1.02914	0.0414434	0.942174	0.957761
2782225	10469.6	32367.4	1.95155	0.964624	8.91e-05	0.00152746
2782225	15452.4	15608.5	1.01878	0.0268444	0.635026	0.715305
2792810	3859.39	11711.8	1.90125	0.926951	0.000976787	0.0030064
2793081	1937.03	576.172	0.279417	-1.83951	0.00932933	0.0304845
2799364	2293.21	2279.55	0.63217	-0.661616	0.00134784	0.00368536
2799467	621.312	439.971	0.455768	-1.13363	0.0107301	0.0155807
2815878	7175.16	7683.99	0.680259	-0.555844	0.00558691	0.00979923
2821217	201.949	28.2664	0.139362	-2.84309	0.000242039	0.00399457
2841416	18.9575	21.1789	1.12726	0.172822	0.364976	0.490635
2848657	1339.06	1229.93	0.587693	-0.766866	0.00771333	0.0119778
2857983	1953.29	2009.03	0.658147	-0.603518	0.0295808	0.0345558
2858484	622.476	210.136	0.332977	-1.58651	0.000484329	0.00447759
2868588	2292.21	2759.04	1.21266	0.27817	0.0244644	0.0644043
2869707	26.3115	38.2732	1.57091	0.651602	0.584988	0.596595
2870096	11.3649	4.25866	0.344559	-1.53718	0.103573	0.186486
2873374	2.45602	1.71974	0.778936	-0.360423	0.459988	0.576021
2873603	400.616	442.208	1.10993	0.150468	0.097439	0.18081
2874816	2849.05	3651	1.28953	0.366851	0.00212015	0.0101621
2880225	223.614	439.263	1.22729	0.295479	0.147935	0.155498
2887096	710.163	680.663	0.612883	-0.706317	0.0578113	0.0639032
2891376	12155.4	38440	1.99262	0.994668	0.00010053	0.00152746
2904380	433.727	114.442	0.259326	-1.94716	0.00187039	0.00924405
2909140	251.757	66.3402	0.269881	-1.8896	0.000358765	0.00437441
2909257	43.7637	9.22269	0.222369	-2.16897	0.000393646	0.00446492
2915215	1715.53	1469.42	0.549252	-0.864459	0.00361999	0.00721572
2915821	259.425	387.077	1.51796	0.602137	0.000433061	0.00447759
2916064	1439.71	1630.33	1.14226	0.191887	0.00836261	0.0279424
2916379	251.357	173.728	0.421723	-1.24563	0.0236965	0.0284579
2921999	1455.63	1367.74	0.947577	-0.0776849	0.160108	0.259989
2922339	2250.22	1457.14	0.411258	-1.28188	0.00723353	0.0115049
2932971	349.551	357.858	1.01343	0.0192523	0.922163	0.942505
2934312	1904.65	1945.17	1.02675	0.0380895	0.612355	0.704614
2940997	7424.08	5333.91	0.457878	-1.12696	7.32e-06	0.000542983
2945983	1931.94	2208.9	1.14776	0.198815	0.0352806	0.0842613
2951186	851.843	935.946	1.10201	0.140142	0.246877	0.364288
2954107	292.158	348.355	1.21838	0.284966	0.0597956	0.125933
2954815	1412.76	1558.82	1.11138	0.152356	0.113473	0.200161
2955678	91.8171	177.473	1.2942	0.372063	0.43464	0.445918
2955678	853.894	963.995	1.13084	0.17739	0.10576	0.18944
2956646	355.092	377.473	1.1103	0.150954	0.477069	0.593136
2957904	1473.19	1338.54	0.916498	-0.125796	0.0980795	0.18081
2958854	1142.9	1286.47	1.13126	0.177929	0.0897244	0.171805
2959237	1762.18	1921.28	1.09937	0.136683	0.0708193	0.143497
2959694	1355.61	1169.91	0.558687	-0.839889	0.00533323	0.00945269
2987235	179.797	260.072	1.45073	0.536778	0.0337248	0.0815985
2988925	474.225	332.022	0.443974	-1.17145	0.000324315	0.00196579
2992253	169.178	189.728	0.6947	-0.525538	0.252093	0.260716
2993598	1380.72	1793.21	1.31277	0.392614	0.0225032	0.0606192
2996774	1118.87	615.05	0.542577	-0.882101	0.00504418	0.0181643
2997839	1436.56	6637.76	2.8866	1.52937	0.000556321	0.00225157
2998469	28138.8	31928.2	0.707016	-0.500186	0.0239308	0.0286662
2999356	1243.31	1026.72	0.53002	-0.915881	0.0206289	0.0257361
3004201	2208.93	887.425	0.250204	-1.99882	0.000444244	0.00203256
3006861	776.571	690.008	0.890373	-0.167518	0.0994096	0.182777
3009590	57.3484	310.297	3.48139	1.79966	0.00385814	0.00745521
3009923	124.662	758.955	4.08528	2.03043	0.00232524	0.0054574
3010506	5.47341	5.81453	1.77184	0.825249	0.45204	0.569145
3011643	63.677	10.4634	0.16876	-2.56695	0.00444197	0.0165089
3013523	5756.68	21477.2	2.34451	1.22929	0.000616314	0.00234656
3014687	243.429	55.4173	0.230528	-2.11698	0.000267996	0.00400357
3016202	2486.39	2782.23	1.12784	0.173567	0.0979832	0.18081
3017195	854.554	759.396	0.569077	-0.813303	0.0137487	0.0188953
3025370	8060.96	8646.89	1.08191	0.113577	0.00481682	0.0177126
3033472	3900.96	4304.81	0.701593	-0.511294	0.0028272	0.00621017
3033487	276.761	318.874	1.13407	0.181513	0.379172	0.502909
3034326	3146.11	8558.12	1.69942	0.76504	0.00317134	0.00668061
3036683	1022.03	2601.3	1.58955	0.668622	0.00472814	0.00858914
3039245	203.55	223.805	1.08739	0.120865	0.56457	0.669584
3041257	550.891	292.412	0.342353	-1.54644	0.0178573	0.0233553
3041842	262.754	271.082	1.02568	0.0365785	0.897275	0.922494
3042179	4020.64	11466	1.78513	0.836032	0.00164343	0.0041612
3043076	390.6	215.348	0.355401	-1.49248	0.00159559	0.00408028
3043840	7.96472	5.87756	0.878084	-0.187569	0.793544	0.843292
3051410	1246.77	2143.15	1.7233	0.785173	0.0193063	0.0528263
3052877	294.202	115.281	0.392645	-1.3487	0.00428202	0.0161994
3058218	196.143	48.9976	0.248671	-2.00769	0.00188664	0.00924405
3064092	241.67	122.218	0.495349	-1.01348	0.0220996	0.0597636
3064797	1078.36	956.703	0.569888	-0.811251	0.000450935	0.00203256
3065026	424.556	520.083	1.223	0.290421	0.0595264	0.125747
3066697	464.155	105.99	0.224589	-2.15464	0.00146664	0.00824042
3069494	37.9384	36.8466	1.00003	4.49e-05	0.99992	0.99992
3072585	68.8628	82.4868	1.24391	0.314881	0.180625	0.286609
3075215	48.0866	54.6476	1.1475	0.198493	0.559622	0.665988
3079709	1818.92	1735.2	0.961932	-0.0559939	0.136751	0.230684
3085946	307.292	320.429	1.04389	0.0619725	0.328107	0.452449
3091751	3110.79	3520.96	1.142	0.191559	0.0275641	0.0701724
3099771	398.859	250.687	0.40366	-1.30879	0.0023247	0.0054574
3100300	234.497	292.188	1.24541	0.316618	0.0704622	0.143481
3100529	122.056	86.3873	0.454018	-1.13918	0.0212905	0.026306
3102298	14043.6	42799.7	1.92211	0.94269	5.44e-05	0.00152746
3107016	196.707	223.402	1.14764	0.198676	0.0382117	0.0885237
3111844	215.627	228.84	1.06967	0.0971595	0.409402	0.530847
3113798	192.694	216.757	1.12121	0.165051	0.113778	0.200192
3117084	1203.09	1087.61	0.57674	-0.794006	0.00685442	0.0111735
3119195	131.54	139.91	1.03316	0.0470663	0.885086	0.918172
3119703	1236.54	1352.83	1.1102	0.150813	0.126452	0.216464
3130753	1230.11	288.64	0.234746	-2.09083	0.000111295	0.00391802
3139088	25.2125	17.9981	0.732014	-0.450058	0.190618	0.299728
3150846	10742.4	36578.6	2.14416	1.10041	6.02e-05	0.00152746
3151023	8440.75	25983.5	1.93772	0.954363	0.000440357	0.00203256
3151622	7065.15	7185.87	1.03094	0.0439639	0.673277	0.748684
3162583	2164.25	1921.44	0.568701	-0.814257	0.0164497	0.0217916
3172106	186.949	179.902	0.620225	-0.689135	0.198654	0.207116
3173329	41.4402	16.883	0.414883	-1.26923	0.0030823	0.0133887
3178427	5421.03	3113.6	0.367304	-1.44496	4.22e-05	0.00152746
3184369	57.9032	17.9852	0.322163	-1.63414	0.0116456	0.0358127
3190045	2737.46	2778.91	1.02452	0.0349469	0.41175	0.532898
3190051	268.237	67.8779	0.254087	-1.97661	0.000451471	0.00447759
3190572	2000.39	2108.2	1.06356	0.0889078	0.216734	0.334309
3194888	567.898	568.614	1.00998	0.0143292	0.893073	0.922267
3200289	1345.06	4542.68	2.12357	1.08649	0.000684343	0.00244272
3208538	1883.34	7285.4	2.42864	1.28015	0.000314265	0.00196579
3212311	1870.65	2110.82	1.14063	0.189828	0.108348	0.193235
3216389	65.467	15.6295	0.23958	-2.06142	0.000288299	0.00400357
3230954	788.503	691.922	0.563019	-0.828746	0.00954597	0.0142634
3231058	1340.52	1379.95	0.658231	-0.603335	0.0192823	0.0244116
3232048	1308.08	413.349	0.31772	-1.65417	0.00258237	0.0119603
3233470	1583.32	1258.44	0.511735	-0.966532	0.0140455	0.0191496
3235894	1.7375	3.12472	1.55138	0.63355	0.282588	0.403283
3247032	66.8634	5.78322	0.0840457	-3.57268	0.000928775	0.0060327
3262471	17.3387	5.7326	0.408504	-1.29158	0.122599	0.211956
3265049	316.746	210.188	0.656678	-0.606742	0.0113808	0.0353111
3266657	48.3101	11.503	0.241081	-2.05241	0.00560199	0.0198642
3268919	8.68	1.11504	0.218633	-2.19342	0.0664967	0.138369
3272180	2304.74	1681.31	0.467186	-1.09793	0.00606176	0.0103513
3273492	209.581	39.0192	0.187842	-2.41241	0.000160287	0.00391802
3273673	1049.99	847.264	0.522121	-0.937545	0.0027458	0.0061097
3277531	175.973	38.5333	0.212698	-2.23312	0.00331017	0.0140779
3278613	1248.24	1342.93	1.08214	0.113881	0.0748691	0.149454
3284727	621.806	544.407	0.558637	-0.840017	0.0340922	0.0392441
3287069	2374.99	1899.16	0.513472	-0.961643	0.00182527	0.00454237
3287571	256.578	91.4889	0.359146	-1.47736	0.000137354	0.00391802
3287661	1344.61	776.631	0.58269	-0.7792	0.000228743	0.00399457
3287693	2004.37	1529.12	0.48765	-1.03608	0.00385563	0.00745521
3288701	1266.68	799.211	0.40362	-1.30893	0.00113759	0.00331588
3289865	313.959	215.602	0.697722	-0.519276	0.00069633	0.00518561
3290723	1537.37	1037.56	0.432165	-1.21034	0.0118766	0.0168171
3292491	1879.35	2110.91	1.14101	0.190313	0.0976914	0.18081
3293027	508.134	373.851	0.471416	-1.08493	0.00710453	0.0114474
3293030	551.421	152.292	0.273123	-1.87238	0.000701134	0.00518561
3293181	105.521	28.8522	0.271702	-1.8799	0.00352293	0.0142554
3294496	1810.5	1499.3	0.833218	-0.263235	0.00700018	0.0238487
3295598	10882	34592	2.00108	1.00078	0.0002043	0.00173602
3295842	168.283	57.4896	0.340616	-1.55378	0.00335054	0.0140779
3297391	129.233	37.7225	0.279118	-1.84105	0.00348001	0.0142554
3298646	3724.26	11456	1.93862	0.955028	0.000325306	0.00196579
3298967	1422.56	951.774	0.432024	-1.21082	0.00154068	0.00399954
3299812	1636.67	1835.77	1.13413	0.181587	0.0179901	0.0504159
3300006	1836.67	1328.88	0.464238	-1.10706	0.00605263	0.0103513
3300551	940.866	1098.23	1.17064	0.227299	0.0454398	0.102979
3310960	301.656	77.2457	0.251713	-1.99015	0.00152532	0.00827571
3314715	608.988	597.792	0.630565	-0.665283	0.0179714	0.0233856
3336868	640.272	145.138	0.221841	-2.1724	0.00207457	0.0100127
3344016	23.9305	30.3579	1.26631	0.340629	0.0480157	0.10695
3357438	11067.2	30275.4	1.71519	0.778365	0.000723193	0.00248732
3367037	11.9455	20.6318	1.73686	0.796483	0.218972	0.33571
3375165	1503.64	1420.98	0.956809	-0.0636969	0.315938	0.438277
3382950	333.62	724.252	2.17622	1.12182	0.00225946	0.0107557
3383688	410.868	331.974	0.496844	-1.00913	0.074845	0.0815049
3384585	620.439	600.173	0.972914	-0.0396155	0.741512	0.798744
3395716	1222.75	300.956	0.247698	-2.01334	0.000607077	0.00484333
3396194	3756.38	1983.74	0.339606	-1.55807	0.000282964	0.00196579
3397057	2735.26	620.282	0.222241	-2.1698	0.000522112	0.00448067
3402185	120.191	129.241	1.11533	0.157465	0.501358	0.612379
3403370	31.5595	33.3564	1.06389	0.0893537	0.542477	0.647803
3404052	2491.16	2721.98	0.699658	-0.515279	0.0441624	0.0498889
3404052	422.687	115.749	0.271142	-1.88288	0.0001158	0.00391802
3404067	386.145	72.7606	0.186689	-2.42129	9.41e-05	0.00391802
3405708	774.519	229.266	0.300053	-1.73671	0.000241602	0.00399457
3414232	3653.37	2624.69	0.461424	-1.11584	0.00491721	0.00889946
3416657	24.8394	29.1848	1.56243	0.643791	0.583707	0.684734
3418033	965.963	780.848	0.5186	-0.947305	0.00742872	0.0116229
3444417	4008.1	4496.47	0.709758	-0.4946	0.00116907	0.00335698
3451019	58.1704	149.779	1.8233	0.866551	0.130466	0.137699
3452230	8114.76	21718.7	1.68011	0.748554	0.000865302	0.00274546
3452716	499.184	531.083	1.07197	0.100266	0.612281	0.704614
3453237	984.464	1027.06	1.04957	0.069794	0.430294	0.546717
3456722	22.8037	7.60233	0.155877	-2.68152	0.0291125	0.034164
3465115	21.5172	7.75468	0.381332	-1.39088	0.00580755	0.0203633
3465820	76.3667	21.0215	0.283342	-1.81939	0.00162568	0.00867384
3470209	610.454	462.972	0.48149	-1.05442	0.0231409	0.028171
3471074	218.814	134.388	0.379477	-1.39792	0.0396526	0.0450916
3475872	1149.14	1037.17	0.571952	-0.806035	0.00132956	0.00367416
3495004	1985.21	1523.11	0.494349	-1.0164	0.00332676	0.00689498
3497484	2393.56	2559.32	1.08147	0.112996	0.219298	0.33571
3502406	319.78	197.367	0.603602	-0.728331	0.0885266	0.170895
3505861	1772.56	2065.44	0.74512	-0.424455	0.045095	0.0508308
3508511	2.62711	6.46336	2.8907	1.53142	0.0714262	0.144306
3511066	123.106	753.991	5.95267	2.57354	0.0100275	0.0321157
3513262	3106.15	4694.76	0.958699	-0.0608496	0.263836	0.272313
3521045	263.267	404.536	1.05426	0.0762248	0.90456	0.909871
3521045	1101.53	1243.07	1.13404	0.181473	0.046491	0.104567
3529028	1847.49	1421.21	0.491709	-1.02412	0.0124541	0.0173952
3529281	2261.75	1753.5	0.495204	-1.01391	0.00679844	0.0111735
3531549	238.922	703.363	1.8398	0.879551	0.0340393	0.0392441
3535205	12343	35769	1.82062	0.86443	0.000365903	0.00196579
3540298	2014.3	1733.84	0.551288	-0.859122	0.0115054	0.0163816
3541464	12911.5	40697	1.98234	0.987204	0.000288435	0.00196579
3541622	566.131	683.928	1.23093	0.299745	0.0232482	0.0616698
3543789	694.967	512.77	0.473137	-1.07967	0.0150678	0.0202744
3549678	4675.97	12204.8	1.63102	0.705778	0.00362998	0.00721572
3552127	1020.36	1141.98	1.12774	0.173429	0.0328317	0.0807876
3556706	2823.5	1932.75	0.437515	-1.19259	0.00313307	0.00668061
3563856	2568.07	5844.18	1.43746	0.523522	0.00144433	0.0038256
3572229	7.2462	8.54848	1.35079	0.4338	0.499618	0.611328
3581495	1024.83	2495.74	2.42664	1.27896	0.00351853	0.0142554
3591177	1257.86	1066.38	0.859001	-0.219268	0.0486652	0.107714
3594280	12667.6	37161.4	1.83944	0.879266	0.00039664	0.00196579
3594703	42.8334	15.5283	0.368849	-1.4389	0.0023853	0.0112774
3594754	1153.41	1035.37	0.578588	-0.789393	0.0230675	0.0281632
3599521	1228.08	950.951	0.503055	-0.991213	0.00753753	0.0117403
3600452	370.49	362.489	0.989753	-0.0148589	0.889019	0.919447
3600898	3313.28	3520.86	1.07438	0.103508	0.130733	0.222695
3601186	961.942	701.65	0.466622	-1.09967	0.00743957	0.0116229
3601367	480.021	534.632	1.14555	0.196035	0.267515	0.386535
3602069	33.683	30.5271	0.929006	-0.106241	0.80789	0.85592
3615088	49.0457	38.0305	0.802684	-0.317097	0.253644	0.370231
3616484	2258.54	802.158	0.227703	-2.13477	0.000362283	0.00196579
3617051	2653.23	3070.18	1.15792	0.211537	0.0489775	0.108061
3617373	755.217	864.543	1.15805	0.211698	0.0172997	0.0490746
3628612	1681.03	459.816	0.275358	-1.86062	0.000191911	0.00399457
3630016	390.737	101.921	0.255284	-1.96983	0.00169893	0.00874632
3635229	4063.47	2567.66	0.398776	-1.32635	0.000315349	0.00196579
3635626	399.33	93.114	0.235272	-2.0876	0.000919921	0.00603156
3643500	473.475	230.862	0.489895	-1.02945	0.000275703	0.00400357
3645361	7.8888	10.1615	1.24054	0.310964	0.497571	0.609898
3647416	52.9184	143.023	2.52872	1.33841	0.0164739	0.0475077
3655722	11270.4	36988.9	2.06285	1.04464	0.000337332	0.00196579
3660730	720.997	679.765	0.950121	-0.0738162	0.376167	0.499878
3661068	16195.4	48940.8	1.90656	0.930969	0.000102456	0.00152746
3661541	2431.86	543.701	0.223048	-2.16458	0.000247146	0.00399457
3662309	3593.26	4001.26	0.706022	-0.502214	0.00316054	0.00668061
3666021	97.9491	15.8753	0.1568	-2.67301	0.00252337	0.0117907
3681027	677.061	382.442	0.363545	-1.45979	0.000506832	0.00207488
3685308	6.23256	7.1624	1.14445	0.194653	0.616815	0.705076
3685931	392.114	97.2903	0.247744	-2.01308	0.00324914	0.0140258
3692498	311.337	240.89	0.785305	-0.348675	0.00338517	0.0140779
3696188	193.376	216.777	1.11015	0.150759	0.261424	0.37852
3715258	24202.5	71144.2	1.84786	0.885855	0.000634312	0.00237983
3722193	2528.82	2832.07	1.14391	0.193976	0.26905	0.387946
3725192	861.051	733.581	0.545816	-0.873513	0.0192686	0.0244116
3731656	10623.9	30116.2	1.78876	0.838958	0.000398115	0.00196579
3735714	192.299	39.9833	0.209779	-2.25306	0.00016655	0.00391802
3736656	429.016	113.412	0.263191	-1.92582	0.000227965	0.00399457
3740838	3.13285	3.48361	1.37381	0.458185	0.631694	0.715029
3743849	6.75668	18.2329	1.72511	0.786688	0.047301	0.0532007
3745634	1279.88	1011.2	0.501711	-0.995071	0.0181544	0.0233869
3750429	381.53	86.1838	0.229252	-2.125	0.000423564	0.00447759
3750770	392.47	416.129	0.679992	-0.556411	0.0150064	0.0202449
3752227	977.004	784.359	0.508858	-0.974666	0.00914216	0.01374
3755636	833.041	625.642	0.478973	-1.06198	0.0162137	0.0215345
3759051	1071.22	463.143	0.428687	-1.222	0.000430803	0.00447759
3776047	2902.34	2259.42	0.497879	-1.00613	0.00647058	0.0108335
3779268	3299.02	3493.07	1.06878	0.095965	0.0167937	0.0482299
3780915	5234.02	5009.16	0.609064	-0.715333	2.46e-05	0.00140542
3784021	1702.82	1097.4	0.663989	-0.590769	0.0669762	0.138546
3785745	616.809	515.132	0.536471	-0.898427	0.00923973	0.0138461
3787079	1237.33	873.216	0.443052	-1.17445	0.0239815	0.0286662
3790331	154.087	152.531	1.00482	0.00694115	0.951094	0.964979
3806138	125.336	42.1071	0.327058	-1.61238	0.00356354	0.0142554
3806563	34.4197	49.3818	1.51391	0.598275	0.100747	0.183609
3808131	556.12	588.024	1.05975	0.0837297	0.397709	0.52251
3808367	1205.31	1265.68	1.05672	0.0795989	0.245253	0.362662
3808390	881.783	1040	1.18086	0.23984	0.051442	0.112428
3810002	220.711	51.6374	0.231066	-2.11363	0.00434437	0.016233
3810339	1084.81	1087.06	1.01766	0.0252577	0.770214	0.822271
3810353	661.818	492.019	0.476544	-1.06932	0.00388295	0.00747505
3816112	597.94	558.743	0.948732	-0.0759268	0.60639	0.704111
3817872	2124.28	5400.14	2.54537	1.34787	4.13e-05	0.00391802
3824509	24.4512	8.73758	0.350306	-1.51331	0.0144957	0.0432383
3824797	1121.24	960.657	0.547244	-0.869745	0.000820093	0.0026679
3827301	9713.64	27229.4	1.75921	0.81493	0.00183816	0.00454237
3828572	1027.66	973.976	0.602567	-0.730807	0.0500708	0.0559486
3829257	1216.99	769.779	0.407294	-1.29586	0.00600456	0.0103222
3831881	910.275	3792.21	4.1596	2.05644	0.00252778	0.0117907
3832284	289.523	73.3082	0.25054	-1.99689	0.000701362	0.00518561
3838953	132.733	143.601	1.06291	0.0880222	0.734547	0.795187
3843825	1746.03	1768.87	1.02173	0.0310175	0.63452	0.715305
3846857	2189.11	1549.34	0.453384	-1.1412	0.00458614	0.00847941
3857480	1302.08	1008.27	0.495211	-1.01388	0.00729416	0.0115049
3858362	49.7856	58.2832	1.20338	0.267095	0.166373	0.269532
3859576	5.6434	8.57386	1.53717	0.620281	0.251671	0.369054
3868807	2415.07	7486.01	1.94625	0.960698	0.000855905	0.00273252
3872321	61.7236	15.9319	0.265019	-1.91583	0.000938773	0.00604118
3872597	435.459	439.868	1.03148	0.0447196	0.623432	0.707982
3878503	621.611	634.231	1.03628	0.0514148	0.61802	0.705294
3880230	16620.7	48062.7	1.81772	0.862131	0.000227416	0.0018257
3880230	788.005	806.376	1.03217	0.0456829	0.737068	0.796675
3883203	16931.1	48836	1.81323	0.858561	0.000353195	0.00196579
3883460	1057.84	849.406	0.510547	-0.969883	0.000568132	0.00226589
3886523	5330.58	18538.3	2.1801	1.12439	0.00113817	0.00331588
3892173	713.241	171.053	0.234381	-2.09307	0.000960461	0.00611964
3892753	9994.57	29528	1.86063	0.895791	0.000154273	0.00164296
3893411	1842.38	492.291	0.264693	-1.91761	0.000638388	0.00492977
3894594	617.865	495.659	0.515619	-0.955622	0.00194656	0.00478725
3894597	1683.6	1036.95	0.39561	-1.33785	0.00324039	0.00674316
3896739	7622.08	24868.7	2.05318	1.03786	9.48e-05	0.00152746
3896739	4514.75	5208.49	1.16396	0.219045	0.149948	0.245788
3897747	3924.48	3950.66	0.642793	-0.637574	0.00238435	0.00554551
3903496	10458.7	23150.4	1.39052	0.475625	0.00517535	0.00923656
3904436	630.221	566.217	0.906662	-0.141362	0.196575	0.308396
3910348	1890.19	1568.13	0.828056	-0.2722	0.0818941	0.161236
3911492	24137.6	51120.3	1.3291	0.410455	0.0236657	0.0284579
3911496	1838.18	980.896	0.343548	-1.54142	0.00146449	0.0038256
3912257	356.294	285.227	0.8207	-0.285073	0.0454884	0.102979
3914187	596.457	485.512	0.509431	-0.973042	0.0624301	0.0685664
3936819	20379.4	63018.3	1.93997	0.956031	0.000405643	0.00196698
3939606	4816.76	7467.59	0.983364	-0.0242023	0.766934	0.775992
3941689	6868.57	20791.9	1.9176	0.939305	7.43e-05	0.00152746
3945876	70.1459	22.6345	0.333268	-1.58525	0.000477851	0.00447759
3953493	548.841	432.41	0.503594	-0.989667	0.0211382	0.0261809
3954146	6352.61	18050.4	1.78276	0.834116	0.000398713	0.00196579
3954850	4720.66	4341.02	0.585494	-0.772274	0.000154269	0.00164296
3960282	2905.65	3041.93	1.05522	0.0775393	0.0738347	0.148018
3973653	10287.8	134802	8.24186	3.04297	3.19e-06	0.000531834
3973921	1170.39	1317.84	1.13417	0.181639	0.0739026	0.148018
3978784	1611.79	1264.04	0.501646	-0.995259	0.00334949	0.0069142
3981058	539.179	642.547	1.23988	0.310196	0.15635	0.254481
3991847	1177.24	1245.14	1.06449	0.0901633	0.0681512	0.140397
3993441	966.843	385.48	0.245003	-2.02913	0.00715928	0.0114638
4009356	750.457	2616.67	3.51901	1.81517	0.000149017	0.00391802
4010914	466.813	499.344	1.09077	0.12535	0.420785	0.541566
4016753	1541.56	1593.52	1.0469	0.0661298	0.423553	0.542117
4017382	3027.34	3127.96	0.651444	-0.618287	0.00124794	0.00350514
4036726	2084.89	2192.26	0.677268	-0.5622	0.0290191	0.0341323
4037987	1953.94	1404.08	0.463834	-1.10832	0.00136742	0.00368536
4038707	870.278	625.824	0.464412	-1.10652	0.022576	0.0277609
4038898	10550	36065.5	2.14036	1.09786	0.000401572	0.00196579
4038898	3213.36	3154.16	0.989155	-0.0157319	0.782775	0.8344
4042144	5.27087	15.5584	2.00259	1.00186	0.240697	0.249936
4052602	16.0556	14.4325	0.913618	-0.130338	0.749028	0.803104
4058669	31.9208	38.7118	1.60008	0.67814	0.568439	0.671879
4060554	1540.64	2753.52	1.80092	0.848735	0.00115335	0.00703139
4080373	10192.4	17066.4	1.0663	0.0926167	0.0486968	0.0545319
4080577	1027.24	1139.26	1.11822	0.161203	0.333958	0.457793
4095896	1177.47	1300.16	1.11173	0.152808	0.0338135	0.0815985
4104674	3.13285	3.50251	1.49035	0.575655	0.490965	0.60393
4104749	693.53	1175.93	1.69693	0.762926	0.00396817	0.0153215
4107733	629.312	684.281	1.09497	0.130887	0.0696841	0.142442
4110166	1091.99	637.616	0.371809	-1.42736	0.00156944	0.00403345
4112924	1205.77	1120.74	0.941427	-0.0870782	0.30775	0.42863
4114274	302.188	354.534	1.20175	0.265137	0.026073	0.0677747
4121427	1491.88	1022.75	0.444592	-1.16944	0.00180087	0.00451535
4126777	3066.12	3750.42	1.23965	0.309928	0.00943046	0.0304845
4130122	1367.86	1603.08	1.17801	0.236358	0.0060838	0.0211412
4130803	188.685	292.562	0.986489	-0.0196258	0.952014	0.952014
4140030	2582.58	2016.04	0.501809	-0.994791	0.0050614	0.00909636
4141433	1097.33	18993.9	17.3394	4.11598	0.000112081	0.00391802
4145916	699.479	1685.96	1.4875	0.572891	0.0277591	0.0327252
4155397	162.526	185.012	1.15141	0.203408	0.145145	0.240181
4157703	1302.21	1493.4	1.16178	0.216336	0.0299611	0.0749028
4163515	43.4118	45.0169	1.05595	0.0785465	0.8011	0.850022
4165288	8990.29	27609.9	1.93858	0.955001	0.000172478	0.00164296
4171671	14790.4	37549	1.59893	0.677103	0.00064757	0.00239603
4171852	1837.82	1575.74	0.549379	-0.864127	0.0111811	0.0160668
4172093	4862.18	4242.23	0.557533	-0.842871	8.59e-05	0.00152746
4176148	295.801	353.557	1.26913	0.343837	0.154429	0.251943
4177537	7025.14	22774.4	2.04069	1.02906	0.00039675	0.00196579
4178875	21884.4	64526.4	1.85098	0.88829	0.000359732	0.00196579
4181247	92.5303	27.825	0.304234	-1.71675	0.000522208	0.00448067
4182316	3537.54	3001.28	0.538409	-0.893225	6.08e-06	0.000542983
4188521	756.451	824.609	1.09887	0.136022	0.0187674	0.0519656
4200913	2311.51	1777.65	0.775435	-0.366922	0.0117115	0.0358568
4203270	267.906	281.232	1.04975	0.0700478	0.519054	0.62561
4205816	941.886	367.197	0.388326	-1.36466	0.00643482	0.0221849
4207589	801.146	2348.97	2.95852	1.56488	0.00110963	0.00688564
4207794	157.2	314.639	1.26838	0.342984	0.0792345	0.08574
4211810	448.411	488.461	1.10365	0.142289	0.40537	0.528441
4213794	555.363	153.37	0.277748	-1.84815	0.000143436	0.00391802
4230777	395.079	1436.77	2.31418	1.2105	0.00587082	0.0101603
4231174	232.398	65.5218	0.280925	-1.83174	0.00166134	0.00874004
4234229	351.794	365.552	1.0467	0.0658512	0.332544	0.456755
4260926	2294.86	1044.18	0.458225	-1.12587	0.000227113	0.00399457
4264630	1115.39	242.308	0.215902	-2.21155	0.000122818	0.00391802
4265765	5.32264	8.94517	1.64302	0.716349	0.0977499	0.18081
4267800	2351.7	1829.97	0.500507	-0.998538	0.00350315	0.00711706
4269476	11219.6	23419	1.30957	0.389097	0.023671	0.0284579
4269600	24.1668	24.947	1.03574	0.0506647	0.929365	0.948471
4271174	1573.9	1130.93	0.461181	-1.11659	0.00100664	0.00307196
4273587	235.162	838.366	2.28358	1.1913	0.0121962	0.017128
4275006	6.32879	3.93093	0.670421	-0.576861	0.289904	0.410353
4275389	430.443	147.404	0.348442	-1.52101	0.000169123	0.00391802
4277048	684.504	449.36	0.419673	-1.25266	0.00731929	0.0115049
4277195	31.6514	35.5796	1.18763	0.248082	0.612317	0.704614
4280556	46.2913	15.8117	0.353905	-1.49857	0.00851007	0.028299
4287283	12459.3	38278	1.93393	0.951534	0.000158698	0.00164296
4294579	4681.39	4835.81	1.04047	0.0572298	0.289243	0.410253
4299401	425.673	109.877	0.260827	-1.93883	4.19e-05	0.00391802
4302294	49.5451	56.1737	1.25356	0.326026	0.516677	0.624505
4304479	195.641	45.067	0.233537	-2.09828	0.000289292	0.00400357
4306137	316.088	145.426	0.290671	-1.78254	0.00010565	0.00152746
4307237	50.6816	64.6595	1.25574	0.328533	0.108434	0.193235
4310642	18.9853	21.1669	1.08529	0.118079	0.601896	0.7007
4317684	67.8706	11.2572	0.179839	-2.47522	0.00168028	0.00874004
4318484	242.373	153.228	0.402426	-1.3132	0.000128264	0.00160448
4319535	1938.73	1687.61	0.886742	-0.173414	0.135928	0.230352
4319735	1123.77	1668.25	1.4897	0.575022	0.00430394	0.0161994
4320034	486.331	99.6161	0.132373	-2.91732	0.000149683	0.00164296
4323568	7147.81	16671.9	1.45774	0.543734	0.0096725	0.0144106
4324000	7.88023	1.11504	0.2153	-2.21558	0.0211067	0.0575262
4329927	128.593	153.767	1.20441	0.26833	0.00993249	0.0319587
4333958	1148.8	967.94	0.845772	-0.241659	0.0147204	0.0437208
4336420	196.36	54.2461	0.273521	-1.87027	0.000430422	0.00447759
4337024	691.912	206.867	0.298593	-1.74375	0.000161123	0.00391802
4340015	3631.25	10475.9	1.81563	0.860472	0.000234428	0.0018257
4343509	17223.8	54017.7	1.97203	0.979679	0.000343238	0.00196579
4344466	566.214	503.589	0.569911	-0.811192	0.0181144	0.0233869
4346367	52.958	18.0294	0.353979	-1.49826	0.000573163	0.00468645
4353344	1754.63	1357.15	0.499205	-1.0023	0.00407676	0.00776094
4353987	373.492	413.594	1.10901	0.149277	0.0264206	0.0682555
4354068	431.452	101.497	0.234473	-2.09251	0.00116906	0.00706519
4354557	96.8414	141.769	1.4507	0.536747	0.119657	0.207649
4354899	13909.3	34879.5	1.58295	0.662613	0.000234385	0.0018257
4368254	4.08447	5.59411	1.31579	0.395929	0.458421	0.575094
4380642	97.5908	105.981	0.706242	-0.501765	0.16217	0.169767
4385739	96.0149	138.639	1.45198	0.538021	0.0626282	0.13071
4386030	293.396	464.379	1.59575	0.674238	0.000477398	0.00447759

## Sheet: Pi_RIF+INH_input
Table S3. TnseqDiff results - Pi starved RIF+INH/Input
TA site	Mean.Input	Mean.Output	FC	log2FC	p-value	p-adjusted value
4119	1327.2	3221.97	1.60417	0.68183	0.00152265	0.00294227
9101	14.295	17.8503	1.25001	0.321938	0.104966	0.238403
10827	1406.12	433.745	0.195572	-2.35423	0.00114506	0.00241214
11734	361.8	180.319	0.494125	-1.01705	0.000372074	0.00724685
22200	143.729	130.757	0.496093	-1.01132	0.208652	0.216224
25235	16.4537	13.4381	0.821023	-0.284506	0.379201	0.564335
25488	29.9115	70.211	2.26409	1.17893	0.00203359	0.0178904
28993	497.166	268.772	0.516586	-0.952919	0.00449867	0.0289498
29653	49.1866	49.7594	1.02666	0.0379653	0.81485	0.897498
29758	1007.26	1800.77	1.79109	0.840842	0.00284665	0.0220078
35552	1782.12	1681.61	0.938239	-0.0919724	0.428705	0.60559
35892	1940.74	1757.34	0.594576	-0.750067	0.000207383	0.000826315
36173	5336.6	15532	1.9142	0.936744	9.56e-06	0.000317754
37342	2687.4	2157.24	0.529569	-0.917109	0.000592035	0.00154863
48635	72.5314	37.4382	0.500082	-0.999764	0.0224026	0.0763227
52778	1095.77	1778.35	1.62196	0.697738	0.00163288	0.0162122
56138	1259.52	1116.48	0.882105	-0.180978	0.0666041	0.17337
57027	2379.01	1742.78	0.48502	-1.04388	0.00030774	0.00101962
68203	92.7369	104.234	1.10942	0.149803	0.126434	0.265473
68718	3297.3	2938.73	0.587032	-0.76849	0.000806083	0.00190058
80328	13208.6	36423.4	1.8011	0.84888	0.000234637	0.000894536
81636	2394.9	2234.77	0.612165	-0.708007	0.00152973	0.00294487
83365	1088.07	721.038	0.437944	-1.19118	0.000376052	0.00114373
87087	10.5445	14.9075	1.30708	0.386342	0.473822	0.648241
96839	1627.96	1294.67	0.525984	-0.926909	0.000225531	0.000878205
97841	1111.66	1085.09	0.993832	-0.00892665	0.95232	0.980537
103182	2622.88	7584.96	1.89355	0.921091	0.000231738	0.000894536
106598	113.466	142.5	1.25149	0.32365	0.20238	0.367243
114593	6125.72	19357.6	2.06367	1.04521	0.000199546	0.000807613
115865	9844.98	26423.3	1.76079	0.816219	0.000124664	0.000647245
116754	14252.3	41223.4	1.89334	0.920936	9.39e-06	0.000317754
120902	1826.31	1328.84	0.480936	-1.05608	0.000562264	0.00149862
120902	5480.36	6040.3	1.10116	0.139019	0.0168127	0.0620905
121352	104.372	48.9633	0.476852	-1.06839	0.0169744	0.0620905
125231	294.977	128.147	0.437626	-1.19223	0.000299323	0.0069343
137349	8163.39	5958.29	0.481198	-1.0553	0.00157932	0.00300657
140137	6013.1	14847.5	1.60015	0.678205	0.00316151	0.00517521
155080	2634	7250.89	1.81298	0.858364	2.98e-05	0.00035395
155553	5.06001	7.71584	1.28756	0.364639	0.839833	0.84147
165027	262.832	290.518	1.10909	0.149381	0.430535	0.606941
169249	184.189	204.927	1.12224	0.166385	0.482365	0.653497
170585	580.44	271.9	0.46215	-1.11357	0.000127424	0.00596562
171909	10006	26918.3	1.75832	0.814199	2.29e-05	0.00035395
172478	43.7878	52.6912	1.21307	0.278666	0.544933	0.703957
172996	218.04	268.776	1.25444	0.327038	0.112523	0.247479
173272	237.317	290.019	0.787204	-0.34519	0.26007	0.267888
176360	6.53207	7.02417	0.758963	-0.397899	0.644358	0.791217
178094	8549.07	21766.4	1.65761	0.729103	0.00146304	0.00285933
179898	2357.41	2365.9	1.00603	0.00867414	0.910838	0.953362
185977	603.984	646.81	1.05716	0.0801878	0.627258	0.775702
188678	1089.02	1269.04	1.16545	0.22089	0.0161936	0.0608354
188774	2136.52	3059.07	1.43198	0.518013	0.0144702	0.0566818
192548	457.782	260.246	0.572863	-0.803738	0.000734951	0.0100155
192973	1452.37	1071.58	0.479033	-1.0618	0.0147907	0.0179302
193624	1487.99	1656.3	1.1061	0.145487	0.143919	0.291614
194254	381.663	472.569	1.19141	0.252675	0.382408	0.567893
201398	139.758	2254.02	15.9128	3.99212	0.000668297	0.0094789
201967	1198.59	2130.92	1.16878	0.224997	0.082237	0.0876967
203040	609.551	13103.5	21.0546	4.39606	0.000170722	0.00596562
203224	1109.06	18836.6	16.4703	4.04179	0.00036884	0.00724685
205440	266.671	6175.74	22.8588	4.51468	0.000169311	0.00596562
212680	1194.9	682.627	0.570925	-0.808627	0.001323	0.0136027
216747	1730.92	1688.54	0.975461	-0.0358441	0.487907	0.657358
217854	847.399	1096.01	1.29592	0.373981	0.00367521	0.0252898
222053	2180.75	1488.18	0.44723	-1.16091	0.000826241	0.00193921
223427	10484.6	27075.2	1.68812	0.755414	2.99e-05	0.00035395
223664	721.743	704.523	0.628255	-0.670579	0.0850787	0.0903521
226628	343.333	167.464	0.486679	-1.03896	0.000240194	0.00636316
229774	84.1506	45.4482	0.522517	-0.93645	0.00932066	0.0459423
231081	11760.2	38870.8	2.1337	1.09336	0.00137481	0.00276035
231385	8954.4	28966.3	2.11914	1.08348	2.05e-06	0.000263913
251050	55.389	40.7894	0.736332	-0.441572	0.470032	0.646876
251799	65.9174	35.4622	0.359422	-1.47625	3.56e-05	0.000365859
252526	21.1657	21.094	0.896843	-0.157072	0.849093	0.91919
257847	10176.8	27951.3	1.80148	0.849181	4.77e-05	0.000384539
274022	11754.3	29160.6	1.62798	0.703079	0.000236805	0.000894536
275407	386.428	462.79	1.21804	0.284567	0.0599605	0.16215
275941	101.862	133.7	1.22826	0.296617	0.416728	0.598401
276518	329.276	157.337	0.483338	-1.0489	0.000685607	0.00952993
280014	1649.47	1729.94	1.05205	0.0731986	0.281981	0.459599
290267	1549.37	1961.4	1.26173	0.335399	0.00429196	0.0278777
291393	12254.7	45598.9	2.43388	1.28326	1.22e-05	0.000330861
293614	1608.49	3463.42	2.15314	1.10645	0.000474666	0.00817106
293644	2518.1	1590.04	0.60747	-0.719115	0.0250639	0.0833464
293845	461.996	999.122	2.19157	1.13196	0.000425732	0.00772852
294568	7938.16	6676.48	0.829911	-0.268971	0.142655	0.290749
301401	4492.31	4673.32	0.686392	-0.542895	0.00262749	0.00445719
305178	947.913	842.058	0.584518	-0.77468	0.00630959	0.00871809
306447	2068.87	1562.8	0.49794	-1.00596	0.000457373	0.00130605
311576	1634.97	1195.44	0.484377	-1.0458	0.00195987	0.00352229
315224	14447.1	22441.8	1.02152	0.0307147	0.684601	0.68997
316865	596.939	355.312	0.38821	-1.36509	0.000888369	0.00202943
322627	943.369	652.599	0.455193	-1.13545	0.00351437	0.00559253
324385	1718.02	2295.07	1.33729	0.419318	0.011528	0.0497639
327317	1696.85	1700.1	1.00808	0.0116041	0.91301	0.954199
327763	302.47	328.638	1.10295	0.141369	0.389506	0.572318
328832	153.402	184.817	1.20115	0.264411	0.182725	0.338651
332328	212.027	226.449	1.03226	0.045806	0.808565	0.894667
335511	791.371	475.668	0.396964	-1.33292	0.000643534	0.00164318
335697	796.921	630.395	0.782819	-0.353249	0.0528316	0.146287
339195	1.9187	1.11984	0.787615	-0.344437	0.569859	0.726701
339401	807.699	471.051	0.385459	-1.37535	0.000759193	0.00182348
357646	845.444	641.528	0.740432	-0.433561	0.0222534	0.0761877
361099	1704.8	1537.6	0.552085	-0.857038	0.0421234	0.0470684
363768	387.284	411.351	1.06226	0.0871349	0.504112	0.673764
363822	198.478	247.179	1.23152	0.300435	0.342935	0.528512
365549	6083.28	16410.8	1.75842	0.814277	0.001495	0.00289973
367338	6688.52	18836	1.8443	0.883073	1.11e-05	0.000317754
369097	26.6094	14.6059	0.578528	-0.789541	0.170905	0.327214
370738	83.2811	109.354	1.23522	0.304773	0.413377	0.594818
373039	94.2205	65.5488	0.705293	-0.503705	0.0233067	0.0790154
373687	895.985	767.594	0.567587	-0.817087	0.00673696	0.00919759
374299	1343.14	1010.21	0.493309	-1.01944	0.000712332	0.00177737
374977	389.35	349.186	0.584869	-0.773814	0.0129935	0.0159777
376116	953.802	819.249	0.562386	-0.830367	0.0121486	0.0150105
377477	757.781	879.453	1.15778	0.211361	0.000542187	0.00834396
383081	4473.77	17979.9	2.61209	1.3852	8.11e-05	0.000508214
383775	7558.29	19516.9	1.69784	0.763703	2.35e-05	0.00035395
385588	1214.04	846.116	0.458078	-1.12634	0.00451035	0.00675894
386195	221.457	261.224	1.17899	0.237552	0.257621	0.434831
392541	366.952	294.626	0.533237	-0.907152	0.0165082	0.0196872
395662	1126.93	859.322	0.502303	-0.993371	0.0010103	0.00219696
401534	3486.86	10312.9	1.93739	0.954112	0.000138679	0.000664258
412345	3164.16	2847.98	0.589183	-0.763212	0.00223816	0.00387345
415544	1744.33	1800.15	1.03212	0.045614	0.579389	0.73275
416037	209.453	367.087	1.77469	0.82757	0.037508	0.110458
416556	660.062	1360.51	2.06146	1.04367	0.000564268	0.00834396
425097	71.3602	39.4732	0.536798	-0.897549	0.0240019	0.080586
426518	9674.62	26544.7	1.79474	0.843776	6.44e-05	0.000442225
426801	648.796	747.45	1.15091	0.202776	0.00100617	0.0120124
427949	236.268	233.266	0.994688	-0.00768429	0.939454	0.973056
428341	14082.4	36618.4	1.70131	0.766648	0.000581468	0.00154059
428379	1173.86	1514.13	1.30073	0.379319	0.0263458	0.0855623
429069	271.813	298.809	1.10784	0.147745	0.256431	0.434681
431448	3583.64	4226.29	1.17951	0.238193	0.0179414	0.0648922
432780	77.9495	123.136	1.56818	0.649096	0.0338768	0.102814
432795	187.113	184.879	0.984496	-0.0225427	0.813144	0.89704
434404	96.9179	37.9993	0.39722	-1.33199	0.00246245	0.0199
443482	26.8705	32.9541	1.20648	0.2708	0.578971	0.73275
452822	45.1364	45.8428	0.938362	-0.0917837	0.809702	0.894667
453543	259.753	162.856	0.619135	-0.691675	0.0191951	0.0680641
462766	32.1233	35.202	1.09419	0.129868	0.637132	0.783728
464404	2.56501	4.86629	1.75286	0.809711	0.134253	0.276054
467144	2919.87	2513.96	0.865383	-0.208589	0.387301	0.571283
470487	1373.24	1205.53	0.575449	-0.79724	0.00501599	0.00732449
472897	1570.43	1440.84	0.606925	-0.72041	0.0141902	0.0172661
473030	4945.82	11654.7	1.54826	0.630649	0.00467761	0.00690888
473211	1338.41	945.635	0.462573	-1.11225	0.00172597	0.00318536
475940	10520.1	29486.7	1.82964	0.871561	0.000214051	0.000846326
481556	13643.4	38164.4	1.83581	0.876417	5.7e-06	0.000317754
483879	204.716	248.241	1.20414	0.268	0.00718336	0.0389515
485994	81.8442	100.865	1.24767	0.319233	0.206383	0.371596
486080	7161.17	20278.5	1.84592	0.884341	0.000177804	0.000745922
486756	257.056	329.72	1.29724	0.375444	0.0944163	0.220199
502018	257.836	304.533	1.15945	0.213446	0.423499	0.604263
505115	21.3147	17.4487	0.775467	-0.366862	0.245279	0.422999
518722	1319.57	1023.98	0.511208	-0.968016	0.0029454	0.00489947
520139	714.176	546.879	0.765152	-0.386181	0.00538292	0.0322511
528011	2497.97	2788.41	0.74244	-0.429653	0.021584	0.0251568
529886	236.699	125.853	0.533339	-0.906877	0.000163792	0.00596562
530040	560.485	422.952	0.493372	-1.01925	0.00598035	0.00839864
535951	360.231	188.507	0.511061	-0.968433	0.0111073	0.0494695
539305	2868.75	2562	0.588021	-0.76606	0.00347612	0.00558351
540688	90.7128	106.922	1.19335	0.255013	0.239805	0.415621
541168	24.7471	73.8584	2.01698	1.01219	0.0169456	0.0201155
541978	821.637	1011.53	1.23154	0.300459	0.0751355	0.187839
542160	2889.53	6169.37	1.39783	0.483188	0.00163672	0.00310434
543244	827.931	647.11	0.503691	-0.98939	0.0454052	0.0501899
544690	5438.54	4170.43	0.503646	-0.989517	0.00106283	0.00229536
544814	304.01	385.428	1.27481	0.350278	0.0189281	0.0674615
548407	9.00314	10.908	1.58699	0.666292	0.518754	0.687952
551129	7048.77	2186.88	0.20235	-2.30508	0.000330518	0.00103589
558935	48.0079	64.9392	1.3032	0.382056	0.157183	0.306859
561714	2719.88	2281.13	0.54913	-0.86478	0.0108385	0.0136879
562324	10313.1	32023.3	2.03159	1.02261	0.000284121	0.00099248
563531	459.566	477.608	1.00951	0.0136618	0.948618	0.978175
563840	648.43	554.215	0.853935	-0.227802	0.171787	0.327594
564035	300.133	337.712	1.08104	0.11242	0.688549	0.826497
565267	1905.09	1335.56	0.462203	-1.1134	0.000491823	0.0013761
567487	92.8598	67.8737	0.736174	-0.441881	0.126213	0.265473
568127	784.478	582.05	0.4873	-1.03712	0.000133083	0.000655295
574515	107.918	40.6078	0.371705	-1.42777	0.0021316	0.018079
575051	1486.19	1401.72	0.933192	-0.0997544	0.523117	0.689843
576394	3867.47	4418.98	1.13241	0.179401	0.290976	0.468122
582591	12.2891	7.41104	0.653963	-0.612718	0.356525	0.544582
593054	71.9903	72.0814	1.01604	0.0229532	0.884817	0.945059
595235	698.933	585.005	0.558551	-0.84024	0.00791023	0.0103721
595500	193.395	254.113	1.33058	0.412057	0.144693	0.292331
596928	1316.09	1455.86	1.10263	0.140944	0.0649767	0.1712
597570	97.3617	75.2222	0.799387	-0.323033	0.249768	0.425462
597986	2333.93	2346.47	1.00779	0.0111912	0.875482	0.941888
598303	2337.06	1354.93	0.381382	-1.39069	5.07e-05	0.000385395
599316	1162.98	1166.64	1.01119	0.0160582	0.901837	0.948225
600719	1975.94	1628.42	0.544433	-0.877174	0.000740765	0.00181311
601698	64.0505	87.35	1.37371	0.45808	0.0680848	0.175255
609118	3540.53	10302.3	1.9028	0.928125	0.00011883	0.000623249
614583	1544.98	1263.61	0.538124	-0.893989	0.00383237	0.00600561
623870	566.03	503.61	0.888994	-0.169754	0.0725259	0.184039
625540	5249.89	16530.8	2.05602	1.03985	1.89e-05	0.00035395
633630	818.267	991.948	1.1966	0.258938	0.0662593	0.173121
655699	82.6431	31.6414	0.403349	-1.3099	0.00954461	0.0463758
655780	41.7711	17.7235	0.429776	-1.21834	0.024678	0.0824578
658617	12293.8	38075.4	2.00465	1.00335	0.00169652	0.00318253
659040	530.505	652.838	1.24252	0.313268	0.0291247	0.0916824
661116	2489.12	1879.27	0.497166	-1.0082	0.00460543	0.00684159
667114	29.7014	35.1465	1.09804	0.134933	0.75252	0.865718
669151	218.75	219.274	0.988533	-0.0166391	0.937236	0.972208
670832	9306.18	25140.8	1.76603	0.820513	0.000166932	0.000715026
670841	312.284	337.603	1.07781	0.108109	0.468423	0.646494
671567	331.817	363.236	1.05427	0.0762376	0.693695	0.826681
678824	1447.71	985.304	0.674061	-0.569048	0.00170451	0.016685
681905	30.1987	30.8788	0.876864	-0.189575	0.787505	0.885624
684232	1551.56	1875.73	1.20895	0.273751	0.0385874	0.112682
688960	2054.48	2331.77	1.1307	0.177222	0.0199439	0.0703603
693172	2358.15	572.58	0.162238	-2.62382	0.00178142	0.00325854
702034	8685.75	24544.7	1.84226	0.88148	0.000155546	0.000686517
704761	737.048	730.122	0.995191	-0.00695403	0.969934	0.989874
713497	641.555	299.184	0.466302	-1.10066	2.23e-06	0.00155309
718684	12021.5	34867.9	1.89399	0.921428	4.62e-05	0.000384539
728827	11.9012	1.67041	0.18238	-2.45498	0.000533117	0.00834396
741134	2476.96	2007.53	0.777921	-0.362305	0.190768	0.351681
742056	571.132	650.597	1.12867	0.174622	0.544658	0.703957
743892	6742.05	5175.36	0.50601	-0.982761	0.000191866	0.000784024
751298	82.1436	105.203	1.28592	0.362805	0.399601	0.582787
752504	619.736	495.069	0.794241	-0.33235	0.00398495	0.0266302
752746	1214.2	1228.62	1.00848	0.0121773	0.899276	0.946965
753609	121.494	447.09	3.63188	1.86072	0.000372262	0.00724685
754229	1505.86	1574.31	1.04573	0.0645152	0.561508	0.718689
756439	10.8039	6.35082	0.509394	-0.973145	0.17967	0.333879
756810	4.34056	4.51268	0.99111	-0.0128826	0.988515	0.993683
758401	3306.54	3523.93	1.0635	0.0888225	0.0841994	0.203189
760335	12389.3	29500.2	1.55567	0.63754	0.000401198	0.00120829
769424	2015.12	1590.21	0.521404	-0.939526	0.00449563	0.00675659
769924	6093.98	16242.9	1.74557	0.8037	0.000110318	0.000602945
781295	853.97	809.33	0.958068	-0.0618007	0.696932	0.826681
782053	793.038	793.737	1.00041	0.000595807	0.993288	0.994719
797906	30.8754	25.425	0.85555	-0.225075	0.298384	0.476728
808686	235.784	203.996	0.57709	-0.793131	0.00824698	0.0107046
812081	604.281	723.057	1.20535	0.269452	0.015364	0.0586704
821240	16694	42742.1	1.67767	0.746461	9.03e-05	0.000537194
821359	773.105	573.017	0.491134	-1.02581	0.00674609	0.00919759
821961	4576.32	4655.86	1.01428	0.0204511	0.777493	0.881497
830825	8892.1	28883	2.13556	1.09461	4.88e-05	0.000384539
831572	1208.19	920.268	0.503901	-0.988788	0.0013893	0.00277859
840317	1912.32	2310.17	1.21875	0.2854	0.149601	0.297915
841641	343.116	172.45	0.498708	-1.00373	0.00698149	0.0386561
841924	406.6	194.002	0.475552	-1.07233	0.000294525	0.0069343
843956	2143.63	1558.58	0.481119	-1.05554	0.000751626	0.00182348
849991	2621.12	2837.53	0.713047	-0.487931	0.000369113	0.00113607
850272	5248.1	5935.25	0.737237	-0.439799	0.0169373	0.0201155
850313	66.1239	86.2606	1.27502	0.350518	0.0313388	0.0978319
851862	193.609	3241.25	15.8969	3.99068	0.00241728	0.0197649
851951	2396.36	295334	79.7268	6.31699	5.57e-06	0.000317754
852168	448.097	2773.57	6.04549	2.59586	0.000433687	0.00772852
852235	2672.13	264370	64.0549	6.00124	4.53e-06	0.000317754
852789	1270.4	2650.36	1.97935	0.985023	0.0359927	0.106447
854736	131.372	169.513	1.3104	0.390006	0.091462	0.216211
855772	6.12959	2.99483	0.537276	-0.896264	0.0653674	0.171435
863204	15584.2	47021.2	1.96918	0.977597	6.78e-05	0.000452833
868408	8128.42	24851.4	2.00637	1.00459	0.000113578	0.000608114
878246	2800.08	2556.4	0.602383	-0.731246	0.00110087	0.0023577
881051	741.232	537.781	0.479313	-1.06096	0.000454296	0.00130452
886303	56.5079	30.5817	0.507878	-0.977445	0.0632714	0.167838
888916	206.759	250.939	1.19746	0.259977	0.043244	0.123682
906130	10.202	13.1219	1.22033	0.287266	0.490151	0.658907
914336	1160.17	1172.18	1.00151	0.00217972	0.986692	0.993683
915926	5796.81	11027.7	1.24933	0.32115	0.0604618	0.0658418
919634	4966.46	2604.27	0.523828	-0.932835	0.000202974	0.00631012
920403	1049.76	1193.09	1.13147	0.178204	0.0354133	0.106087
930015	451.627	219.035	0.485464	-1.04256	0.000494229	0.00817832
938003	824.218	1043.02	1.21573	0.281828	0.286031	0.463384
939677	2304.92	1948.32	0.557578	-0.842755	0.00543615	0.00780497
955783	649.809	740.842	0.75298	-0.409317	0.019012	0.0224648
963005	716.268	328.537	0.443245	-1.17382	0.00317046	0.0236932
964672	1008.76	1174.81	1.16473	0.219992	0.107905	0.241448
965200	273.408	232.109	0.775454	-0.366887	0.312027	0.492861
968129	1072.03	1085	1.00273	0.00393663	0.965595	0.986895
977890	573.691	697.65	1.2256	0.293485	0.0504261	0.141315
985782	970.08	1041.05	0.706269	-0.50171	0.0138897	0.0169579
988363	214.256	109.698	0.530381	-0.9149	0.00589754	0.0344436
991144	2868.85	2200.28	0.505005	-0.985631	0.00370469	0.00584113
995166	34.6817	32.3002	0.917625	-0.124024	0.752242	0.865718
999937	1494.38	1390.12	0.612118	-0.708118	0.00952026	0.0122335
1004302	204.417	116.283	0.473453	-1.07871	0.313466	0.320321
1006455	14591.7	51360.1	2.30527	1.20494	1.32e-06	0.000263913
1013510	54.5314	29.9008	0.53148	-0.911914	0.00362136	0.0251684
1014032	166.646	70.0251	0.41466	-1.27	0.00410468	0.026941
1015027	223.093	138.923	0.608725	-0.716138	0.00887998	0.0450582
1017467	860.884	605.295	0.461019	-1.1171	7.28e-06	0.000317754
1023741	7385.6	22144.7	1.95747	0.968988	0.000133677	0.000655295
1027769	10683.9	32517.6	1.97864	0.984509	0.000502566	0.0013777
1028483	147.1	251.559	1.59805	0.676314	0.0820596	0.200815
1035840	951.145	854.898	0.545303	-0.874869	0.0595684	0.065145
1036872	388.795	400.626	1.04314	0.060932	0.608645	0.760563
1036878	1686.7	1227.94	0.478844	-1.06237	0.00168674	0.00317576
1037091	2198.53	1981.94	0.593064	-0.75374	0.00412317	0.00634524
1037367	2928.06	5971.28	2.03889	1.02778	0.00236198	0.0195426
1040856	1298.71	1306.69	1.00514	0.00739834	0.842704	0.916556
1049760	327.871	180.47	0.557769	-0.84226	0.00552754	0.0328345
1054817	5366.49	16616.1	2.02525	1.0181	3.15e-05	0.00035395
1058546	400.231	257.467	0.656234	-0.607717	0.0167088	0.0620905
1059047	1680.79	6713.9	2.60188	1.37956	0.000437431	0.00127028
1061594	7.41052	8.18841	1.3703	0.454494	0.621888	0.770432
1065697	7461.53	3957.95	0.218877	-2.19181	0.0356226	0.040094
1072532	18812.8	53433.7	1.85509	0.89149	3.02e-05	0.00035395
1072544	2729.39	2136.33	0.516119	-0.954224	0.0028149	0.0047438
1073670	206.49	239.544	1.14201	0.191576	0.212982	0.381501
1077726	1059.74	850.897	0.528372	-0.920373	0.00208404	0.00370656
1078042	1369.53	824.943	0.401223	-1.31752	0.00520432	0.00757795
1089398	1806.16	1422.03	0.515752	-0.955251	0.00314531	0.00516514
1092715	1364.25	1354.04	0.991651	-0.0120949	0.784416	0.88358
1095247	376.382	380.417	1.01232	0.0176691	0.695149	0.826681
1095948	1781.5	1597.09	0.593481	-0.752727	0.00223252	0.00387345
1098309	66.7225	244.189	2.48223	1.31164	0.0242442	0.0281299
1098309	1577.6	1823.36	1.15207	0.204226	0.0382595	0.112195
1100495	29.2061	24.1637	0.849909	-0.23462	0.261199	0.438487
1103094	243.579	157.791	0.427237	-1.22689	0.00432802	0.00662084
1106546	53.8267	58.1386	1.11923	0.162505	0.8003	0.891362
1107547	1238.98	690.442	0.559117	-0.838778	5.57e-05	0.00596562
1111837	46.9357	11.2283	0.1985	-2.33279	0.0169314	0.0620905
1112472	668.411	609.448	0.924582	-0.113127	0.304135	0.482589
1115909	375.002	357.499	0.961036	-0.0573373	0.744722	0.861794
1122067	750.114	728.85	0.96962	-0.0445084	0.761145	0.871492
1122411	426.419	269.846	0.42077	-1.2489	0.00538682	0.00775582
1130322	1063.42	993.761	0.935875	-0.0956129	0.218829	0.388966
1133813	1666.32	1943.49	1.15973	0.213794	0.0984666	0.228877
1141806	1517	1053.06	0.456285	-1.13199	0.00998051	0.012793
1143465	5891.29	8735.13	0.976693	-0.0340231	0.521745	0.529994
1149362	9708.76	29877	1.99488	0.996303	0.000503906	0.0013777
1151293	3181.86	2979.28	0.619755	-0.690229	0.00386358	0.00601782
1156869	223.258	249.17	1.14361	0.193591	0.251647	0.427615
1162608	1012.83	1123.54	1.04356	0.0615137	0.846337	0.919069
1163420	58.7695	41.4038	0.701411	-0.511668	0.0551686	0.152152
1165977	4611.08	3495.08	0.499557	-1.00128	0.000485385	0.0013761
1169864	1613.73	1215.57	0.497275	-1.00788	0.00443786	0.006709
1170253	2253.3	2911.01	0.849527	-0.235269	0.0212364	0.024808
1180328	1571.11	1411.88	0.591479	-0.757602	0.000867637	0.00199984
1194863	1635.65	1043.6	0.418668	-1.25612	0.00025168	0.000930672
1195380	163.616	185.43	1.12406	0.168721	0.648178	0.794504
1196451	3610.23	3604.37	0.9879	-0.0175624	0.890666	0.945059
1200116	105.579	70.1106	0.638157	-0.648016	0.032843	0.100473
1201445	840.238	903.808	1.06896	0.0962091	0.481857	0.653497
1211240	704.9	466.574	0.670376	-0.576958	0.0150896	0.0579406
1229172	551.057	381.765	0.694476	-0.526003	0.0010834	0.0121446
1231242	9786.03	11338.2	1.16061	0.214887	0.0160866	0.0607617
1239115	618.232	543.221	0.574827	-0.7988	0.00154067	0.00295486
1249419	68.0466	215.842	3.10129	1.63287	0.0393461	0.114417
1264437	1901.44	1940.31	1.01671	0.0239057	0.794912	0.890412
1265495	1300.97	1507.17	1.15796	0.211581	0.0742254	0.187588
1268938	608.062	275.879	0.457551	-1.128	0.000171504	0.00596562
1269339	21618	62232.4	1.88647	0.915687	0.000186019	0.000771079
1269746	901.898	809.176	0.894512	-0.160827	0.337261	0.524377
1274481	777.083	646.789	0.551815	-0.857743	0.0101315	0.0129542
1274483	331.961	309.254	0.938326	-0.0918394	0.145933	0.293132
1275221	8.86494	11.9945	1.33539	0.417259	0.129962	0.268794
1278876	20.8124	43.1646	1.75177	0.808815	0.231183	0.405738
1286830	673.992	823.035	1.2257	0.293612	0.00946256	0.0463132
1293897	85.8371	48.0001	0.57293	-0.803569	0.0132814	0.0542973
1294457	1354.46	1429.38	0.694039	-0.526911	0.0302399	0.0346176
1297682	2763.1	1737.49	0.413798	-1.273	0.000276873	0.000982494
1299975	2230.18	2314.52	1.03406	0.0483199	0.184702	0.341404
1300484	5811.82	5876.62	1.00551	0.00792661	0.942293	0.973663
1301812	178.121	238.764	1.3908	0.475912	0.206117	0.371596
1304721	18.7407	20.3167	1.18415	0.243858	0.678371	0.818521
1321796	55.2097	38.2493	0.667228	-0.583748	0.0412049	0.119323
1322553	1833.69	2119.96	1.151	0.202886	0.314028	0.494896
1329789	932.947	941.86	0.999066	-0.00134802	0.990824	0.993683
1332121	240.31	243.294	0.661199	-0.596843	0.104858	0.109993
1337068	8860.6	23933.9	1.77746	0.829817	0.00171838	0.00318536
1339142	459.168	314.417	0.454939	-1.13626	0.00171861	0.00318536
1349558	7091.36	8560.2	1.20219	0.265664	0.0118188	0.0500856
1349581	1728.4	2075.71	1.2043	0.268192	0.0048232	0.0304739
1349602	60.0854	65.1016	0.792689	-0.335173	0.728791	0.73307
1353017	556.832	649.122	1.17251	0.229597	0.282373	0.459599
1354715	7785.04	15463	1.3083	0.387692	0.0226315	0.0263181
1358267	229.241	134.231	0.577409	-0.792333	0.0051696	0.0312424
1361323	89.6026	126.291	1.44893	0.534984	0.105887	0.239712
1363840	609.357	311.061	0.334296	-1.5808	0.00453857	0.00676182
1368006	196.185	203.158	1.05362	0.075355	0.772135	0.878421
1368647	1602.27	2577.25	1.60561	0.683125	0.0114585	0.0497639
1372603	135.007	147.272	1.06439	0.0900226	0.713967	0.838188
1372751	1997.28	2074.53	1.03316	0.0470602	0.560372	0.718558
1377228	516.124	343.86	0.601666	-0.732966	0.0679274	0.175255
1378175	22575.4	90934.2	2.63777	1.39932	2.09e-05	0.00035395
1380585	4998.04	12804.4	1.67612	0.745125	0.000264079	0.000959887
1383196	1239.23	1396.73	1.11736	0.1601	0.148487	0.296547
1383367	5.81228	8.30005	1.59474	0.67332	0.163697	0.316907
1385012	528.581	611.33	1.11914	0.162396	0.428527	0.60559
1387152	1130.49	1156.79	0.630896	-0.664526	0.0734146	0.0794423
1404115	3341.99	3408.47	1.02354	0.0335615	0.694916	0.826681
1412697	12981.9	32790.1	1.65203	0.724237	0.000311865	0.00101962
1442002	936.476	680.997	0.477249	-1.06718	3.75e-05	0.000377652
1442058	387.898	271.084	0.46277	-1.11163	0.00366631	0.00579841
1443519	461.502	368.856	0.526792	-0.924696	0.00051403	0.00139794
1467752	361.211	347.979	0.97187	-0.0411642	0.584487	0.735904
1480360	28564.1	81173.3	1.86188	0.896762	9.09e-05	0.000537194
1480882	7.38939	7.19891	1.00813	0.0116772	0.955148	0.981994
1481260	1624.74	1639.2	0.998433	-0.00226282	0.979821	0.993683
1482538	1400.4	1441.82	1.02936	0.0417484	0.690136	0.826681
1483573	951.826	1017.96	1.07051	0.098303	0.237605	0.413873
1484900	2056.39	1947.46	0.618762	-0.692543	0.000956349	0.0021378
1485908	873.712	908.151	1.0391	0.055339	0.682122	0.82162
1500942	267.258	89.4367	0.340876	-1.55268	0.000375376	0.00724685
1502847	1303.97	1551.4	1.18237	0.241678	0.0147616	0.056996
1503175	1053.95	962.449	0.913316	-0.130813	0.0181916	0.0651708
1509269	66.9515	26.6968	0.414457	-1.2707	0.0173609	0.063172
1517698	123.948	150.574	1.20368	0.267447	0.273279	0.451138
1518704	74.2461	66.6383	0.964119	-0.0527166	0.887976	0.945059
1520776	34.4716	27.7758	0.738828	-0.436689	0.476237	0.650264
1523001	2937.67	2296.22	0.514898	-0.957642	0.000237858	0.000894536
1527458	10130.7	29787.4	1.89923	0.925415	0.00133709	0.00271645
1533281	14591	37487	1.68486	0.752632	0.000265183	0.000959887
1538165	1198.97	1257.31	1.05268	0.0740735	0.375135	0.561472
1542918	15067.7	36478.8	1.58604	0.665428	5.92e-05	0.000434685
1545773	2706.06	2984.34	1.09872	0.135819	0.0793296	0.196207
1546891	18.8518	3.99705	0.153445	-2.70421	0.00692883	0.00932308
1556118	226.312	343.95	0.998935	-0.00153724	0.995878	0.995878
1556963	1309.82	566.309	0.287675	-1.79749	0.00340471	0.00548595
1562837	11855.5	34005.3	1.8798	0.910577	0.000318815	0.00101962
1569849	391.388	148.925	0.388082	-1.36556	0.000585878	0.00848302
1572668	19215.2	21216.1	0.724514	-0.464914	0.00266932	0.00451326
1582182	11449.8	23703.9	1.35781	0.441286	0.0103837	0.0131783
1583258	8.98291	9.21179	0.929994	-0.104706	0.795606	0.890412
1586557	12028.9	41182.2	2.23351	1.15932	2.49e-05	0.00035395
1589442	6036.74	19367.4	2.10644	1.07481	4.85e-05	0.000384539
1595770	3300.15	3194.6	0.964286	-0.0524665	0.467228	0.646494
1598361	17100.6	49714.6	1.90316	0.9284	3.31e-05	0.00035395
1602454	1104.94	872.825	0.521327	-0.939739	0.00446338	0.0067278
1610357	956.276	2366.27	1.62319	0.698829	0.000349642	0.00108919
1613115	370.614	348.264	0.949059	-0.0754296	0.606138	0.759038
1614285	7509.62	21653.3	1.89074	0.91895	2.11e-05	0.00035395
1614396	2013.49	1917.27	0.632503	-0.660855	0.0107725	0.0136381
1618893	851.729	712.015	0.828752	-0.270987	0.0650314	0.1712
1619355	1734.67	2705.51	1.56281	0.644139	0.000123831	0.00596562
1627370	2041.1	2185.79	1.06372	0.0891118	0.371682	0.559243
1627471	2902.86	2250.06	0.510337	-0.970477	0.000956603	0.0021378
1631060	2882.33	2195.59	0.49999	-1.00003	0.000863112	0.00199838
1633752	268.974	154.666	0.579198	-0.787871	0.000121331	0.00596562
1633799	3636.11	4102.66	0.744098	-0.426436	0.00142989	0.00281151
1647581	1281.49	1509.14	1.17832	0.236728	0.0356546	0.106352
1671617	438.107	362.452	0.82451	-0.27839	0.0259597	0.0847041
1672605	797.917	909.987	1.13163	0.178402	0.0574403	0.157169
1673338	1248.78	1225.37	0.981098	-0.0275306	0.740603	0.860734
1673795	52.8972	31.6565	0.593588	-0.752465	0.0143416	0.0566818
1682176	1877.3	1918.9	1.02382	0.033966	0.516215	0.685984
1689457	15306.4	48664.8	2.08099	1.05727	0.00032394	0.00102781
1691389	123.035	134.461	1.09998	0.137477	0.210861	0.378678
1694562	5142.92	4107.96	0.51338	-0.961902	0.00185426	0.00336781
1701496	27148.7	74026.4	1.78044	0.832237	7.02e-05	0.000462734
1701688	2338.03	2041.05	0.565176	-0.823229	0.0014331	0.00281151
1703520	246.452	251.8	1.02934	0.0417239	0.620782	0.770432
1703526	1063.35	1246.82	0.769403	-0.37819	0.0316003	0.0360146
1704897	594.67	674.007	1.12676	0.172179	0.0270967	0.0867845
1706153	105.705	109.885	1.05492	0.0771319	0.699494	0.826782
1706190	6.89387	1.39513	0.287642	-1.79765	0.0579045	0.157476
1706882	186.607	92.793	0.4867	-1.03889	0.013208	0.0542973
1707205	2871.66	2309.47	0.529745	-0.916629	0.00643583	0.00886868
1725379	1736.82	1786.41	1.02688	0.0382743	0.696342	0.826681
1728753	11265.2	31686.2	1.84282	0.881919	0.000645765	0.00164318
1728832	1884.63	1736.4	0.603989	-0.727405	0.0151657	0.0182985
1737015	61.4408	62.737	0.903088	-0.147061	0.738684	0.859942
1737621	855.082	829.334	0.627462	-0.6724	0.0816169	0.0873981
1737834	19.4843	72.7783	2.98116	1.57587	0.0790483	0.0850018
1737834	204.544	224.108	1.08295	0.114967	0.524082	0.689843
1737837	415.089	268.982	0.428659	-1.2221	0.0794952	0.0853038
1749724	4231.36	4240.56	1.00182	0.0026287	0.897143	0.946965
1751012	1076.44	1269.22	1.17026	0.226824	0.248619	0.425462
1753037	1022.08	1024.44	0.997297	-0.00390559	0.959692	0.983755
1754406	93.1634	108.003	1.149	0.200373	0.467501	0.646494
1755373	23743.8	69710.9	1.92061	0.941564	1.29e-05	0.000330861
1755797	68.1417	94.9468	1.3689	0.453016	0.342376	0.528512
1763214	59.7284	51.9482	0.79763	-0.326209	0.399231	0.582787
1772369	2651.99	7497.55	1.84802	0.88598	0.000153825	0.000686517
1774881	2612.23	2097.07	0.804782	-0.31333	0.0126319	0.0522568
1775391	1275.96	830.062	0.427721	-1.22526	0.00120196	0.00249115
1799340	13214.9	33848.4	1.67897	0.747575	0.00032915	0.00103589
1809549	558.16	550.409	0.984288	-0.0228472	0.777323	0.881497
1810286	1664.34	1225.26	0.482652	-1.05094	0.000546999	0.00147203
1821713	145.965	70.1101	0.319206	-1.64744	0.000562712	0.00149862
1822820	1099	853.844	0.504928	-0.98585	0.00405051	0.00627096
1823458	230.306	283.449	1.20115	0.264417	0.101728	0.234109
1823763	1242.22	860.727	0.456597	-1.13101	0.000216675	0.000850161
1823993	850.235	865.428	1.02045	0.0292038	0.771348	0.878421
1824224	946.228	1083.8	1.13765	0.186054	0.293562	0.471191
1825190	174.371	211.379	1.21732	0.283708	0.0358392	0.106445
1833015	377.881	2318.26	6.00361	2.58583	0.00307679	0.0232432
1834548	318.08	1354.33	2.81176	1.49148	0.000968008	0.00215392
1835549	1956.01	2196.7	0.749545	-0.415913	0.0923356	0.0976553
1838157	6.04442	4.61323	0.767695	-0.381394	0.328563	0.515007
1839331	7247.83	21326.8	1.92812	0.947192	0.000192193	0.000784024
1841364	1120.16	828.152	0.486938	-1.03819	0.00137126	0.00276035
1841938	656.87	613.451	0.942465	-0.0854896	0.387979	0.571283
1849013	378.566	267.256	0.465149	-1.10424	0.018659	0.0220984
1877119	237.432	182.405	0.501451	-0.995821	0.019777	0.0232617
1880994	2648.67	2410.94	0.599629	-0.737857	0.00326955	0.00530142
1883132	1230.83	817.597	0.439049	-1.18755	0.00186457	0.0033746
1885672	5.54418	5.35371	0.828473	-0.271474	0.616928	0.768396
1887347	1723.53	2091.71	1.196	0.258216	0.169403	0.325381
1889405	53.9674	62.5247	1.14331	0.193213	0.281961	0.459599
1900096	258.47	517.744	2.09098	1.06418	0.0351574	0.105777
1911125	2616.88	2504.19	0.9573	-0.0629575	0.471428	0.647515
1912693	20.7933	13.1254	0.684223	-0.547461	0.206296	0.371596
1912778	2134.72	2495.74	1.16798	0.224018	0.00844941	0.0434988
1914750	179.061	93.2841	0.530003	-0.915927	0.00231622	0.0193949
1914996	538.346	1391.87	0.823057	-0.280936	0.799641	0.802765
1917266	276.998	367.612	1.26733	0.341788	0.154531	0.304247
1917706	889.985	1046.67	0.772215	-0.372925	0.0661479	0.0718816
1933372	34.639	94.7045	1.77244	0.82574	0.26829	0.274703
1934636	191.784	238.9	1.2318	0.300765	0.060438	0.162179
1936576	305.27	381.804	1.23152	0.300438	0.0349418	0.105585
1939326	114.132	68.2466	0.589584	-0.76223	0.0144124	0.0566818
1946851	1675.54	1853.06	1.11064	0.151387	0.249609	0.425462
1947029	459.847	588.341	1.21962	0.286429	0.30936	0.489761
1949628	3269.69	8592.34	1.72542	0.786948	0.000133864	0.000655295
1949628	407.027	253.704	0.575375	-0.797425	0.118281	0.255297
1956133	917.449	844.67	0.922099	-0.117006	0.102484	0.234298
1956680	37.785	38.3165	1.00663	0.00953316	0.985351	0.993683
1961135	1217.69	3044.42	1.65347	0.725493	0.000885387	0.00202943
1961135	1974.66	1287.41	0.645577	-0.631339	0.00196529	0.0178105
1962355	574.817	391.014	0.445221	-1.16741	0.000294046	0.00100093
1970016	15.6651	36.9214	2.22854	1.1561	0.0580057	0.157476
1970226	2395.35	1748.05	0.48098	-1.05595	3.46e-05	0.000363167
1970361	213.277	271.935	1.26461	0.338698	0.0760341	0.189404
1972550	210.951	237.133	1.11366	0.155307	0.123978	0.26319
1974503	263.342	307.043	1.12611	0.171353	0.36328	0.552472
1976177	141.338	155.489	1.13085	0.177412	0.283078	0.459671
1979872	399.599	446.164	1.09365	0.129154	0.488053	0.657358
1980338	2353.04	2452.76	1.03852	0.0545258	0.421331	0.60252
1981027	9377.19	9996.25	1.05678	0.079673	0.378106	0.563914
1985987	213.008	165.986	0.792829	-0.334918	0.0939694	0.219895
1986270	559.369	604.161	1.05076	0.0714396	0.670814	0.815063
1988687	821.004	773.086	0.613567	-0.704708	0.000984291	0.00217135
1991825	24.4622	13.7356	0.584698	-0.774237	0.0270229	0.0867845
1992002	1503.24	1290.54	0.571704	-0.806659	0.00877081	0.0112987
1992986	4552.78	1937.4	0.418761	-1.2558	0.000558851	0.00834396
1993700	4.38123	7.42974	1.62616	0.70147	0.346808	0.533256
1995974	1589.77	1780.47	1.11394	0.155668	0.130336	0.268794
2000189	1344.12	1166.48	0.564028	-0.826161	0.0327525	0.0372451
2001676	6244.03	16900.4	1.76852	0.822545	0.000107042	0.000598041
2005903	1094.42	805.508	0.483179	-1.04937	0.0055318	0.0078763
2008841	863.844	743.946	0.860765	-0.216309	0.0114269	0.0497639
2015880	2955.86	2119.85	0.472244	-1.08239	0.000731662	0.00180855
2016955	7573.5	37937.9	3.27857	1.71307	8.24e-06	0.000317754
2016959	2825.46	6112.92	2.16453	1.11405	0.000217903	0.00631012
2018040	797.174	634.464	0.519237	-0.945534	0.000704822	0.00176721
2020079	7620.09	37733.6	3.24403	1.69779	1.81e-06	0.000263913
2020083	2851.86	6143.76	2.15865	1.11013	0.000356392	0.00724685
2021058	213.38	860.02	4.01826	2.00657	0.000881999	0.0115658
2040996	326.552	201.573	0.619836	-0.690041	0.000482034	0.00817106
2041171	953.729	894.792	0.923517	-0.11479	0.535059	0.696946
2041579	9330.73	40425.8	2.82442	1.49796	9.34e-05	0.000544646
2041961	9465.15	46116.8	3.19324	1.67502	3.09e-05	0.00035395
2042532	1917.25	1798.78	0.945061	-0.0815213	0.392049	0.57484
2042700	852.608	790.753	0.607327	-0.719454	0.0271881	0.0312633
2048364	3089.01	8136.17	1.7269	0.788183	0.00080004	0.00189503
2052183	33.8806	33.1289	0.978701	-0.03106	0.958669	0.983755
2052970	986.674	1769.79	1.76115	0.816519	0.100012	0.23157
2059419	260.101	172.731	0.436163	-1.19706	0.00747677	0.00987933
2061238	20.8852	21.7344	0.518281	-0.948193	0.267178	0.27411
2071481	3615.2	3056.85	0.554683	-0.850265	0.00245924	0.0041995
2072464	12505.2	35468	1.86311	0.897712	6.94e-06	0.000317754
2075367	136.457	65.7761	0.288002	-1.79585	0.0431037	0.0480593
2081254	19.1436	11.1499	0.632309	-0.661297	0.142388	0.290749
2083906	109.111	46.2262	0.394294	-1.34266	0.00679104	0.0381927
2084046	5851.15	16497	1.84684	0.885056	0.00222457	0.00387345
2084696	9333.02	24105	1.69215	0.75886	0.000496822	0.0013761
2084981	2518.11	2585.41	1.01033	0.014832	0.909025	0.952899
2087289	206.406	126.261	0.599759	-0.737546	0.0206421	0.0713745
2089707	2011.64	1501.47	0.495957	-1.01171	0.00294405	0.00489947
2093908	37.2247	84.5734	2.53812	1.34376	0.0725564	0.184039
2094881	1079	862.377	0.528626	-0.919681	0.0116851	0.0145125
2095034	1366.1	890.557	0.648105	-0.625701	0.00647896	0.0369088
2095133	8692.3	23378.9	1.76809	0.822189	0.000277163	0.000982494
2096620	7.83637	5.97095	0.685504	-0.544764	0.477669	0.650941
2102091	1199.52	921.839	0.503809	-0.98905	0.001795	0.00327174
2105390	1420.51	1400.82	0.979794	-0.0294501	0.7939	0.890412
2108331	3341.17	2965.62	0.886328	-0.174087	0.0111751	0.0494695
2108643	956.027	926.393	0.637626	-0.649217	0.00202358	0.00361152
2111884	365.125	402.278	1.07234	0.10076	0.523482	0.689843
2113485	523.813	562.935	1.06725	0.0938938	0.27687	0.454905
2117854	838.956	981.969	1.17655	0.234562	0.0571058	0.156872
2122177	31815.4	85074	1.75202	0.809021	4.75e-05	0.000384539
2126698	11196.7	15386.9	0.900695	-0.15089	0.00660829	0.00905776
2126698	90.6961	44.8234	0.466107	-1.10127	0.00973471	0.0463758
2128372	410.779	423.769	1.01821	0.0260331	0.809706	0.894667
2129192	20.0552	79.3973	2.64412	1.40279	0.00548865	0.00783658
2129192	249.402	285.119	1.14336	0.193277	0.270729	0.449061
2129211	13140.4	35653.8	1.76573	0.820267	0.000318221	0.00101962
2133013	859.503	701.06	0.538296	-0.893529	0.00681041	0.00926071
2137718	12.67	29.0144	1.59469	0.673272	0.398062	0.40596
2137718	53.5319	53.3836	0.973623	-0.0385654	0.781497	0.881721
2139290	382.509	181.824	0.479855	-1.05933	0.00199298	0.0178105
2140488	554.32	658.644	1.19209	0.253492	0.0610016	0.163062
2144465	25.717	25.8938	0.930474	-0.103962	0.800302	0.891362
2152185	595.528	615.17	1.00133	0.00191108	0.990661	0.993683
2157218	225.515	241.341	1.08102	0.112392	0.527529	0.693067
2160148	1147.36	1110.14	0.634952	-0.655281	0.0129464	0.0159579
2164617	5759.11	3896.2	0.44547	-1.1666	0.000175112	0.000743864
2166476	1267.14	929.497	0.482785	-1.05055	0.00143244	0.00281151
2169776	538.955	184.756	0.324166	-1.62519	0.00284993	0.0220078
2171595	624.633	690.008	1.10268	0.14101	0.0924978	0.217182
2177601	613.275	648.722	1.05714	0.0801638	0.202083	0.367243
2179058	1356.22	1160.06	0.561381	-0.832948	0.00522478	0.00758627
2179565	399.972	437.423	1.0817	0.113299	0.110771	0.245513
2179846	1234.75	1296.62	1.05106	0.0718398	0.239385	0.415621
2185567	811.592	930.254	1.12973	0.175984	0.107198	0.241448
2185703	97.2242	107.376	1.10914	0.149445	0.564648	0.72138
2188022	7.21905	8.28896	1.08808	0.12179	0.742891	0.861794
2189784	76.3812	108.197	1.25888	0.33214	0.472475	0.647673
2189847	84.2398	102.388	1.21371	0.279421	0.00789237	0.0410245
2189849	243.346	212.665	0.574439	-0.799773	0.0159434	0.019058
2194032	139.355	347.17	2.45903	1.29809	0.000154344	0.00596562
2194039	38.8587	60.6013	1.52413	0.607987	0.0169363	0.0620905
2194075	155.352	450.669	2.94594	1.55873	0.000112524	0.00596562
2194087	1232.74	2113.96	1.13056	0.177043	0.0287027	0.0329312
2195038	1526.04	1838.6	1.18715	0.247507	0.151509	0.300854
2195293	18834.2	56400.7	1.95297	0.965667	0.000178499	0.000745922
2195463	1821.56	2127.08	1.14562	0.196128	0.214346	0.382957
2196352	1204.48	889.332	0.486874	-1.03838	0.0032443	0.00527712
2213962	40215.7	103309	1.68579	0.753422	0.00016626	0.000715026
2214028	14608.4	40206.2	1.78489	0.835834	0.000920839	0.00208507
2214674	1337.09	1501.39	1.11719	0.159872	0.153731	0.303562
2214822	370.177	417.924	0.742365	-0.429799	0.103778	0.109083
2217380	1428.22	1129.7	0.5175	-0.950368	0.00497129	0.00730069
2220480	1222.32	1352.14	1.10818	0.148197	0.153746	0.303562
2220782	1746.39	1299.74	0.489252	-1.03135	0.00384454	0.00600636
2222714	538.495	601.995	1.09842	0.13543	0.278514	0.456526
2223316	1017.51	773.087	0.499725	-1.00079	0.00728996	0.00971559
2224949	1419.28	1067.85	0.490509	-1.02765	0.00126717	0.00261577
2228857	425.064	435.545	1.03579	0.05073	0.707447	0.834763
2236770	1583.02	1415.44	0.587957	-0.766217	0.00738557	0.00978398
2239032	322.45	164.437	0.503922	-0.988727	0.00505065	0.0312424
2245218	23.5952	32.9617	1.37928	0.463917	0.27652	0.454905
2246620	1453.75	1067.65	0.483195	-1.04932	0.00172903	0.00318536
2247124	740.097	813.691	1.09798	0.134855	0.0140446	0.0566818
2253114	814.795	767.495	0.617268	-0.696032	0.00171883	0.00318536
2254372	111.916	118.999	1.08017	0.111255	0.357868	0.545434
2258195	1341.66	1226.9	0.600908	-0.734783	0.000155464	0.000686517
2258319	2103.82	1781.1	0.460841	-1.11766	0.0819866	0.0876114
2258759	14482.4	40496.3	1.82928	0.871273	2.24e-05	0.00035395
2261105	157.559	192.448	1.17006	0.226587	0.370894	0.559243
2262324	50.3594	38.7141	0.775201	-0.367358	0.114856	0.250236
2262379	2404.35	2547.2	0.69829	-0.518102	0.0262509	0.0302533
2267517	1886.43	1748.05	0.610707	-0.711448	0.0113659	0.0142529
2278142	23.3687	21.7452	0.943319	-0.0841823	0.829535	0.907916
2287265	2818.95	2745.44	0.975337	-0.0360278	0.444108	0.619789
2307372	3373.9	2683.93	0.519959	-0.943529	0.00573383	0.00809667
2307678	43334.6	114743	1.739	0.798259	8.5e-05	0.000526152
2311927	2365.09	2465.96	1.04139	0.0585138	0.342962	0.528512
2321887	450.942	281.302	0.403143	-1.31064	0.00118698	0.00247008
2327972	461.735	267.919	0.577878	-0.791162	0.000772458	0.0103242
2327987	197.044	88.4219	0.446033	-1.16478	0.000178928	0.00596562
2328820	14634.2	38962.7	1.74873	0.806311	0.000283605	0.00099248
2334118	48.9205	52.5791	0.699978	-0.514618	0.114489	0.119853
2336706	704.917	708.237	0.665608	-0.587255	0.0341781	0.038695
2340122	10357.4	22974.6	1.45006	0.536116	0.00140036	0.00278986
2344536	464.669	413.223	0.567929	-0.816216	0.00528179	0.00764743
2347969	392.021	214.582	0.521642	-0.938868	0.00681424	0.0381927
2355842	694.448	667.342	0.96322	-0.0540626	0.33035	0.515007
2360330	2465.59	2036.95	0.547423	-0.869271	0.000944601	0.00212949
2361600	695.273	398.414	0.571797	-0.806425	0.000266378	0.00661188
2364483	670.83	446.416	0.44449	-1.16978	0.00293446	0.00489947
2365325	1669.62	1243.1	0.490426	-1.02789	0.00129004	0.00264176
2366068	1739.96	1430.44	0.54252	-0.882252	0.00111732	0.00238299
2367656	174.647	445.025	2.55571	1.35372	0.00503836	0.0312424
2367683	51.2107	157.125	2.94004	1.55584	0.0500357	0.141022
2367722	1546.69	1295.34	0.554445	-0.850883	0.00466474	0.00690888
2369014	651.06	624.598	0.632536	-0.66078	0.000298555	0.00100959
2381263	683.388	237.923	0.234574	-2.09189	0.00423183	0.00649302
2381470	6034.03	21392.7	2.31582	1.21152	7.6e-06	0.000317754
2381819	580.331	816.615	1.41979	0.505678	0.00983387	0.0464934
2382320	78.9136	62.3974	0.816237	-0.29294	0.194997	0.357579
2390041	26.1786	33.8402	1.32161	0.402297	0.424341	0.604263
2390225	279.63	151.947	0.360955	-1.47011	0.0115626	0.0144252
2392822	2779.45	7356.74	1.74181	0.800589	0.000737319	0.00181311
2395186	371.185	501.711	1.32568	0.406731	0.0316164	0.0978319
2396327	148.159	208.61	1.33399	0.415748	0.174696	0.330828
2401078	6793.37	14603.3	1.40832	0.49398	0.000116058	0.000614989
2404310	36.6582	41.6599	1.16705	0.222868	0.633147	0.780208
2415540	2288.3	1924.91	0.556396	-0.845816	0.00190597	0.00343743
2416050	507.528	330.535	0.617942	-0.694457	0.0276546	0.0881649
2422057	27.9436	36.4562	1.2559	0.328726	0.248502	0.425462
2425056	223.294	227.727	1.03227	0.0458241	0.747638	0.863137
2430562	1543.33	1650.83	1.07023	0.0979156	0.428606	0.60559
2431371	112.736	118.382	1.046	0.0648888	0.467947	0.646494
2435753	80.3539	78.9419	0.982361	-0.0256743	0.885258	0.945059
2437979	1279.21	1160.55	0.596546	-0.745295	0.00245043	0.0041984
2439523	9.10089	11.8455	1.10973	0.150205	0.878834	0.942577
2439677	12615.1	36357	1.88405	0.913835	1.39e-05	0.000334526
2445923	15618.7	43691.6	1.82063	0.864438	0.000494437	0.0013761
2453006	121.908	119.672	0.652993	-0.614861	0.0307299	0.0351004
2459690	1941.24	1726.62	0.895016	-0.160014	0.100292	0.23157
2470415	339.095	149.5	0.454259	-1.13841	0.02146	0.0738351
2480790	83.4259	74.4575	0.502066	-0.994051	0.103295	0.108799
2485252	38.9023	27.955	0.668809	-0.580334	0.156252	0.305903
2485514	20722.2	57489.1	1.82661	0.86917	0.000244179	0.000909477
2485630	3926.16	2165.05	0.549121	-0.864804	0.000963743	0.0119607
2486866	48.6311	67.4891	1.2378	0.307778	0.662506	0.806377
2488989	195.589	163.153	0.826591	-0.274754	0.0673384	0.174627
2496685	121.278	38.3793	0.210896	-2.2454	0.00114431	0.00241214
2497030	1244.34	846.561	0.450167	-1.15147	0.001013	0.00219696
2513603	2409.93	2197.87	0.90263	-0.147794	0.288899	0.466135
2525251	14968.1	43529.7	1.90538	0.930077	8.88e-05	0.000536886
2526133	585.108	283.649	0.480187	-1.05833	0.00176867	0.0168387
2527354	2357.99	2280.76	0.968859	-0.0456408	0.579874	0.73275
2527615	7177.51	22610.9	2.06271	1.04454	7.98e-05	0.000508214
2529897	1944.02	703.723	0.228617	-2.12899	0.00534885	0.00772277
2538578	402.89	444.012	1.03283	0.0466023	0.881461	0.943938
2542587	832.517	414.413	0.321675	-1.63633	0.000611521	0.00158748
2543688	2391.15	1707.93	0.471231	-1.0855	0.000993708	0.00217347
2545825	2382.43	6942.06	1.91547	0.937699	0.000410972	0.00122104
2547292	353.359	220.959	0.630775	-0.664803	0.00347087	0.0248311
2549082	25.4858	26.8756	1.05594	0.0785327	0.745235	0.861794
2550411	9532.14	27202.3	1.86864	0.901987	1.06e-05	0.000317754
2550423	3957.45	2909.08	0.727387	-0.459204	0.0108915	0.0491532
2553261	263.296	265.951	1.00852	0.0122358	0.890677	0.945059
2554882	11.2315	7.82371	0.709435	-0.495257	0.352384	0.539443
2558270	501.539	476.622	0.94938	-0.0749427	0.575831	0.73275
2568972	1550.79	1132.78	0.485115	-1.0436	0.00127527	0.00262196
2569166	15.6767	63.5813	2.94516	1.55835	0.0742917	0.0802226
2570347	1777.83	1603.13	0.59916	-0.738987	0.0065349	0.00898111
2573244	827.151	961.929	1.17018	0.226734	0.0780038	0.193617
2575482	5980.53	20751.6	2.26682	1.18067	1.87e-05	0.00035395
2575914	10764	35674.5	2.1636	1.11343	4.8e-05	0.000384539
2577206	339.778	503.93	1.42142	0.50733	0.111639	0.246315
2582336	14.3646	18.0992	1.26993	0.344753	0.367263	0.557309
2585400	4505.53	4771.41	1.05456	0.0766431	0.233729	0.409173
2587183	947.312	2346.59	1.64621	0.719147	0.00755613	0.0099586
2587533	17.4319	5.34615	0.33985	-1.55703	0.0316718	0.0978319
2596721	206.012	258.697	1.22908	0.297584	0.0824855	0.20103
2597183	3440.17	2395.37	0.459336	-1.12238	0.000861112	0.00199838
2598324	1014.3	566.892	0.533205	-0.907238	0.00970519	0.0463758
2600491	195.96	159.063	0.518292	-0.948163	0.0448238	0.0497612
2602299	9416.23	28389.2	1.97184	0.97954	1.5e-05	0.000334526
2602912	37.6524	22.3372	0.611497	-0.709583	0.129156	0.267951
2603096	117.831	157.611	1.28959	0.366911	0.163324	0.316907
2603353	513.516	1150.48	1.47661	0.562288	0.00410436	0.00633525
2612634	449.682	323.556	0.476832	-1.06845	0.000993039	0.00217347
2612938	2249.6	10567.9	3.08818	1.62676	5.78e-06	0.000317754
2614020	491.604	361.792	0.746718	-0.421365	0.0104989	0.0476913
2614074	3.86931	19.0187	4.27308	2.09528	0.0252695	0.0836299
2616472	1602.88	1385.15	0.569488	-0.812262	0.00198334	0.00355204
2617139	814.343	918.911	1.12621	0.171478	0.0819256	0.200815
2617270	2571.35	1899.86	0.49145	-1.02488	0.0021473	0.00379283
2617328	4950	14334.7	1.9045	0.929414	5.91e-05	0.000434685
2619175	116.49	119.732	1.04552	0.0642186	0.730711	0.85352
2619670	529.646	433.033	0.537773	-0.89493	0.00221749	0.00387345
2620099	39.089	16.4067	0.42324	-1.24045	0.00722985	0.0389515
2620357	210.872	250.623	1.1817	0.24086	0.0891786	0.211533
2622576	134.352	121.648	0.905887	-0.142597	0.303291	0.48235
2623071	531.335	440.462	0.543959	-0.878431	0.0142092	0.0172661
2623500	41.8089	22.2665	0.530332	-0.915031	0.00122813	0.0133367
2625173	311.689	439.318	1.42314	0.509079	0.00280668	0.0220078
2625330	1506.45	2035.6	0.890374	-0.167517	0.22236	0.229966
2625448	330.569	297.347	0.599777	-0.737501	0.0102717	0.0131009
2625845	8.0348	6.4175	0.804004	-0.314726	0.753611	0.865718
2627915	904.691	1185.72	1.30992	0.389483	0.0143218	0.0566818
2628033	331.665	313.072	0.62815	-0.670819	0.0158372	0.0189998
2628430	6.27094	4.25962	0.756794	-0.402027	0.698595	0.826782
2629635	5.96307	4.75465	0.94897	-0.0755653	0.927538	0.963586
2637305	824.83	509.953	0.411602	-1.28068	0.000910837	0.00207155
2644095	797.661	718.64	0.588295	-0.765387	0.00686629	0.00928756
2646348	20.7324	13.0436	0.668707	-0.580554	0.329431	0.515007
2646637	2589.62	6530.23	1.65141	0.7237	0.00164689	0.00311215
2651718	189.731	95.3121	0.489151	-1.03165	0.0104116	0.0476058
2662707	137.926	97.415	0.681833	-0.55251	0.123332	0.262932
2664813	266.992	285.658	1.07532	0.104768	0.618568	0.769061
2664852	3.95538	1.11984	0.411018	-1.28273	0.123312	0.262932
2669202	4.71113	7.96161	1.66272	0.733542	0.177211	0.331301
2669823	1593.92	1271.58	0.52684	-0.924563	0.000635216	0.00163251
2672268	513.578	611.603	1.15626	0.209462	0.267958	0.446597
2672882	1122.75	1263.4	1.12216	0.166279	0.0696762	0.17869
2679738	1855.11	1964.97	1.05371	0.0754819	0.383565	0.568395
2681775	302.09	256.001	0.794111	-0.332587	0.301152	0.480048
2689383	776.18	830.908	1.07585	0.10548	0.323355	0.508443
2691050	405.189	803.84	2.00446	1.00321	0.000180256	0.00596562
2693143	1320.55	1322	1.00051	0.000729659	0.988563	0.993683
2694708	1848.61	1712.06	0.608436	-0.716823	0.00436941	0.0066446
2710390	263.09	300.654	1.1248	0.169675	0.110923	0.245513
2719135	2346.29	8030.31	2.27131	1.18353	0.000406323	0.00121425
2724453	7.01882	8.04346	1.25528	0.328008	0.590544	0.740846
2739701	1075.97	1887.67	1.76415	0.818974	0.00132683	0.0136027
2746315	1179.49	1204.28	1.01877	0.0268259	0.560094	0.718558
2746544	30.0171	20.2758	0.678319	-0.559965	0.192789	0.354467
2749676	4032.71	4172.63	1.03426	0.0486018	0.0827693	0.20103
2752591	217.512	317.376	1.47269	0.558454	0.0887741	0.211533
2754197	153.025	80.6122	0.531637	-0.911487	0.0102355	0.0471103
2758306	6607.3	18028.5	1.78035	0.832161	0.00334315	0.00540371
2758543	350.468	338.931	0.973952	-0.0380778	0.659848	0.805965
2760896	1368.79	941.618	0.451592	-1.14691	0.000139572	0.000664258
2763088	1331.6	1040.23	0.514333	-0.959225	0.00382649	0.00600561
2764973	12.2648	11.8828	1.06352	0.0888477	0.869047	0.936415
2782225	11294.7	32163.2	1.85706	0.893023	0.000128016	0.000655295
2782225	15799.7	15990.5	1.00765	0.0109997	0.896116	0.946965
2792810	4163.54	12285.8	1.91936	0.940628	0.000765213	0.00182939
2793081	1980.36	1220.25	0.605051	-0.724871	0.0155081	0.0588969
2799364	2473.56	1857.84	0.488365	-1.03397	0.00612144	0.00855005
2799467	669.887	487.985	0.482969	-1.05	0.00501046	0.00732449
2815878	7737.7	5878.95	0.499876	-1.00036	0.00116318	0.0024403
2821217	206.499	106.963	0.528491	-0.92005	0.0123076	0.0518413
2841416	19.3805	21.3103	1.04226	0.0597216	0.828122	0.907799
2848657	1444.81	1575.44	0.717592	-0.478765	0.0132727	0.0162821
2857983	2106.88	1940.48	0.607936	-0.718008	0.000309401	0.00101962
2858484	636.415	496.777	0.747718	-0.419433	0.0747238	0.187839
2868588	2343.18	2660.34	1.13123	0.177897	0.102252	0.234298
2869707	28.5238	60.4087	1.598	0.676268	0.671362	0.677957
2870096	11.6158	10.421	0.769291	-0.378398	0.609545	0.760563
2873374	2.50793	6.3099	1.99865	0.999024	0.178609	0.332797
2873603	409.621	409.713	0.992796	-0.0104308	0.915988	0.954441
2874816	2912.79	4582.27	1.55787	0.639579	0.00193864	0.0178105
2880225	241.191	534.652	1.45551	0.54153	0.0256799	0.0297285
2887096	766.045	827.679	0.70031	-0.513934	0.020015	0.0234879
2891376	13112.5	38076.5	1.90115	0.926874	4.4e-05	0.000384539
2904380	443.34	263.919	0.588598	-0.764645	0.00350136	0.0248311
2909140	257.422	153.45	0.59714	-0.743858	0.0125317	0.0521527
2909257	44.757	24.588	0.549334	-0.864245	0.0116163	0.0498353
2915215	1851.24	1840	0.64887	-0.623999	0.00802231	0.0104923
2915821	265.263	310.523	1.18174	0.24091	0.0316722	0.0978319
2916064	1471.97	1525.18	1.03077	0.043716	0.586367	0.736935
2916379	271.279	191.836	0.453199	-1.14178	0.0158578	0.0189998
2921999	1488.16	1876.97	1.22622	0.294223	0.174184	0.330759
2922339	2428.01	1556.23	0.420201	-1.25085	0.00118683	0.00247008
2932971	357.442	387.978	1.09728	0.13393	0.155276	0.304849
2934312	1947.42	1989.45	1.01098	0.0157545	0.886817	0.945059
2940997	8010.63	4246.61	0.349239	-1.51772	6.72e-05	0.000452833
2945983	1974.99	2371.12	1.19617	0.258418	0.00348975	0.0248311
2951186	870.935	935.862	1.07937	0.110195	0.401662	0.582787
2954107	298.743	331.119	1.11975	0.163174	0.37256	0.559243
2954815	1444.48	1319.92	0.917823	-0.123712	0.19913	0.364198
2955678	99.0358	345.204	2.41902	1.27442	0.0456558	0.0503585
2955678	872.83	1014.53	1.15646	0.20971	0.121918	0.261521
2956646	363.234	379.73	1.06891	0.0961418	0.716372	0.839592
2957904	1506.14	1754.16	1.16594	0.221497	0.0142375	0.0566818
2958854	1168.56	1368.05	1.16039	0.214606	0.116959	0.25323
2959237	1801.6	1797.97	0.999718	-0.000407544	0.995708	0.995708
2959694	1461.93	1425.02	0.630369	-0.665732	0.0197557	0.0232617
2987235	183.737	330.286	1.682	0.750179	0.062974	0.167689
2988925	511.725	353.407	0.451317	-1.14779	0.000754354	0.00182348
2992253	182.616	145.592	0.518484	-0.947628	0.00545603	0.0078117
2993598	1411.59	1509.82	1.06369	0.0890775	0.40105	0.582787
2996774	1143.94	1552.35	1.35879	0.44232	0.00104408	0.012094
2997839	1550.11	6896.39	2.92249	1.5472	0.000155998	0.000686517
2998469	30370.8	34865.5	0.737903	-0.438498	0.0491178	0.0540612
2999356	1341.2	1097.7	0.540696	-0.88711	0.00772199	0.0101512
3004201	2382.49	230.355	0.0633376	-3.9808	8.06e-05	0.000508214
3006861	793.866	692.898	0.869252	-0.202153	0.0886784	0.211533
3009590	61.8701	65.711	0.704661	-0.504999	0.0906938	0.0961168
3009923	134.284	190.137	0.729083	-0.455845	0.600284	0.608572
3010506	5.60913	3.99195	1.01598	0.022876	0.985849	0.993683
3011643	65.0737	19.2494	0.280048	-1.83626	0.00894681	0.0450582
3013523	6213.89	23234	2.44623	1.29056	0.000201291	0.000808308
3014687	248.91	124.826	0.499274	-1.0021	0.000932073	0.0119607
3016202	2542.36	2763.64	1.07861	0.109168	0.400345	0.582787
3017195	922.02	758.815	0.538886	-0.891947	0.00729615	0.00971559
3025370	8241.3	8782.51	1.06388	0.089329	0.00747006	0.0396312
3033472	4208.47	3195.95	0.498225	-1.00513	0.00173522	0.00318536
3033487	282.811	258.104	0.894214	-0.161307	0.675325	0.816421
3034326	3394.42	10593.5	2.04605	1.03284	3.2e-05	0.00035395
3036683	1102.54	3010.01	1.79354	0.842807	4.86e-05	0.000384539
3039245	208.031	194.124	0.932017	-0.101572	0.529893	0.69397
3041257	593.612	375.111	0.417087	-1.26158	0.0601791	0.0656731
3041842	268.683	231.246	0.86532	-0.208694	0.271846	0.44984
3042179	4336.87	11318.9	1.70128	0.76662	0.000775906	0.00184637
3043076	421.496	213.804	0.325545	-1.61907	0.00819238	0.0106875
3043840	8.13638	12.6455	1.74266	0.801295	0.260243	0.437938
3051410	1274.85	3306.72	2.60304	1.3802	0.000136969	0.00596562
3052877	300.682	288.557	0.931326	-0.102642	0.581545	0.733527
3058218	200.534	105.621	0.533771	-0.905708	0.00384286	0.0261842
3064092	247.038	264.012	0.973866	-0.0382051	0.919786	0.956963
3064797	1163.16	958.093	0.541604	-0.884691	0.000133411	0.000655295
3065026	433.976	391.851	0.891429	-0.165808	0.269994	0.448914
3066697	474.655	210.309	0.441169	-1.1806	0.0011279	0.0124427
3069494	38.7722	24.7587	0.67459	-0.567918	0.296551	0.474892
3072585	70.4354	92.4406	1.3028	0.381611	0.225113	0.39709
3075215	49.172	44.4962	0.825071	-0.27741	0.496564	0.664956
3079709	1859.7	1840.27	0.988915	-0.016081	0.892027	0.945059
3085946	314.128	310.051	0.969295	-0.0449928	0.779583	0.881721
3091751	3180.49	3281.93	1.02973	0.0422628	0.551049	0.710536
3099771	430.27	291.722	0.446093	-1.16458	0.00140891	0.00279606
3100300	239.668	258.959	1.07894	0.10961	0.443075	0.619592
3100529	131.638	79.1741	0.345495	-1.53326	0.0453412	0.0501899
3102298	15152	43227	1.84841	0.886286	0.000853743	0.00199465
3107016	201.102	246.163	1.19529	0.257361	0.109931	0.244879
3111844	220.468	235.299	1.05075	0.0714201	0.673807	0.816421
3113798	196.988	268.035	1.32659	0.407723	0.0270087	0.0867845
3117084	1298.27	1119.7	0.565277	-0.822969	0.00711202	0.00954458
3119195	134.425	138.594	1.0367	0.0520014	0.835605	0.913122
3119703	1264.32	1433.09	1.13573	0.18362	0.169479	0.325381
3130753	1257.51	680.093	0.538256	-0.893636	0.000176951	0.00596562
3139088	25.7685	16.3657	0.658161	-0.603487	0.128061	0.267274
3150846	11589	37394.1	2.11032	1.07746	9.62e-06	0.000317754
3151023	9104	26661.9	1.92208	0.942665	8.86e-05	0.000536886
3151622	7224.77	6937.9	0.954017	-0.0679138	0.662255	0.806377
3162583	2335.93	2352.78	0.663927	-0.590903	0.00476386	0.00701612
3172106	201.924	208.924	0.686491	-0.542687	0.176775	0.183932
3173329	42.3565	22.5267	0.527085	-0.923892	0.0329608	0.100473
3178427	5847.2	2114.97	0.237257	-2.07547	1.11e-05	0.000317754
3184369	59.1945	39.1864	0.675822	-0.565285	0.160565	0.312585
3190045	2798.85	2730.41	0.974993	-0.0365367	0.176503	0.331301
3190051	274.264	140.504	0.506899	-0.980231	0.00199887	0.0178105
3190572	2045.04	2149.75	1.04687	0.0660793	0.249301	0.425462
3194888	580.665	563.674	0.973209	-0.0391788	0.81668	0.89809
3200289	1450.83	4974.38	2.24643	1.16764	0.000142868	0.000670793
3208538	2031.73	10640.6	3.43542	1.78049	1.89e-05	0.00035395
3212311	1912.74	2101.14	1.10272	0.141063	0.175282	0.331034
3216389	66.932	25.0269	0.367842	-1.44284	0.00394282	0.0266045
3230954	850.894	694.941	0.534134	-0.904728	9.54e-05	0.000544646
3231058	1446.63	1550.24	0.701509	-0.511467	0.0338362	0.0383925
3232048	1337.52	954.564	0.716422	-0.481118	0.0204865	0.0711905
3233470	1708.15	1378.87	0.531067	-0.913033	0.0152914	0.0184069
3235894	1.77645	4.02173	2.06817	1.04836	0.0259145	0.0847041
3247032	68.3621	43.9187	0.646985	-0.628195	0.0415693	0.119878
3262471	17.7281	11.3136	0.744973	-0.424739	0.510959	0.6803
3265049	323.866	534.64	1.65796	0.729405	0.00709907	0.0388493
3266657	49.3754	24.4243	0.487873	-1.03542	0.023582	0.0795605
3268919	8.87055	3.12516	0.365137	-1.45349	0.235373	0.411015
3272180	2487.91	2082.66	0.551099	-0.859616	0.00257837	0.00438835
3273492	214.236	122.578	0.569184	-0.813034	0.00291954	0.0222976
3273673	1132.46	923.479	0.539455	-0.890426	0.00442652	0.006709
3277531	179.929	83.6528	0.436523	-1.19587	0.0114546	0.0497639
3278613	1276.22	1272.28	0.997277	-0.00393352	0.97279	0.991333
3284727	670.757	733.301	0.702717	-0.508984	0.183217	0.19025
3287069	2562.27	2252.13	0.578366	-0.789945	0.00628444	0.00870675
3287571	262.306	231.702	0.864965	-0.209287	0.147383	0.29519
3287661	1374.54	1307.37	0.939771	-0.0896185	0.481416	0.653497
3287693	2162.3	1852.87	0.56238	-0.830382	0.00570738	0.00808152
3288701	1366.85	1073.7	0.517317	-0.950879	0.00069905	0.00176133
3289865	321.001	395.597	1.19241	0.253876	0.17733	0.331301
3290723	1658.01	1344.99	0.535152	-0.901979	0.00366159	0.00579841
3292491	1921.6	1927.31	1.00303	0.00436899	0.963915	0.986629
3293027	548.26	417.819	0.491465	-1.02484	0.00213447	0.00378316
3293030	563.629	302.156	0.536879	-0.897332	0.00101976	0.0120124
3293181	107.824	47.9774	0.445437	-1.16671	0.0146439	0.0568574
3294496	1850.83	1766.34	0.950967	-0.0725322	0.386843	0.571283
3295598	11739.8	36352.5	2.02163	1.01552	0.000144077	0.000670793
3295842	172.058	127.626	0.755694	-0.404126	0.108044	0.241448
3297391	132.106	92.0598	0.708208	-0.497755	0.0456252	0.129957
3298646	4017.5	11858.1	1.93727	0.954024	4.94e-05	0.000384539
3298967	1534.37	1277.4	0.549115	-0.864819	0.000731864	0.00180855
3299812	1673.52	1804.87	1.08331	0.115443	0.113243	0.247789
3300006	1981.11	1669.64	0.550605	-0.860911	0.00136203	0.00275623
3300551	961.805	1080.46	1.12331	0.167757	0.072168	0.184039
3310960	308.47	166.908	0.523806	-0.932895	0.00999033	0.0465992
3314715	657.171	578.24	0.57763	-0.791782	0.0135984	0.0166419
3336868	654.679	292.511	0.443855	-1.17184	0.000150893	0.00596562
3344016	24.466	30.9388	1.19835	0.261049	0.349165	0.535695
3357438	11941.7	20418.9	1.11894	0.162137	0.00736516	0.00978215
3367037	12.2264	20.0888	1.22901	0.297492	0.809199	0.894667
3375165	1537.51	1652.07	1.0751	0.104472	0.126011	0.265473
3382950	341.128	401.206	1.19227	0.253706	0.0830154	0.20103
3383688	443.41	329.957	0.482215	-1.05225	0.00349044	0.00558904
3384585	634.199	614.871	0.96679	-0.0487248	0.63173	0.779845
3395716	1249.9	729.907	0.58889	-0.76393	0.00478104	0.0304739
3396194	4052.64	2274.32	0.37055	-1.43226	0.00014486	0.000670793
3397057	2796.24	1433.57	0.511407	-0.967457	8.19e-05	0.00596562
3402185	122.932	148.387	1.21868	0.285322	0.224622	0.39709
3403370	32.2695	31.3141	0.983092	-0.0246018	0.853258	0.922262
3404052	2687.1	2920.45	0.718675	-0.476588	0.00622601	0.00864911
3404052	432.089	290.565	0.662508	-0.593989	0.00186763	0.0175406
3404067	394.806	164.582	0.410455	-1.28471	0.000165976	0.00596562
3405708	791.826	518.537	0.653946	-0.612758	0.00343041	0.0248311
3414232	3940.46	2977.34	0.500042	-0.999878	0.00109976	0.0023577
3416657	25.4002	7.76056	0.426222	-1.23032	0.370427	0.559243
3418033	1042.55	955.099	0.602635	-0.730644	0.0113691	0.0142529
3444417	4325.33	3503.72	0.525645	-0.927839	0.00306931	0.00508911
3451019	62.6181	108.842	1.28312	0.359651	0.505504	0.514513
3452230	8754.68	21026.6	1.57083	0.651525	0.000111439	0.000602945
3452716	510.369	526.908	1.03959	0.0560164	0.713445	0.838188
3453237	1006.42	1181.49	1.17179	0.228715	0.00913541	0.0453508
3456722	24.5682	16.5165	0.414439	-1.27077	0.116668	0.121885
3465115	21.9891	18.315	0.820458	-0.285498	0.530255	0.69397
3465820	78.0435	48.6844	0.613219	-0.705527	0.0750175	0.187839
3470209	658.913	528.571	0.527419	-0.922977	0.00568147	0.00806706
3471074	235.889	99.0479	0.26481	-1.91697	0.00591644	0.00833165
3475872	1240.4	769.49	0.405797	-1.30117	0.000310362	0.00101962
3495004	2141.93	1620.08	0.501365	-0.996066	0.00156589	0.00299207
3497484	2447.23	2565.71	1.04982	0.0701466	0.41275	0.594818
3502406	326.951	322.093	0.994133	-0.00848862	0.915197	0.954441
3505861	1913.19	2513.71	0.860582	-0.216616	0.0697556	0.0756422
3508511	2.69085	7.0908	2.89994	1.53602	0.145118	0.29234
3511066	125.888	354.91	2.85022	1.51107	0.0145171	0.0566818
3513262	3351.3	4219.07	0.825525	-0.276617	0.00244732	0.0041984
3521045	283.985	1104.95	2.84234	1.50708	0.0432351	0.0481013
3521045	1126.01	1264.54	1.11845	0.161494	0.0810669	0.199793
3529028	1992.96	1699.77	0.562383	-0.830374	0.00324319	0.00527712
3529281	2440.01	1955.4	0.528022	-0.921329	0.00130854	0.00266901
3531549	257.801	745.125	1.95475	0.966988	0.00838623	0.0108577
3535205	13315.6	35123.3	1.72651	0.787857	4.85e-05	0.000384539
3540298	2173.49	1907.42	0.574965	-0.798455	0.00218297	0.00382951
3541464	13932.6	40982.3	1.92452	0.9445	2.79e-05	0.00035395
3541622	578.913	656.077	1.14549	0.195969	0.172046	0.327594
3543789	750.026	564.116	0.493151	-1.0199	0.0202613	0.0237228
3549678	5044.64	12564	1.6317	0.706373	0.000156269	0.000686517
3552127	1043.18	1142.99	1.09519	0.131185	0.00360234	0.0251684
3556706	3045.66	2254.82	0.488641	-1.03315	0.000424246	0.00124203
3563856	2771.27	6309.23	1.48731	0.572709	0.000292794	0.00100093
3572229	7.4049	13.3188	1.8958	0.922806	0.243446	0.420882
3581495	1047.77	4310.73	4.06779	2.02425	7.22e-05	0.00596562
3591177	1286.17	1223.39	0.954646	-0.0669626	0.466818	0.646494
3594280	13668.1	31265.9	1.49666	0.581745	4.87e-05	0.000384539
3594703	43.7894	38.6953	0.887236	-0.17261	0.264912	0.442582
3594754	1243.85	1093.06	0.582216	-0.780374	0.011689	0.0145125
3599521	1324.16	1306.69	0.651718	-0.61768	0.0392373	0.0439389
3600452	378.755	423.548	1.11423	0.156047	0.0518166	0.144629
3600898	3387.88	3474.52	1.02223	0.031724	0.757753	0.86904
3601186	1037.74	750.513	0.477527	-1.06635	0.000371872	0.00113775
3601367	490.894	492.965	1.00349	0.00503293	0.979084	0.993683
3602069	34.4215	46.0021	1.09942	0.136739	0.85979	0.927878
3615088	50.1668	33.9776	0.708365	-0.497435	0.169324	0.325381
3616484	2436.77	974.786	0.259866	-1.94416	6.45e-05	0.000442225
3617051	2712.34	3398.46	1.24954	0.321395	0.0055808	0.03287
3617373	772.141	852.342	1.10666	0.146214	0.0603474	0.162179
3628612	1718.64	980.68	0.564083	-0.826022	0.000960976	0.0119607
3630016	399.552	229.299	0.557435	-0.843126	0.0072934	0.0389917
3635229	4384.7	1950.84	0.292239	-1.77478	4.52e-05	0.000384539
3635626	408.367	208.931	0.525857	-0.927258	0.00328682	0.0243015
3643500	484.125	363.302	0.761519	-0.393047	0.0200693	0.0704454
3645361	8.06379	17.8538	2.22079	1.15107	0.0287434	0.0912177
3647416	54.1009	44.9299	0.831161	-0.2668	0.436443	0.612783
3655722	12157.2	36894.2	1.99206	0.994258	4.79e-05	0.000384539
3660730	737.159	800.54	1.07394	0.10292	0.403199	0.583372
3661068	17470.9	48662.2	1.82288	0.866216	2.79e-05	0.00035395
3661541	2486.22	1180.29	0.473945	-1.07721	5.41e-05	0.00596562
3662309	3875.7	2679.02	0.457019	-1.12967	0.000425287	0.00124203
3666021	100.155	40.2805	0.402206	-1.31399	0.00893466	0.0450582
3681027	730.814	450.633	0.3998	-1.32265	0.0103319	0.013145
3685308	6.37341	8.56425	1.28197	0.358365	0.342733	0.528512
3685931	400.929	208.281	0.529344	-0.917723	0.00700815	0.0386561
3692498	318.344	422.978	1.29497	0.372916	0.128827	0.267951
3696188	197.663	243.889	1.20682	0.271205	0.104652	0.238403
3715258	26111.1	71155.7	1.78257	0.833961	0.000497965	0.0013761
3722193	2586.2	2966.09	1.1515	0.203515	0.289071	0.466135
3725192	929.328	743.968	0.527073	-0.923926	0.000591731	0.00154863
3731656	11464.2	29357.8	1.67731	0.746149	0.000519666	0.00140583
3735714	196.625	109.836	0.555111	-0.849152	0.00903642	0.0451821
3736656	438.533	236.86	0.540871	-0.886643	0.0010648	0.0121317
3740838	3.20749	1.9457	0.864949	-0.209314	0.820083	0.900407
3743849	7.29036	16.9692	1.40798	0.493623	0.264612	0.272022
3745634	1380.87	1136.88	0.541666	-0.884525	0.00029014	0.00100088
3750429	390.15	218.7	0.573942	-0.801023	0.00410899	0.026941
3750770	423.461	371.034	0.56812	-0.815732	0.0352982	0.0398753
3752227	1054.07	704.67	0.441456	-1.17966	0.00684231	0.00927955
3755636	898.378	612.962	0.444534	-1.16963	0.00394007	0.00611841
3759051	1094.98	997.438	0.911757	-0.133278	0.468824	0.646494
3776047	3131.06	2427.19	0.507898	-0.977389	0.000285773	0.00099248
3779268	3372.93	3733.76	1.10522	0.144335	0.00213306	0.018079
3780915	5647.27	4022.15	0.469238	-1.09161	0.000129994	0.000655295
3784021	1741.7	1701.72	0.997392	-0.00376815	0.986233	0.993683
3785745	665.611	609.796	0.603679	-0.728145	0.00350758	0.00559253
3787079	1335.56	835.928	0.410277	-1.28533	0.000352829	0.00109249
3790331	157.545	168.59	1.08464	0.117221	0.542386	0.703281
3806138	128.076	100.982	0.782129	-0.354521	0.121743	0.261521
3806563	35.2121	30.5322	0.864525	-0.21002	0.728472	0.852337
3808131	568.547	452.852	0.796496	-0.328262	0.0501185	0.141022
3808367	1232.39	1496.97	1.2106	0.275717	0.00974225	0.0463758
3808390	901.395	1005.25	1.10989	0.150413	0.0320108	0.0984403
3810002	225.727	129.592	0.582519	-0.779624	0.0143534	0.0566818
3810339	1109.31	1105.35	1.00482	0.00694236	0.942842	0.973663
3810353	714.362	614.216	0.568121	-0.815729	0.011406	0.0142644
3816112	611.31	684.323	1.02841	0.0404123	0.898076	0.946965
3817872	2171.58	2735.64	1.25097	0.323053	0.00995682	0.0465992
3824509	24.9856	18.1927	0.699762	-0.515064	0.108002	0.241448
3824797	1209.54	1011.19	0.549289	-0.864362	0.00841466	0.0108672
3827301	10478.7	26904.8	1.69221	0.758906	0.000401979	0.00120829
3828572	1109.01	862.513	0.512791	-0.963558	0.000450298	0.0013003
3829257	1312.91	808.859	0.404929	-1.30426	0.000757935	0.00182348
3831881	930.709	5797.92	6.16969	2.6252	0.000986677	0.0120124
3832284	295.933	165.969	0.553996	-0.852052	0.00276455	0.0220078
3838953	135.727	114.151	0.859702	-0.218091	0.262784	0.440084
3843825	1785.05	1868.42	1.04068	0.0575299	0.736497	0.858834
3846857	2361.44	2039.48	0.568477	-0.814826	5.1e-05	0.000385395
3857480	1404.75	999.405	0.464471	-1.10634	3.09e-05	0.00035395
3858362	50.9138	59.891	1.1393	0.188153	0.441729	0.618956
3859576	5.7725	7.71617	1.21565	0.281727	0.686589	0.82557
3868807	2606.5	7608.48	1.91279	0.935681	0.000316251	0.00101962
3872321	63.1285	34.3948	0.554928	-0.849628	0.00754532	0.0397273
3872597	445.303	533.785	1.21741	0.283811	0.0423908	0.121742
3878503	635.652	684.263	1.06668	0.0931225	0.552333	0.710873
3880230	17930.7	47398.3	1.72737	0.788581	7.25e-05	0.000471873
3880230	805.532	823.646	1.02056	0.0293562	0.800283	0.891362
3883203	18268.2	48421.8	1.7344	0.794436	2.8e-05	0.00035395
3883460	1141.12	916.401	0.527745	-0.922088	0.00727636	0.00971559
3886523	5754.38	20770.1	2.36045	1.23906	0.000419779	0.00124004
3892173	729.223	359.026	0.494819	-1.01503	0.000247202	0.00636316
3892753	10784.3	29714.7	1.79872	0.846967	6.01e-05	0.000435263
3893411	1883.61	1030.04	0.547462	-0.869169	2.73e-05	0.00596562
3894594	666.408	456.912	0.419325	-1.25386	0.0109438	0.013787
3894597	1815.96	1188.27	0.43029	-1.21662	0.000149671	0.000686517
3896739	8224.61	26711.9	2.12723	1.08897	2.33e-05	0.00035395
3896739	4615.76	6106.93	1.31763	0.397944	0.00607331	0.0348839
3897747	4232.51	2929.78	0.453276	-1.14154	0.000497881	0.0013761
3903496	11285.8	21586	1.25543	0.328178	0.00309742	0.00510281
3904436	644.204	674.177	1.04325	0.0610916	0.419777	0.601536
3910348	1932.34	2002.19	1.03534	0.0501048	0.229657	0.40408
3911492	26053	46501.2	1.17257	0.229672	0.050902	0.0559052
3911496	1982.8	1075.39	0.359332	-1.47661	0.00026728	0.000960714
3912257	364.367	391.433	1.08371	0.115977	0.519676	0.687952
3914187	643.754	564.119	0.574448	-0.799752	0.00308866	0.00510281
3936819	21991.7	63608	1.89493	0.922146	1.79e-05	0.00035395
3939606	5195.97	5605.08	0.715362	-0.483255	0.0121005	0.0149871
3941689	7411.48	19988.9	1.76857	0.822586	0.000159056	0.000692839
3945876	71.737	49.1422	0.701937	-0.510587	0.0180204	0.0648922
3953493	592.368	429.712	0.474181	-1.07649	0.00290927	0.00488682
3954146	6854.03	19298.4	1.8394	0.879235	4.45e-05	0.000384539
3954850	5092.38	3521.02	0.454901	-1.13637	3.08e-05	0.00035395
3960282	2970.59	3190.67	1.07433	0.103431	0.0919971	0.216739
3973653	11097.5	199887	11.7739	3.55752	8.53e-07	0.000263913
3973921	1196.69	1322.05	1.10464	0.143582	0.143347	0.291305
3978784	1738.98	1481.75	0.560645	-0.834839	0.00226868	0.00391309
3981058	551.475	631.674	1.18862	0.249282	0.217329	0.387291
3991847	1203.49	1188.75	0.98892	-0.0160747	0.804812	0.894667
3993441	1043.47	721.643	0.441492	-1.17954	0.00435172	0.00663734
4009356	767.309	1095.3	1.43308	0.519116	0.000345183	0.00724685
4010914	477.387	459.224	0.984247	-0.0229079	0.877009	0.942073
4016753	1576.39	1609.18	1.02087	0.0297948	0.780636	0.881721
4017382	3265.89	2342.55	0.472577	-1.08138	0.000672977	0.00170399
4036726	2248.59	3724.23	1.09293	0.128206	0.235307	0.242867
4037987	2107.57	1738.24	0.544804	-0.876191	0.00216417	0.00380953
4038707	938.208	655.76	0.464953	-1.10484	0.0061038	0.00854865
4038898	11381	32957	1.89628	0.923173	4.38e-05	0.000384539
4038898	3285.59	3191.78	0.973976	-0.0380423	0.577581	0.73275
4042144	5.6811	19.9065	2.7021	1.43408	0.0832137	0.0885545
4052602	16.406	14.6807	0.890544	-0.167241	0.697029	0.826681
4058669	32.5709	32.9325	1.40562	0.491209	0.675456	0.816421
4060554	1574.88	2201.78	1.39579	0.481086	0.00154222	0.015534
4080373	10996.9	18951.9	1.11982	0.163265	0.12388	0.129157
4080577	1050.4	886.222	0.851773	-0.231458	0.137729	0.282365
4095896	1203.84	1149.15	0.946009	-0.080074	0.371977	0.559243
4104674	3.20749	1.11984	0.581662	-0.781748	0.403744	0.583372
4104749	709.144	412.281	0.588314	-0.765342	0.0017388	0.0167843
4107733	643.396	646.116	1.0105	0.0150651	0.848448	0.91919
4110166	1178.31	958.808	0.53586	-0.900071	0.00147853	0.00287866
4112924	1232.82	1206.46	0.98368	-0.023739	0.840703	0.915812
4114274	309.016	385.8	1.23409	0.303452	0.12421	0.26319
4121427	1609.2	1008.59	0.414434	-1.27078	0.000314872	0.00101962
4126777	3135.23	3291.59	1.05107	0.0718592	0.432698	0.608755
4130122	1398.33	1305.14	0.926156	-0.110673	0.375661	0.561472
4130803	203.686	347.569	1.09187	0.126804	0.623001	0.63036
4140030	2785.98	2351.91	0.558274	-0.840955	0.000977479	0.00216562
4141433	1122.04	5135.22	4.52863	2.17908	0.00133092	0.0136027
4145916	754.658	1652.63	1.42647	0.512451	0.0151611	0.0182985
4155397	166.152	181.738	1.1052	0.144309	0.50591	0.674871
4157703	1331.44	1252.28	0.945095	-0.081469	0.330494	0.515007
4163515	44.3813	45.176	1.03066	0.0435635	0.905623	0.950768
4165288	9700.1	25997.6	1.75741	0.813451	0.000109399	0.000602945
4171671	15954.7	36832.6	1.5107	0.595221	0.000238427	0.000894536
4171852	1983.34	1471.09	0.487146	-1.03757	0.00453692	0.00676182
4172093	5245.58	3406.12	0.426529	-1.22928	6.45e-05	0.000442225
4176148	302.566	305.783	1.00523	0.00751877	0.980617	0.993683
4177537	7580.91	21502.5	1.86011	0.89539	0.000319376	0.00101962
4178875	23611	60262	1.66695	0.737208	0.000256925	0.000943283
4181247	94.585	52.0294	0.543839	-0.878749	0.000388603	0.00729943
4182316	3816.66	2564.99	0.442924	-1.17487	3.25e-05	0.00035395
4188521	773.351	852.113	1.10343	0.141995	0.0523662	0.145578
4200913	2363.35	2170.48	0.91685	-0.125242	0.175953	0.331301
4203270	273.823	268.312	0.973115	-0.0393174	0.772252	0.878421
4205816	962.734	681.604	0.691113	-0.533006	0.0291537	0.0916824
4207589	819.123	1224.07	1.50512	0.589883	0.0100926	0.0467622
4207794	169.632	319.371	1.21399	0.279754	0.0538862	0.0590566
4211810	458.515	541.337	1.18316	0.24265	0.199763	0.364397
4213794	567.904	262.391	0.459778	-1.12099	0.000545563	0.00834396
4230777	426.232	1817.78	2.75964	1.46448	0.00690997	0.00932211
4231174	237.59	136.626	0.577553	-0.791975	0.0202841	0.0708414
4234229	359.654	375.197	1.04468	0.0630627	0.536498	0.696946
4260926	2346.61	1758.41	0.748477	-0.41797	0.00509189	0.0312424
4264630	1140.43	568.876	0.501812	-0.994781	0.000228678	0.00635726
4265765	5.4426	7.76818	1.36428	0.448143	0.113377	0.247789
4267800	2536.78	2311.21	0.600006	-0.736952	0.00113876	0.00241214
4269476	12105	21001	1.13397	0.181379	0.0745875	0.0803731
4269600	24.6945	21.1466	0.902936	-0.147304	0.765641	0.875198
4271174	1698.25	1208.64	0.465451	-1.1033	6.12e-05	0.000436848
4273587	253.945	801.939	2.03591	1.02567	0.0359566	0.040353
4275006	6.4624	3.83938	0.652096	-0.616844	0.223575	0.396389
4275389	440.148	332.467	0.75646	-0.402664	0.00515647	0.0312424
4277048	738.369	462.738	0.410744	-1.28369	0.000625026	0.00161439
4277195	32.3237	29.6699	0.929211	-0.105921	0.839701	0.915812
4280556	47.3027	29.4835	0.634899	-0.6554	0.0889268	0.211533
4287283	13440.2	37706.3	1.8389	0.878842	1.46e-05	0.000334526
4294579	4786.29	4925.11	1.0264	0.0375944	0.487142	0.657358
4299401	435.144	249.967	0.571675	-0.806734	0.000211099	0.00631012
4302294	50.6529	54.0412	1.1895	0.250352	0.651996	0.797777
4304479	199.951	110.885	0.546869	-0.870733	0.0255168	0.0840482
4306137	340.997	150.432	0.271256	-1.88227	0.00824711	0.0107046
4307237	51.7999	59.8795	1.10753	0.147347	0.531212	0.69397
4310642	19.4086	25.4881	1.31499	0.39505	0.00790975	0.0410245
4317684	69.4194	52.1122	0.672693	-0.571981	0.25777	0.434831
4318484	261.481	267.518	0.639348	-0.645328	0.0356477	0.040094
4319535	1982.67	2812.68	1.42675	0.512729	0.00605235	0.0348839
4319735	1148.75	1376.05	1.19675	0.259119	0.0111576	0.0494695
4320034	524.529	109.832	0.138974	-2.84711	0.000100613	0.000568299
4323568	7714.49	15863.1	1.34274	0.425178	0.00617897	0.00860702
4324000	8.053	5.32745	0.729099	-0.455814	0.495928	0.664956
4329927	131.462	218.524	1.60925	0.686393	0.0116936	0.0498591
4333958	1174.4	1308.5	1.10528	0.14441	0.127014	0.265888
4336420	200.722	104.147	0.521964	-0.937978	0.0123831	0.0518448
4337024	707.436	507.956	0.720565	-0.472799	0.00212698	0.018079
4340015	3917.47	10451.5	1.74328	0.801803	0.000139241	0.000664258
4343509	18579	110005	3.86709	1.95125	2.21e-05	0.00035395
4344466	610.91	719.078	0.772872	-0.371699	0.000593541	0.00154863
4346367	54.155	56.6163	1.06351	0.0888354	0.536276	0.696946
4353344	1892.43	1664.82	0.576336	-0.795019	0.0258952	0.0299104
4353987	381.833	372.152	0.966414	-0.0492862	0.425158	0.604263
4354068	441.106	219.977	0.503027	-0.991292	0.00126294	0.0135038
4354557	98.9943	133.113	1.35353	0.436723	0.0494957	0.140406
4354899	15008.9	35897	1.56417	0.645402	9.45e-05	0.000544646
4368254	4.17021	3.88787	0.853801	-0.228028	0.710193	0.836584
4380642	105.403	73.874	0.404478	-1.30587	0.0973657	0.102764
4385739	98.1273	174.381	1.74165	0.800458	0.116464	0.252944
4386030	299.931	429.589	1.433	0.519034	0.0885222	0.211533

## Sheet: Pi_control_input
Table S3. TnseqDiff results - Pi starved Control/Input
TA site	Mean.Input	Mean.Output	FC	log2FC	p-value	p-adjusted value
4119	1555.23	1260.61	0.68202	-0.552115	0.00901487	0.0153432
9101	14.1658	18.5516	1.30748	0.386793	0.0768939	0.163325
10827	1650.8	530.72	0.26905	-1.89405	0.00157115	0.00448652
11734	358.701	158.295	0.41983	-1.25212	0.00218561	0.0130948
22200	168.487	186.505	0.944127	-0.0829471	0.7144	0.728575
25235	16.32	9.23449	0.602398	-0.731211	0.036382	0.0936499
25488	29.6457	40.5559	1.31592	0.396067	0.088752	0.183035
28993	492.959	205.484	0.407144	-1.29639	7.8e-05	0.00237783
29653	48.7733	59.6079	1.19979	0.262783	0.0161811	0.0518243
29758	998.972	1479.69	1.47388	0.559614	0.000192372	0.00381995
35552	1766.91	1141.37	0.64001	-0.643834	0.000257323	0.00485715
35892	2276.2	1674.92	0.616568	-0.697668	0.00235463	0.00601028
36173	6257.91	12568.7	1.68964	0.756717	0.000406677	0.00198033
37342	3150.66	2395.55	0.638983	-0.64615	0.000898335	0.00311989
48635	71.8795	30.1656	0.417804	-1.2591	0.00356104	0.0184696
52778	1086.48	1118.01	1.02405	0.0342842	0.789363	0.853199
56138	1248.93	1305.02	1.03423	0.0485634	0.483235	0.615106
57027	2788.24	2713.26	0.823402	-0.280331	0.0106568	0.0177303
68203	91.9696	97.3221	1.05758	0.0807669	0.424578	0.557811
68718	3864.8	3529.69	0.762369	-0.391439	0.0669606	0.0843573
80328	15484.6	26425.5	1.43904	0.525105	0.000273447	0.00159718
81636	2808.58	2671.4	0.791865	-0.336673	0.0776038	0.0954424
83365	1275.26	1088.03	0.713442	-0.487132	0.0174411	0.0261362
87087	10.4651	11.7232	1.10213	0.140297	0.68498	0.771573
96839	1908.28	1493.94	0.655556	-0.60921	0.0114465	0.0185016
97841	1102.73	1184.62	1.08535	0.118165	0.441095	0.574085
103182	3074.13	5723.22	1.56954	0.650344	0.000588332	0.00236252
106598	112.48	129.546	1.12433	0.169061	0.389154	0.528246
114593	7179.87	13098.6	1.53794	0.620999	0.000319436	0.00174318
115865	11542.7	19904.4	1.45482	0.540838	0.000171664	0.00127877
116754	16713.3	34680	1.74292	0.801509	0.0005114	0.0021614
120902	5434.69	5914.48	1.08293	0.114942	0.0143111	0.0478182
120902	2139.9	1690.4	0.663966	-0.590819	0.0142617	0.0221465
121352	103.395	51.9325	0.449319	-1.15419	0.0366282	0.0939359
125231	292.468	117.226	0.386103	-1.37294	0.000823074	0.00746368
137349	9579.74	8843.3	0.779346	-0.359664	0.0325138	0.0452902
140137	7048.78	15391.1	1.83407	0.875049	0.000967733	0.0033161
155080	3088.24	5207.73	1.42234	0.508262	0.000653612	0.00255583
155553	5.91013	1.23971	0.594998	-0.749044	0.607128	0.630432
165027	260.714	304.649	1.17143	0.228274	0.100711	0.201132
169249	182.716	209.959	1.13605	0.184031	0.272592	0.4083
170585	575.463	222.027	0.369294	-1.43716	0.00139045	0.00976122
171909	11733	21005.6	1.50787	0.592511	4.11e-05	0.000645902
172478	43.427	45.7516	1.13291	0.180029	0.560274	0.671362
172996	216.292	255.202	1.169	0.22528	0.233364	0.362027
173272	277.926	573.919	1.75697	0.81309	0.0109909	0.018165
176360	6.47865	4.69833	0.592922	-0.754085	0.369953	0.510815
178094	10022.7	16865	1.41902	0.5049	0.000221367	0.00139641
179898	2337.88	2390.23	1.00769	0.0110564	0.894708	0.930101
185977	599.075	612.837	1.00301	0.00433342	0.975712	0.980362
188678	1079.78	1211.45	1.11653	0.159016	0.0641341	0.142863
188774	2118.72	3974.01	1.82408	0.867173	0.00494128	0.0235218
192548	453.845	168.884	0.358328	-1.48065	0.000464601	0.00570383
192973	1704.31	1264.27	0.624812	-0.678505	0.00829412	0.0143541
193624	1475.71	1563.07	1.04776	0.0673074	0.371167	0.510815
194254	378.47	440.878	1.16323	0.21813	0.0725284	0.15606
201398	138.482	118.64	0.840374	-0.250897	0.232491	0.362027
201967	1406.47	764.553	0.455439	-1.13467	0.00204373	0.00544289
203040	604.485	500.671	0.822984	-0.281063	0.00352846	0.0184696
203224	1099.99	1017.06	0.914023	-0.129698	0.274481	0.409365
205440	264.436	250.759	0.933859	-0.098724	0.256574	0.389342
212680	1184.67	563.346	0.460908	-1.11745	0.00131941	0.00955041
216747	1716.35	1708.91	0.98939	-0.0153881	0.730511	0.812328
217854	840.341	1009.5	1.185	0.244891	0.0201403	0.0619567
222053	2555.85	1729.26	0.568625	-0.814451	0.00134092	0.00397267
223427	12294.7	19998.3	1.36916	0.453288	0.000454063	0.00212171
223664	846.022	877.609	0.869093	-0.202418	0.3074	0.332639
226628	340.372	146.861	0.397621	-1.33053	0.00377164	0.0191335
229774	83.4121	39.7869	0.450905	-1.1491	0.0192695	0.0600553
231081	13793.7	28899.1	1.75747	0.8135	0.00199146	0.00533131
231385	10499.4	20675.2	1.65808	0.72951	2.68e-05	0.000591101
251050	54.8461	21.4049	0.411567	-1.2808	0.0407216	0.101077
251799	77.2887	28.0011	0.291659	-1.77765	0.00424178	0.0088629
252526	21.0119	1.11594	0.0812716	-3.6211	0.0022511	0.0131472
257847	11930.9	21465	1.51611	0.600378	5.62e-05	0.00075963
274022	13777.7	22799.3	1.39594	0.48124	0.00147967	0.00429688
275407	383.178	405.109	1.07263	0.101155	0.384964	0.524608
275941	101.084	100.942	0.983479	-0.0240341	0.921106	0.950882
276518	326.398	158.635	0.473047	-1.07995	0.0022208	0.0131472
280014	1636.03	1925.02	1.17113	0.227897	0.0252635	0.0713746
290267	1536.67	1884.74	1.22416	0.291795	0.00581171	0.0266517
291393	14365.4	36746.7	2.13725	1.09576	0.00126461	0.00391573
293614	1595.22	1145.58	0.709234	-0.495667	0.00354719	0.0184696
293644	2496.95	936.918	0.359958	-1.4741	0.000449863	0.00570383
293845	458.312	328.169	0.695954	-0.522936	0.04623	0.110412
294568	7869.3	3611.52	0.447859	-1.15888	0.00125386	0.00955041
301401	5266.3	4844.42	0.77491	-0.367898	0.0026077	0.00635241
305178	1111.69	1010.54	0.752452	-0.410329	0.0830709	0.101181
306447	2427.08	2525.85	0.87291	-0.196096	0.173595	0.195675
311576	1916.99	1553.33	0.670106	-0.577538	0.0546498	0.0709344
315224	16931.6	22140.6	1.10297	0.141397	0.107468	0.125542
316865	699.656	383.904	0.458508	-1.12498	0.00196559	0.00528961
322627	1105.13	803.075	0.616645	-0.697487	0.00575993	0.0107658
324385	1704.02	1517.74	0.890421	-0.167441	0.109854	0.214462
327317	1682.84	1957.36	1.16959	0.225997	0.0377385	0.0958454
327763	299.887	324.427	1.0999	0.137376	0.347237	0.488522
328832	152.206	168.528	1.07936	0.110172	0.603939	0.71142
332328	210.183	200.612	0.948481	-0.0763087	0.328658	0.468068
335511	927.583	556.65	0.504096	-0.988229	0.000416611	0.00198033
335697	790.551	731.501	0.899106	-0.153437	0.405847	0.543476
339195	1.90675	2.3145	1.35941	0.442977	0.46848	0.600726
339401	946.52	566.198	0.503798	-0.989082	0.00119293	0.0037849
357646	838.411	507.782	0.577628	-0.791788	0.0103554	0.0382821
361099	1999.86	1301.14	0.542295	-0.882851	0.00720949	0.0127782
363768	384.062	429.577	1.09752	0.134244	0.154312	0.271511
363822	196.984	201.303	1.05776	0.0810108	0.741262	0.818939
365549	7130.23	13359	1.58152	0.661309	0.000630581	0.00249659
367338	7842.17	15703	1.6843	0.75215	0.000181879	0.0013167
369097	26.3567	17.9318	0.665696	-0.587064	0.287988	0.42414
370738	82.5992	99.5824	1.19396	0.25575	0.250635	0.382645
373039	93.38	59.5266	0.642527	-0.638171	0.00921937	0.0354003
373687	1050.64	867.087	0.699259	-0.516102	0.00559609	0.0105246
374299	1574.88	1330.55	0.7106	-0.492891	0.0283594	0.0401526
374977	456.624	409.192	0.758852	-0.398109	0.0113017	0.0184183
376116	1118.59	685.284	0.51254	-0.964264	0.000756163	0.0027762
377477	751.418	806.912	1.0632	0.088419	0.344158	0.485171
383081	5245.27	10127.4	1.62553	0.700906	3.05e-05	0.000591101
383775	8863.39	16268.8	1.54764	0.630073	0.000105963	0.00104741
385588	1423.35	902.029	0.538181	-0.893837	0.0013097	0.00397267
386195	219.616	247.577	1.12111	0.164927	0.416822	0.550744
392541	429.712	342.544	0.669526	-0.578789	0.097741	0.116025
395662	1320.76	1091.88	0.697915	-0.518877	0.00430964	0.00896823
401534	4088.55	8484.18	1.7502	0.807518	0.000222773	0.00139641
412345	3710.7	4329.02	0.984345	-0.0227641	0.75459	0.765008
415544	1729.8	1835.66	1.04994	0.0703097	0.380502	0.520568
416037	207.651	378.759	1.80211	0.84969	0.00125134	0.00955041
416556	654.657	1077.24	1.632	0.70664	0.000511034	0.00593154
425097	70.7479	27.4305	0.361497	-1.46794	0.00816433	0.0335752
426518	11347.4	20703.5	1.53546	0.61867	0.000661333	0.00255583
426801	643.341	728.508	1.13015	0.176514	0.0159152	0.0514467
427949	234.288	199.946	0.852796	-0.229728	0.0270136	0.0750978
428341	16506	29503.6	1.50753	0.592185	0.000578312	0.00234057
428379	1163.68	1329.03	1.14389	0.193946	0.0948209	0.19213
429069	269.523	281.465	1.05958	0.0834986	0.539445	0.656592
431448	3552.5	3808.26	1.06704	0.093618	0.190892	0.31513
432780	77.2187	117.113	1.50796	0.592601	0.0639493	0.142863
432795	185.501	126.583	0.669043	-0.579829	0.00450263	0.0221938
434404	96.0907	38.1099	0.39694	-1.33301	2.27e-05	0.00195581
443482	26.6274	35.131	1.33527	0.41713	0.222311	0.354372
452822	44.7196	43.2777	0.966173	-0.0496469	0.805404	0.865155
453543	257.632	105.615	0.418276	-1.25747	0.000685772	0.007009
462766	31.8383	29.395	0.919253	-0.121466	0.678215	0.765194
464404	2.54501	4.96849	1.72907	0.789998	0.291397	0.428163
467144	2897.73	2218.11	0.760817	-0.394379	0.173743	0.293086
470487	1609.55	1623.36	0.85281	-0.229703	0.0300534	0.0422062
472897	1840	1494.88	0.684212	-0.547486	0.0557582	0.0721907
473030	5795.18	7564.79	1.10549	0.144684	0.179531	0.200171
473211	1569.18	1215.27	0.650845	-0.619615	0.00168774	0.00471466
475940	12339.7	22156.4	1.51253	0.596968	0.000518991	0.0021614
481556	15997.8	28451.4	1.49675	0.581833	0.00156265	0.00448652
483879	202.969	241.311	1.18191	0.241117	0.00478777	0.023019
485994	81.121	77.9953	0.968259	-0.0465351	0.875155	0.921565
486080	8395.26	16544.2	1.65942	0.730676	0.000143909	0.00119305
486756	254.728	304.373	1.19901	0.261843	0.164069	0.280856
502018	255.752	305.601	1.19095	0.252115	0.0838995	0.174581
505115	21.1249	10.4538	0.47215	-1.08268	0.0106327	0.0386676
518722	1546.67	1553.57	0.848596	-0.23685	0.0106589	0.0177303
520139	708.099	471.077	0.632686	-0.660438	0.0286796	0.0781659
528011	2928.68	3605.77	1.04566	0.064409	0.535215	0.558013
529886	234.737	99.4212	0.425547	-1.23261	3.38e-05	0.00195581
530040	657.816	492.409	0.631514	-0.663113	0.0265769	0.0378408
535951	357.125	167.384	0.458079	-1.12633	0.000380749	0.00560545
539305	3363.31	2560.7	0.642182	-0.638945	0.00160751	0.00456025
540688	89.9724	93.5521	1.02705	0.0385124	0.801024	0.861783
541168	29.0034	45.0357	1.34859	0.431456	0.180336	0.200634
541978	814.704	795.585	0.978966	-0.0306698	0.776157	0.844178
542160	3388.46	5369.9	1.33428	0.416058	0.00271206	0.00655122
543244	970.269	737.365	0.645495	-0.631522	0.00683022	0.012365
544690	6379.86	6454.5	0.854522	-0.226811	0.0494153	0.0652942
544814	301.407	334.688	1.09457	0.13036	0.138445	0.251449
548407	8.91158	10.659	1.38215	0.466913	0.674491	0.765185
551129	8259.04	11929.3	1.22745	0.295659	0.0470207	0.0626131
558935	47.5881	55.2652	1.13626	0.184294	0.361444	0.504425
561714	3189.4	2872.18	0.756598	-0.402402	0.00365463	0.00798619
562324	12091.3	23517.9	1.63755	0.711542	0.00284635	0.00671113
563531	455.575	516.844	1.10984	0.150358	0.485586	0.61697
563840	642.583	619.949	0.9415	-0.0869675	0.591403	0.699022
564035	297.464	284.605	0.931968	-0.101648	0.612	0.713658
565267	2234.64	1927.58	0.72755	-0.458881	0.00170781	0.00474025
567487	92.1193	17.2262	0.180243	-2.47198	0.00127024	0.00955041
568127	919.869	603.02	0.55033	-0.86163	0.000258416	0.00156266
574515	106.992	43.8623	0.400383	-1.32055	0.00365	0.0186526
575051	1474.11	1629.93	1.0899	0.124195	0.420136	0.553561
576394	3835.29	5416.26	1.40351	0.489036	7.87e-05	0.00237783
582591	12.2141	4.8741	0.445073	-1.16789	0.137837	0.251434
593054	71.3997	81.7967	1.12696	0.172435	0.317178	0.456394
595235	819.015	353.959	0.35809	-1.48161	0.00400419	0.00854005
595500	191.923	205.781	1.11296	0.154404	0.622598	0.723588
596928	1305.25	1495.33	1.14112	0.190457	0.00947046	0.0357716
597570	96.5232	145.071	1.55526	0.637157	0.0384778	0.0968915
597986	2314.28	3387.12	1.45675	0.542749	0.000308687	0.00510803
598303	2739.27	1587.54	0.48774	-1.03582	0.000240366	0.00148854
599316	1152.87	1227.12	1.05872	0.0823153	0.404813	0.543476
600719	2317.4	1917.87	0.69829	-0.518101	0.00210668	0.00552465
601698	63.5093	82.7871	1.30679	0.386024	0.0918896	0.187833
609118	4151.15	8531.1	1.73295	0.793228	7.04e-05	0.000813535
614583	1811.58	1551.05	0.719283	-0.475368	0.0119086	0.019053
623870	561.355	425.316	0.755449	-0.404594	0.000806105	0.00746368
625540	6156.51	13135.7	1.79563	0.844493	7.17e-05	0.000813535
633630	811.414	937.722	1.11976	0.163186	0.269503	0.404545
655699	82.0297	22.9875	0.258457	-1.952	0.0106016	0.0386676
655780	41.3866	9.84413	0.239083	-2.06442	0.00138095	0.00976122
658617	14413.7	26879.1	1.56927	0.650097	0.00253606	0.00628562
659040	526.064	622.199	1.1911	0.252292	0.0915544	0.1877
661116	2917.29	2830.77	0.810097	-0.303833	0.0913384	0.108928
667114	29.451	31.3567	1.06704	0.0936099	0.746081	0.821753
669151	216.767	205.361	0.937811	-0.0926314	0.537124	0.654914
670832	10910.2	20541	1.5851	0.664578	0.000521427	0.0021614
670841	309.547	358.727	1.14172	0.191203	0.137815	0.251434
671567	329.075	328.07	0.993933	-0.00877964	0.946022	0.96689
678824	1435.37	775.157	0.526513	-0.92546	0.000452469	0.00570383
681905	29.9763	19.4079	0.610981	-0.7108	0.170325	0.288722
684232	1538.54	1859.02	1.2033	0.267	0.0243212	0.0695606
688960	2037.19	2170.08	1.05715	0.0801765	0.0581137	0.13463
693172	2769.74	672.026	0.208322	-2.26311	0.00259297	0.00635241
702034	10184.8	19893.5	1.64391	0.717131	0.000157662	0.00123907
704761	730.979	824.317	1.10261	0.140916	0.235671	0.364792
713497	636.18	294.945	0.438679	-1.18876	0.00275772	0.01571
718684	14098.2	28348.6	1.6924	0.759067	0.000113286	0.00107456
728827	11.8009	5.20617	0.440342	-1.1833	0.0806108	0.169258
741134	2455.86	2834.98	1.13171	0.178508	0.155682	0.271857
742056	566.555	560.243	1.0192	0.027441	0.885782	0.926964
743892	7902.61	8011.62	0.853895	-0.227869	0.0263612	0.037638
751298	81.4165	90.6989	1.10785	0.147758	0.628044	0.728699
752504	614.437	407.423	0.654125	-0.612363	0.000442388	0.00570383
752746	1204.35	1185.22	0.980141	-0.0289392	0.734726	0.813112
753609	120.489	30.1538	0.244873	-2.02989	6.87e-05	0.00237783
754229	1492.99	1588.9	1.05313	0.0746828	0.168516	0.28776
756439	10.7054	7.3938	0.564627	-0.824631	0.343199	0.484804
756810	4.29403	4.82985	0.994951	-0.00730207	0.993115	0.994546
758401	3278.9	3302.29	0.993899	-0.00882813	0.895306	0.930101
760335	14524.2	24234.7	1.40569	0.491277	0.000265596	0.00158408
769424	2361.24	1738.95	0.621736	-0.685625	0.00553464	0.0104974
769924	7145.79	12026.1	1.41716	0.502999	0.000419914	0.00198033
781295	846.579	883.204	1.04018	0.0568365	0.566085	0.674846
782053	786.218	845.687	1.06042	0.0846425	0.221652	0.354372
797906	30.6282	27.6933	0.879697	-0.184921	0.610708	0.713658
808686	276.609	263.589	0.783278	-0.352404	0.24885	0.271568
812081	599.189	682.416	1.13969	0.188642	0.093894	0.190808
821240	19568.4	33855.5	1.45754	0.543537	0.000505741	0.0021614
821359	905.716	657.614	0.598905	-0.739602	0.0399173	0.0539934
821961	4537.82	4764.49	1.04033	0.0570435	0.487911	0.618608
830825	10423	20953.1	1.69813	0.763946	0.000118119	0.00108051
831572	1416.36	1321.66	0.781545	-0.355599	0.0589742	0.0754048
840317	1897.55	2551.85	1.36398	0.447819	0.0829053	0.173031
841641	340.21	152.653	0.436478	-1.19602	0.00102267	0.00866775
841924	403.151	171.2	0.413822	-1.27292	0.000182988	0.00381806
843956	2513.5	1840.26	0.616404	-0.698051	0.00304975	0.00695277
849991	3073.41	3755.21	1.02723	0.038755	0.589652	0.613525
850272	6150.36	8249.94	1.13194	0.178793	0.0503189	0.0661481
850313	65.5522	68.9161	1.04127	0.0583408	0.573111	0.682042
851862	192	2107.8	10.9382	3.4513	7.56e-05	0.00237783
851951	2809.18	107269	32.1276	5.00574	6.5e-07	0.000126605
852168	444.148	3824.75	8.54606	3.09526	3.9e-05	0.00208524
852235	3132.92	115773	31.0279	4.95549	2.58e-06	0.000259855
852789	1259.69	5519.36	4.38461	2.13245	5.38e-06	0.000802883
854736	130.224	149.092	1.13574	0.183631	0.240806	0.370266
855772	6.08064	4.92425	0.789933	-0.340199	0.555961	0.669426
863204	18275.4	38321	1.76744	0.821665	6.74e-06	0.000346366
868408	9526.44	18571.3	1.64651	0.719411	0.000121925	0.00108051
878246	3282.6	2545.25	0.654446	-0.611655	0.00242571	0.00610607
881051	869.599	723.073	0.694844	-0.52524	0.0212263	0.0309952
886303	56.0191	23.9543	0.402526	-1.31284	0.0230722	0.0670928
888916	204.972	255.746	1.23587	0.305533	0.00477782	0.023019
906130	10.1048	18.3758	1.7983	0.846633	0.110668	0.215447
914336	1150.63	1295.95	1.10801	0.147974	0.288049	0.42414
915926	6791.24	9500.52	1.184	0.243673	0.10723	0.125542
919634	4923.53	2414.13	0.481178	-1.05536	0.000467796	0.00570383
920403	1040.76	1314.06	1.24718	0.318669	0.00185669	0.0118385
930015	447.784	199.536	0.440791	-1.18183	9.28e-05	0.00258111
938003	817.375	884.924	1.06912	0.0964208	0.232523	0.362027
939677	2700.85	2310.45	0.722917	-0.468098	0.00498963	0.00982632
955783	761.698	771.013	0.850643	-0.233374	0.0885907	0.106161
963005	710.109	274.84	0.373059	-1.42252	0.00128533	0.00955041
964672	1000.76	1240.24	1.24218	0.312872	0.0554231	0.129259
965200	271.001	318.874	1.1564	0.209646	0.341234	0.483009
968129	1062.91	1062.19	0.983626	-0.0238176	0.687518	0.773179
977890	569.138	669.058	1.1784	0.236827	0.11513	0.218621
985782	1138.05	1124.65	0.826022	-0.275747	0.110392	0.128665
988363	212.506	122.325	0.559157	-0.838675	0.0230075	0.0670928
991144	3364.43	2577.58	0.646141	-0.630079	0.00786289	0.0137606
995166	34.345	42.0717	1.24299	0.313819	0.321511	0.459864
999937	1751.8	1623.29	0.780738	-0.35709	0.00161472	0.00456025
1004302	239.002	123.69	0.564798	-0.824194	0.365181	0.389426
1006455	17112.6	44546.6	2.18861	1.13002	0.000110931	0.00107456
1013510	54.066	32.9659	0.560791	-0.834464	0.0377063	0.0958454
1014032	165.154	70.0664	0.405262	-1.30307	0.00733669	0.0307168
1015027	221.12	89.8193	0.397605	-1.33059	0.000515112	0.00593154
1017467	1009.28	707.313	0.586217	-0.770494	0.00271481	0.00655122
1023741	8660.01	16922.6	1.64716	0.71998	0.000159103	0.00123907
1027769	12529.1	24442.6	1.64483	0.717939	9.6e-05	0.000986428
1028483	145.862	178.509	1.22142	0.288563	0.0234538	0.0679182
1035840	1115.06	893.214	0.679979	-0.556438	0.0029123	0.00680418
1036872	385.644	450.491	1.16984	0.226313	0.0354177	0.092192
1036878	1977.22	1795.81	0.758303	-0.399154	0.0472635	0.0627737
1037091	2578.26	2545.7	0.830385	-0.268148	0.0587109	0.0752554
1037367	2902.79	5139.46	1.7548	0.811309	0.000117382	0.00291359
1040856	1287.93	1319.88	1.02525	0.0359775	0.558571	0.670478
1049760	324.949	164.57	0.499724	-1.0008	0.00726172	0.0305873
1054817	6292.47	10924.2	1.46206	0.548	1.4e-05	0.000497881
1058546	396.87	301.433	0.761644	-0.392811	0.0405299	0.100962
1059047	1971.45	4021.07	1.71454	0.777826	0.0062779	0.0115657
1061594	7.34994	6.29858	0.88923	-0.169371	0.878658	0.923854
1065697	8750.53	1746.56	0.149202	-2.74466	0.00276164	0.00660224
1072532	22060.2	42520.6	1.62235	0.69809	5.95e-05	0.000784146
1072544	3199.18	2918.17	0.763418	-0.389455	0.038876	0.0530034
1073670	204.784	241.515	1.18668	0.246931	0.0206387	0.0622976
1077726	1241.89	1009.23	0.673876	-0.569446	0.0405969	0.0546251
1078042	1604.39	1417.45	0.750529	-0.41402	0.138182	0.15925
1089398	2117.91	1493.31	0.590066	-0.761051	0.00208071	0.00548455
1092715	1352.72	1640.95	1.21276	0.278289	0.00991794	0.0368608
1095247	373.236	491.246	1.31908	0.399536	0.0362891	0.0936499
1095948	2089.51	1540.35	0.617108	-0.696406	0.012454	0.0196965
1098309	1564.31	1645.49	1.04356	0.061514	0.303206	0.440853
1098309	78.4711	175.355	1.83746	0.877711	0.163593	0.186032
1100495	28.9849	20.2475	0.676867	-0.563055	0.350589	0.492242
1103094	285.458	192.903	0.570249	-0.810335	0.00552891	0.0104974
1106546	53.3949	69.9652	1.38046	0.465152	0.525414	0.645164
1107547	1228.45	584.424	0.466479	-1.10011	8.43e-05	0.00244024
1111837	46.5374	12.4022	0.247346	-2.0154	0.0113845	0.0403687
1112472	662.922	764.295	1.15468	0.207491	0.0343318	0.0903809
1115909	371.979	444.966	1.15613	0.209305	0.372516	0.511657
1122067	743.626	753.845	0.993816	-0.00894874	0.941114	0.964711
1122411	500.047	261.532	0.445235	-1.16736	0.00131167	0.00397267
1130322	1054.41	952.338	0.895125	-0.159839	0.00461869	0.0226055
1133813	1652.03	2630.48	1.5741	0.654523	0.000186783	0.00381806
1141806	1777.27	1413.98	0.673236	-0.570816	0.0094067	0.0158526
1143465	6907.66	7549.18	0.920464	-0.119566	0.0495712	0.0653323
1149362	11385.1	21535.2	1.59324	0.671967	2.55e-05	0.000591101
1151293	3730.81	3336.57	0.755023	-0.405407	0.00528853	0.0102694
1156869	221.51	268.918	1.24013	0.310489	0.141054	0.254631
1162608	1004.11	1663.93	1.63434	0.708706	0.00530974	0.0247669
1163420	58.2471	64.7228	1.05983	0.0838281	0.730459	0.812328
1165977	5409.33	5752.25	0.894693	-0.160536	0.155668	0.178203
1169864	1891.69	1342.29	0.598052	-0.741658	0.0024353	0.00610607
1170253	2641.84	3145.74	1.00127	0.00183016	0.980142	0.983971
1180328	1842.17	1533.65	0.692393	-0.530337	0.0224293	0.0324751
1194863	1916.93	1639.71	0.723952	-0.466034	0.00423446	0.0088629
1195380	162.25	171.928	1.03376	0.0479003	0.677106	0.765185
1196451	3580.11	4278.6	1.17443	0.23196	0.0636219	0.142636
1200116	104.671	50.5239	0.480252	-1.05814	0.000770911	0.00746368
1201445	833.039	863.433	1.02257	0.0321989	0.752998	0.826751
1211240	699.376	428.998	0.599611	-0.737901	0.0281944	0.0772855
1229172	546.536	303.974	0.544641	-0.876624	0.00178141	0.0115708
1231242	9703.19	10998.9	1.13034	0.176761	0.0275272	0.0762208
1239115	724.957	677.956	0.781709	-0.355296	0.0810544	0.0989596
1249419	67.4805	22.8606	0.281299	-1.82983	0.0170143	0.0542429
1264437	1885.22	1974.29	1.03659	0.0518403	0.310292	0.448342
1265495	1289.98	1414.9	1.08939	0.123526	0.0176645	0.0555512
1268938	602.987	270.54	0.449167	-1.15468	4.35e-05	0.00216052
1269339	25335.4	49947.9	1.66223	0.733117	0.00048629	0.00213635
1269746	893.993	1006.51	1.10497	0.144004	0.212037	0.3439
1274481	910.491	802.671	0.742793	-0.428968	0.0429609	0.0576551
1274483	329.222	344.237	1.01016	0.0145774	0.933604	0.959845
1275221	8.79063	9.17539	1.07759	0.107814	0.646431	0.745057
1278876	20.6596	21.5423	1.00907	0.0130313	0.968355	0.975372
1286830	668.427	822.993	1.23614	0.305837	0.00860646	0.0343928
1293897	85.1826	41.0607	0.494619	-1.01561	0.00914708	0.0353179
1294457	1588.41	1814.07	0.954755	-0.066798	0.684412	0.700772
1297682	3241.72	2252.36	0.583911	-0.77618	0.00300828	0.00692037
1299975	2211.42	2314.98	1.03209	0.0455747	0.529998	0.648501
1300484	5764.27	6598.83	1.13348	0.18076	0.111881	0.215992
1301812	176.378	135.952	0.79686	-0.327602	0.38198	0.521564
1304721	18.6182	26.2214	1.5365	0.619652	0.24693	0.37801
1321796	54.7195	23.1661	0.389635	-1.3598	0.00878477	0.0348881
1322553	1817.3	1932.44	1.06389	0.0893508	0.521608	0.643628
1329789	925.156	1112.01	1.18071	0.239656	0.120714	0.224922
1332121	282.312	203.568	0.610971	-0.710823	0.0729743	0.0908204
1337068	10380.7	17298.6	1.41239	0.498144	0.00684639	0.012365
1339142	538.44	381.718	0.594323	-0.75068	0.00761612	0.0134065
1349558	7032.87	7579.55	1.06912	0.0964262	0.119805	0.224922
1349581	1714.05	1897.12	1.10737	0.147132	0.0440268	0.106615
1349602	70.1283	9.97187	0.136443	-2.87363	0.0838358	0.101631
1353017	552.259	354.424	0.627416	-0.672506	0.00329151	0.0175969
1354715	9125.8	13164.4	1.21864	0.285277	0.0037037	0.0080325
1358267	227.272	117.429	0.485701	-1.04186	0.0106312	0.0386676
1361323	88.8289	132.471	1.53719	0.620292	0.067283	0.14798
1363840	714.621	595.793	0.70578	-0.50271	0.0213362	0.0310674
1368006	194.702	240.154	1.24971	0.321595	0.212773	0.3439
1368647	1588.99	2522.37	1.58688	0.66619	0.000588976	0.00629751
1372603	133.886	89.9991	0.689575	-0.53622	0.0203232	0.0619567
1372751	1980.54	1875.42	0.928799	-0.106562	0.307296	0.445867
1377228	511.703	535.506	1.01629	0.0233176	0.84581	0.900211
1378175	26467.3	89515	2.83648	1.5041	0.000168411	0.00127877
1380585	5860.02	11595.7	1.66649	0.736809	0.00019123	0.00134647
1383196	1229.02	1387.9	1.12604	0.171253	0.0314153	0.0849558
1383367	5.76512	5.61652	1.10025	0.137836	0.799328	0.861292
1385012	524.21	564.913	1.07415	0.103196	0.524956	0.645164
1387152	1325.32	1614.49	0.989601	-0.0150805	0.960099	0.96953
1404115	3315.25	3390.6	1.02074	0.0296187	0.771903	0.842186
1412697	15216.4	27170.9	1.50515	0.589904	0.000212529	0.00139641
1442002	1098.28	850.821	0.646828	-0.628545	0.010956	0.018165
1442058	454.667	357.03	0.665189	-0.588163	0.00874052	0.0150161
1443519	541.082	404.936	0.62914	-0.668547	0.0017722	0.00487117
1467752	358.122	385.964	1.08097	0.112327	0.268985	0.404545
1480360	33480.4	65865	1.65864	0.730005	8.98e-05	0.000941858
1480882	7.32673	5.08515	0.663486	-0.591861	0.277871	0.413487
1481260	1611.14	1772.92	1.08616	0.119241	0.0821738	0.17202
1482538	1388.7	1412.97	1.01315	0.0188407	0.66725	0.758983
1483573	943.722	957.765	0.997637	-0.00341266	0.953036	0.969531
1484900	2412.21	2067.9	0.720885	-0.472158	0.00685606	0.012365
1485908	866.219	1098.35	1.25199	0.324226	0.0680989	0.148366
1500942	265.051	72.2478	0.26934	-1.8925	1.44e-05	0.00167105
1502847	1292.93	1692.64	1.30104	0.379662	5.78e-06	0.000802883
1503175	1045.21	1058.37	1.00229	0.00329301	0.954121	0.969531
1509269	66.3762	31.7333	0.436901	-1.19462	0.0282453	0.0772855
1517698	122.945	137.692	1.11542	0.157586	0.444227	0.576003
1518704	73.6724	86.6217	1.27814	0.354042	0.297221	0.433967
1520776	34.1503	40.1304	1.16532	0.220722	0.566094	0.674846
1523001	3445.1	2590.54	0.632569	-0.660705	0.000309288	0.00174318
1527458	11880.9	22702.7	1.60875	0.685938	0.000114983	0.00107456
1533281	17102.1	29444.4	1.45338	0.539415	0.000414277	0.00198033
1538165	1188.65	1304.4	1.09387	0.129444	0.140221	0.253786
1542918	17663.8	31089.8	1.48259	0.568117	0.000419484	0.00198033
1545773	2683.81	3129.82	1.15947	0.213463	0.0140663	0.0474568
1546891	22.0645	2.06091	0.095455	-3.38904	0.00211869	0.00552794
1556118	265.133	254.477	0.758209	-0.399332	0.350677	0.374735
1556963	1537.69	738.836	0.407612	-1.29473	0.00713341	0.0126871
1562837	13895.7	26375.6	1.6008	0.678793	0.000964088	0.0033161
1569849	388.157	127.19	0.31341	-1.67388	0.000957012	0.00831405
1572668	22533.9	29128	1.0913	0.126051	0.0980054	0.116071
1582182	13423.1	21100	1.32142	0.402094	0.0343886	0.0476436
1583258	8.90355	9.73924	1.08749	0.120999	0.706796	0.789748
1586557	14105.1	29186.5	1.74211	0.800837	3.06e-05	0.000591101
1589442	7077.67	13457.1	1.6033	0.681044	0.000777288	0.00283352
1595770	3272.58	3538.85	1.0764	0.106208	0.0718929	0.155173
1598361	20046.7	40670.3	1.70838	0.772628	0.000141205	0.00119305
1602454	1296.81	1243.56	0.809769	-0.304417	0.0732562	0.0909509
1610357	1120.89	1890.06	1.42008	0.505974	0.00125858	0.00391573
1613115	367.577	471.776	1.28497	0.361738	0.0089901	0.0353001
1614285	8805.88	18099.3	1.73223	0.792627	3.07e-05	0.000591101
1614396	2359.6	2028.99	0.725912	-0.462134	0.0359362	0.0495207
1618893	844.733	467.369	0.522412	-0.936739	0.012384	0.0430344
1619355	1720.04	2203.42	1.27247	0.347637	0.000550806	0.00598141
1627370	2024.23	2197.47	1.07263	0.101147	0.454925	0.586592
1627471	3403.38	4612.49	1.13076	0.177298	0.308906	0.333567
1631060	3379.09	4386.35	1.08137	0.11286	0.507965	0.53176
1633752	266.695	123.875	0.454463	-1.13777	0.00063345	0.00657086
1633799	4263.08	4416.83	0.870536	-0.200023	0.079992	0.0981286
1647581	1271.09	1438.84	1.12454	0.169333	0.125752	0.231823
1671617	434.336	385.677	0.877115	-0.189163	0.0541111	0.126624
1672605	791.071	889.525	1.12213	0.166246	0.123648	0.229097
1673338	1238.18	1323.01	1.05993	0.0839694	0.161224	0.278042
1673795	52.4443	14.7891	0.273989	-1.86781	0.000303579	0.00510803
1682176	1861.31	2027.41	1.0738	0.10273	0.188685	0.312229
1689457	17944.7	37368	1.75637	0.812599	0.000735523	0.00273956
1691389	121.959	119.387	0.98891	-0.0160893	0.888525	0.926964
1694562	6033.11	5976.1	0.83454	-0.260946	0.0299792	0.0422062
1701496	31831.5	59875.7	1.58392	0.663504	2.29e-05	0.000591101
1701688	2741.72	2131.84	0.655737	-0.60881	0.000358943	0.00184497
1703520	244.347	251.006	1.02456	0.0350038	0.442238	0.574496
1703526	1246.85	1140.03	0.771112	-0.374987	0.043245	0.0578852
1704897	589.69	623.152	1.02987	0.0424652	0.734273	0.813112
1706153	104.827	79.4101	0.73599	-0.442243	0.16327	0.28018
1706190	6.83182	2.59643	0.451488	-1.14724	0.187005	0.310188
1706882	185.004	74.1151	0.391241	-1.35387	0.000115196	0.00291359
1707205	3365.53	2969.45	0.743144	-0.428285	0.00477501	0.00951301
1725379	1722.14	1921.52	1.10505	0.144112	0.0133996	0.0461027
1728753	13202.7	26079.9	1.66685	0.737128	0.000701176	0.00268958
1728832	2209.83	2032.83	0.774167	-0.369284	0.000178174	0.00130831
1737015	60.8978	64.7049	1.03586	0.0508319	0.693234	0.778348
1737621	1002.17	948.607	0.795038	-0.330905	0.0524071	0.0683686
1737834	202.677	217.825	1.07463	0.103843	0.551727	0.66687
1737834	22.9836	55.0433	2.02094	1.01503	0.373146	0.397095
1737837	488.208	445.291	0.790929	-0.338379	0.458945	0.483397
1749724	4195.83	4438.68	1.05077	0.0714463	0.00283269	0.0158768
1751012	1066.92	2047.33	1.91453	0.93699	0.000404917	0.00560545
1753037	1013.38	1009.82	0.988757	-0.0163119	0.630249	0.730039
1754406	92.4652	102.29	1.14102	0.190326	0.513908	0.637638
1755373	27837	53594	1.62207	0.697835	1.78e-06	0.000229091
1755797	67.5399	62.3714	0.86663	-0.206512	0.521459	0.643628
1763214	59.1929	71.2117	1.15806	0.211704	0.309751	0.448342
1772369	3108.41	5818.69	1.5779	0.658008	0.000126328	0.00110055
1774881	2590.98	2532.01	0.976064	-0.0349522	0.635957	0.734203
1775391	1496.24	1042.31	0.584146	-0.775598	0.000894934	0.00311989
1799340	15489.8	29148.7	1.58577	0.665182	0.000876355	0.00310653
1809549	553.328	550.772	0.995225	-0.00690609	0.945939	0.96689
1810286	1950.93	1479.55	0.638983	-0.646151	0.000220529	0.00139641
1821713	171.051	44.8253	0.208179	-2.2641	0.00289288	0.00678967
1822820	1288.19	914.828	0.59901	-0.739348	7.79e-05	0.000834482
1823458	228.395	239.984	1.0376	0.053251	0.507537	0.635564
1823763	1457.21	988.37	0.57019	-0.810485	0.00132528	0.00397267
1823993	843.298	738.537	0.873039	-0.195882	0.0450286	0.107913
1824224	938.511	1261.74	1.32957	0.410961	0.0204375	0.0620265
1825190	172.925	216.624	1.24482	0.315934	0.00360276	0.0185475
1833015	374.592	1328.09	3.52624	1.81813	3.22e-05	0.00195581
1834548	373.028	1021.95	2.31631	1.21183	3.58e-05	0.000645902
1835549	2291.47	2557.27	0.955358	-0.0658865	0.669543	0.689416
1838157	5.99815	4.89917	0.857845	-0.221211	0.263488	0.398096
1839331	8494.7	18282.2	1.81179	0.857418	0.000419953	0.00198033
1841364	1313.22	1162.64	0.745056	-0.42458	0.00238844	0.00604758
1841938	651.363	721.86	1.09228	0.127344	0.205918	0.33753
1849013	443.496	331.13	0.622216	-0.684513	0.0886053	0.106161
1877119	278.223	237.964	0.708225	-0.497721	0.0838222	0.101631
1880994	3106.08	2718.4	0.736838	-0.440581	0.000745789	0.00275781
1883132	1443.68	1038.19	0.607803	-0.718324	0.00108442	0.0035278
1885672	5.49525	7.42038	0.881517	-0.181939	0.850401	0.902334
1887347	1709.58	1962.26	1.1535	0.206022	0.0625839	0.14122
1889405	53.5326	64.1144	1.1901	0.251088	0.14688	0.263428
1900096	256.414	151.245	0.59895	-0.739493	0.0434492	0.106615
1911125	2594.27	2973.25	1.14254	0.192244	0.0323315	0.0866232
1912693	20.5988	21.7769	1.04662	0.0657373	0.91078	0.944764
1912778	2116.42	2328.55	1.09605	0.132311	0.0467648	0.110927
1914750	177.495	92.6079	0.502513	-0.992768	0.00722312	0.0305873
1914996	630.972	402.841	0.537989	-0.89435	0.000505038	0.0021614
1917266	274.624	319.506	1.15329	0.205754	0.0197093	0.0611518
1917706	1043.06	1492.22	1.19974	0.262719	0.102985	0.121132
1933372	40.4944	100.431	2.06693	1.04749	0.160497	0.183323
1934636	190.123	229.527	1.21472	0.280625	0.0439505	0.106615
1936576	302.776	378.192	1.2411	0.31162	0.0202153	0.0619567
1939326	113.101	53.7742	0.465435	-1.10335	0.012259	0.0428139
1946851	1660.91	1855.71	1.11337	0.154933	0.12157	0.225912
1947029	456.228	543.342	1.18908	0.249842	0.120456	0.224922
1949628	403.536	267.864	0.639489	-0.645008	0.00830828	0.0339662
1949628	3833.83	8060.32	1.7558	0.812132	0.00917772	0.0155688
1956133	909.892	1010.51	1.10783	0.147741	0.0225563	0.0667092
1956680	37.4889	46.3569	1.35742	0.440866	0.223736	0.355748
1961135	1958.19	2049.16	1.04375	0.0617821	0.105014	0.206756
1961135	1426.85	1167.14	0.688414	-0.538651	0.0151597	0.02326
1962355	674.063	472.776	0.584788	-0.774015	0.00458301	0.00922779
1970016	15.5392	14.9277	0.944299	-0.0826851	0.870591	0.91815
1970226	2808.16	2264.84	0.678254	-0.560103	0.00260674	0.00635241
1970361	211.492	281.598	1.31747	0.397768	0.0240903	0.0691851
1972550	209.153	236.673	1.12721	0.172757	0.00755076	0.0314238
1974503	261.165	291.862	1.10778	0.147677	0.157059	0.272972
1976177	140.215	146.913	1.07424	0.103319	0.531584	0.649298
1979872	396.159	419.141	1.0621	0.0869217	0.420547	0.553561
1980338	2333.17	2525.22	1.0789	0.10956	0.120632	0.224922
1981027	9298.24	9998.9	1.06831	0.0953297	0.0106823	0.0386676
1985987	211.21	190.367	0.897797	-0.155539	0.086918	0.179786
1986270	554.552	564.587	1.01541	0.0220602	0.659577	0.755199
1988687	962.689	938.082	0.808067	-0.307453	0.12108	0.140803
1991825	24.2777	12.296	0.43898	-1.18777	0.0678205	0.148224
1992002	1761.45	1517.45	0.731842	-0.450396	0.0490772	0.0650147
1992986	4515.01	2340.28	0.503471	-0.990019	0.00214787	0.0130948
1993700	4.33887	4.23938	0.977063	-0.0334762	0.961834	0.972753
1995974	1576.59	1920.84	1.20827	0.272946	0.0215449	0.0642456
2000189	1576.96	1443.44	0.76755	-0.381668	0.0621818	0.0787956
2001676	7321.63	14801.4	1.69778	0.763654	0.00100647	0.00335926
2005903	1283.01	1034.58	0.676528	-0.563778	0.00407586	0.00858603
2008841	856.634	776.8	0.908429	-0.138554	0.251059	0.382645
2015880	3465.3	2835.31	0.679482	-0.557493	0.030483	0.0426928
2016955	8877.14	22463.2	2.13413	1.09365	9.2e-06	0.000430036
2016959	2801.9	5537.29	1.96439	0.974081	4.12e-06	0.000802883
2018040	935.139	683.602	0.60898	-0.715533	0.0146571	0.0225561
2020079	8932.67	22533.3	2.1266	1.08855	3.03e-06	0.000259855
2020083	2828.32	5606.49	1.97817	0.984166	1.88e-05	0.00186849
2021058	211.497	461.346	2.17487	1.12093	0.00111644	0.00912855
2040996	323.748	154.083	0.469723	-1.09012	0.000159858	0.00358391
2041171	945.728	1006.91	1.05606	0.0786858	0.32102	0.459864
2041579	10937.3	21693.6	1.67375	0.743084	0.000121899	0.00108051
2041961	11092.1	23232.7	1.76838	0.822426	0.000268123	0.00158408
2042532	1901.74	1741.29	0.921347	-0.118184	0.264616	0.398932
2042700	999.99	982.539	0.820066	-0.286187	0.0871091	0.105144
2048364	3620.32	6848.79	1.59811	0.676362	0.000790544	0.00284154
2052183	33.5418	40.3242	1.20268	0.266254	0.511096	0.637154
2052970	979.561	1692.04	1.73416	0.794239	0.0738615	0.157465
2059419	305.248	197.331	0.528646	-0.919627	0.021065	0.0309354
2061238	24.5221	3.74497	0.130979	-2.9326	0.00588413	0.0109581
2071481	4240.01	4707.06	0.933862	-0.0987185	0.232432	0.254192
2072464	14659.8	27265.5	1.56818	0.649092	1.5e-05	0.000497881
2075367	160.211	108.206	0.558233	-0.841062	0.0971831	0.11563
2081254	18.9771	16.7728	0.899126	-0.153404	0.782571	0.848498
2083906	108.191	39.7969	0.372435	-1.42494	0.00891067	0.035187
2084046	6854.95	11326.7	1.39895	0.484342	0.00692313	0.0124423
2084696	10940.2	21097.3	1.62393	0.699488	0.00122815	0.00384921
2084981	2496.93	2590.08	1.03158	0.0448565	0.547102	0.664748
2087289	204.606	140.075	0.661741	-0.595661	0.0186701	0.0584492
2089707	2357.74	2074.29	0.746444	-0.421894	0.00876428	0.0150161
2093908	36.9483	25.4184	0.769104	-0.378749	0.505056	0.634745
2094881	1264.19	1000.91	0.669389	-0.579082	0.0127872	0.0201614
2095034	1354.79	1433.69	1.05861	0.0821733	0.40917	0.546126
2095133	10189.7	22610.7	1.87091	0.90374	4.67e-06	0.000300088
2096620	7.76239	5.77743	0.587882	-0.766402	0.376864	0.516608
2102091	1406.89	1027.04	0.61203	-0.708325	0.00171534	0.00474025
2105390	1408.74	1510.9	1.06583	0.0919802	0.0625261	0.14122
2108331	3312.76	3480.11	1.04351	0.0614497	0.0656461	0.145764
2108643	1121.59	1027.47	0.750516	-0.414045	0.171299	0.193511
2111884	362.15	317.735	0.866297	-0.207066	0.0934088	0.190379
2113485	519.297	508.47	0.942154	-0.085965	0.556731	0.669426
2117854	831.629	1030.91	1.23134	0.300232	0.0153767	0.0506484
2122177	37294.8	72650.1	1.64129	0.714834	3.9e-05	0.000645902
2126698	89.9284	45.0463	0.468835	-1.09285	0.00913605	0.0353179
2126698	13127.1	22135.2	1.41335	0.499119	0.00935266	0.0158134
2128372	407.213	463.736	1.13074	0.177273	0.028071	0.0772855
2129192	247.217	300.684	1.20354	0.267285	0.0702507	0.152576
2129192	23.5723	56.1964	1.98397	0.988388	0.0577549	0.0744011
2129211	15407.6	32046	1.74738	0.80519	0.000465536	0.00213635
2133013	1007.23	1239.71	1.0339	0.048102	0.722804	0.735686
2137718	53.0753	58.9302	1.10694	0.146581	0.233111	0.362027
2137718	14.929	22.2723	1.25589	0.328711	0.681809	0.699501
2139290	379.107	178.028	0.452918	-1.14268	0.00215091	0.0130948
2140488	549.455	651.054	1.17997	0.238745	0.0347402	0.0911111
2144465	25.487	37.9533	1.44069	0.52676	0.162306	0.279215
2152185	590.392	424.906	0.71241	-0.48922	0.00393125	0.0197987
2157218	223.662	254.953	1.16438	0.219566	0.196591	0.323004
2160148	1344.89	1046.47	0.65015	-0.621155	0.0104019	0.0174725
2164617	6753.72	6013.9	0.74888	-0.417194	0.00222543	0.00571936
2166476	1486.13	1045.26	0.587399	-0.767588	0.00453764	0.00922779
2169776	534.272	190.255	0.353158	-1.50161	0.000410834	0.00560545
2171595	619.459	676.44	1.0908	0.125388	0.0266918	0.0745011
2177601	608.014	677.777	1.10763	0.14747	0.0778792	0.164517
2179058	1590.36	1916.14	1.00505	0.0072603	0.96202	0.969565
2179565	396.613	462.905	1.16765	0.223603	0.152508	0.269702
2179846	1224.68	1445.68	1.17898	0.237535	0.0229784	0.0670928
2185567	804.752	909.916	1.12185	0.165881	0.0443704	0.107074
2185703	96.3854	134.821	1.36944	0.453587	0.138568	0.251449
2188022	7.16175	8.5747	1.13096	0.177543	0.514698	0.637638
2189784	75.6867	91.9553	1.18128	0.240349	0.246218	0.377752
2189847	83.5162	112.993	1.30164	0.380326	0.0587132	0.135567
2189849	285.249	237.752	0.700146	-0.514272	0.00787087	0.0137606
2194032	138.137	156.157	1.12084	0.164581	0.301268	0.438954
2194039	38.5412	13.2288	0.356723	-1.48712	0.000113352	0.00291359
2194075	154.006	153.212	0.986495	-0.0196171	0.888104	0.926964
2194087	1445.25	1277.78	0.745949	-0.422851	4.15e-05	0.000645902
2195038	1512.68	1709.18	1.11156	0.15259	0.213753	0.344683
2195293	22079.4	42877.2	1.63728	0.711301	6.37e-06	0.000346366
2195463	1806.12	2065.79	1.13227	0.179223	0.044682	0.107453
2196352	1413.52	1053.92	0.624306	-0.679674	0.0135234	0.021257
2213962	47134.4	85398	1.5279	0.611549	0.000244574	0.00149656
2214028	17129	32610.3	1.60323	0.680977	2.44e-05	0.000591101
2214674	1325.64	1525.06	1.13895	0.187702	0.0324058	0.0866232
2214822	434.224	389.484	0.746469	-0.421845	0.102589	0.120942
2217380	1674.82	1642.06	0.811937	-0.300559	0.166926	0.189404
2220480	1212	1342.71	1.09539	0.131449	0.0590633	0.135591
2220782	2048.58	1509.67	0.621189	-0.686895	0.00141505	0.00413258
2222714	534.044	653.814	1.23208	0.301093	0.0155358	0.050931
2223316	1193.13	1204.31	0.843258	-0.245954	0.208363	0.229825
2224949	1664.24	1338.31	0.673687	-0.569851	0.00377433	0.00815129
2228857	421.704	486.285	1.16628	0.221915	0.238663	0.367784
2236770	1855.36	1894.36	0.860492	-0.216766	0.0386936	0.0529764
2239032	319.561	129.918	0.387967	-1.36599	0.00209933	0.0130948
2245218	23.3848	27.0375	1.03292	0.0467308	0.935884	0.960768
2246620	1705.47	1377.61	0.674895	-0.567265	0.0123921	0.0196591
2247124	733.973	779.33	1.0637	0.0890903	0.426218	0.558908
2253114	955.028	962.623	0.841422	-0.249098	0.134173	0.155326
2254372	110.984	123.663	1.11733	0.16005	0.104296	0.205926
2258195	1572.93	1386.47	0.740398	-0.433628	0.00384419	0.00826743
2258319	2465.8	1969.4	0.670839	-0.575961	0.00532757	0.0102694
2258759	16983.3	31381.2	1.55499	0.636907	0.000218542	0.00139641
2261105	156.229	185.358	1.17564	0.233452	0.118411	0.22363
2262324	49.9065	36.7371	0.74933	-0.416327	0.0618499	0.14122
2262379	2817.86	2664.58	0.797059	-0.327241	0.0143296	0.0221849
2267517	2210.87	1970.59	0.752309	-0.410602	0.00187824	0.005108
2278142	23.175	13.2539	0.582722	-0.77912	0.108874	0.213147
2287265	2795.59	3141.6	1.11971	0.163131	0.0353985	0.092192
2307372	3956.89	5595.44	1.16044	0.214672	0.409001	0.433457
2307678	50794.2	102891	1.7076	0.771972	4.01e-05	0.000645902
2311927	2345.25	2473.97	1.05367	0.0754174	0.147065	0.263428
2321887	529.028	378.431	0.604238	-0.726812	0.0018117	0.00495325
2327972	457.741	199.14	0.42453	-1.23606	0.00133294	0.00955041
2327987	195.387	86.5851	0.439518	-1.18601	7.25e-05	0.00237783
2328820	17156.3	32909.5	1.6205	0.69644	0.000302562	0.00172797
2334118	57.4072	63.4635	0.913804	-0.130043	0.6367	0.659806
2336706	826.273	760.945	0.775141	-0.367469	0.0707167	0.0885137
2340122	12140.6	12154	0.843954	-0.244763	0.00892929	0.015248
2344536	544.72	423.485	0.651689	-0.617744	0.00470394	0.00940789
2347969	388.647	197.072	0.47479	-1.07464	0.00610903	0.0276786
2355842	688.699	731.726	1.05879	0.0824152	0.17652	0.297049
2360330	2890.36	2395.22	0.698893	-0.516857	0.00710089	0.0126731
2361600	689.245	325.014	0.445853	-1.16536	0.00480253	0.023019
2364483	786.205	445.61	0.476903	-1.06823	0.00459575	0.00922779
2365325	1957.09	1379.27	0.593385	-0.752959	0.000405532	0.00198033
2366068	2039.65	1894.96	0.771218	-0.374789	0.070705	0.0885137
2367656	173.084	188.761	1.08454	0.117085	0.392209	0.530724
2367683	50.7706	76.2963	1.50597	0.590696	0.0476866	0.112728
2367722	1813.55	1134.75	0.523213	-0.93453	0.00553306	0.0104974
2369014	763.275	507.225	0.554428	-0.850928	0.0045871	0.00922779
2381263	800.31	297.857	0.316833	-1.6582	0.00668318	0.0122247
2381470	7075.5	15382.4	1.83008	0.871905	1.18e-05	0.000468251
2381819	575.508	941.73	1.61702	0.693334	0.00628927	0.0280022
2382320	78.23	59.6583	0.713164	-0.487695	0.134098	0.246555
2390041	25.9075	15.8608	0.589393	-0.762698	0.229592	0.36101
2390225	327.449	341.632	0.76441	-0.387582	0.512191	0.535093
2392822	3256.75	3182.42	0.825253	-0.277091	0.0508919	0.0667307
2395186	367.973	482.62	1.29502	0.372976	0.00505645	0.0239063
2396327	146.9	176.828	1.18827	0.248868	0.15312	0.270097
2401078	7967.11	12461.8	1.316	0.396159	0.00301588	0.00692037
2404310	36.3949	34.495	0.965757	-0.0502678	0.881812	0.925769
2415540	2682.76	1835.49	0.576665	-0.794194	0.000818437	0.00292137
2416050	503.32	448.636	0.872153	-0.197346	0.0854661	0.17731
2422057	27.6933	30.0326	1.09783	0.13466	0.715099	0.797742
2425056	221.314	271.882	1.20612	0.270377	0.158781	0.274509
2430562	1530.81	1711.56	1.11417	0.155965	0.208201	0.339671
2431371	111.804	131.46	1.1634	0.218348	0.0591139	0.135591
2435753	79.6435	80.536	0.997807	-0.00316673	0.984439	0.98728
2437979	1500.73	1355.03	0.746321	-0.422133	0.0891105	0.106518
2439523	9.01647	6.29858	0.63835	-0.64758	0.45909	0.590866
2439677	14791.9	30874.3	1.75672	0.812886	7.27e-05	0.000813535
2445923	18312.1	34915	1.605	0.682571	0.000188931	0.00134647
2453006	142.915	108.605	0.645857	-0.630714	0.0190965	0.0283687
2459690	1925.05	1713.99	0.893985	-0.161678	0.0890738	0.183155
2470415	336.198	110.505	0.335168	-1.57704	0.00168488	0.0112595
2480790	97.8455	30.6106	0.265867	-1.91122	0.000344519	0.00180648
2485252	38.5636	27.2105	0.692953	-0.529171	0.0292227	0.0793351
2485514	24291.1	45799.6	1.59501	0.673563	0.000553169	0.00225658
2485630	3892.59	2243.54	0.563429	-0.827695	0.00173703	0.0114975
2486866	48.2407	21.2811	0.385464	-1.37533	0.0171316	0.0543674
2488989	193.863	197.429	0.994525	-0.00791992	0.963568	0.972753
2496685	142.185	62.2913	0.370258	-1.4334	0.00561038	0.0105246
2497030	1457.74	1366.88	0.793347	-0.333975	0.0749945	0.0928848
2513603	2389.53	2701.42	1.11848	0.161539	0.123943	0.229097
2525251	17543.8	33673.9	1.61825	0.694433	0.000197897	0.00135291
2526133	580.246	292.563	0.506504	-0.981354	0.000344341	0.00543902
2527354	2338.88	2600.1	1.1008	0.138556	0.231975	0.362027
2527615	8416.52	16509.2	1.64698	0.719826	0.00098221	0.00332142
2529897	2278.11	852.917	0.314032	-1.67102	0.00132742	0.00397267
2538578	399.55	812.537	1.99527	0.996584	0.000388886	0.00560545
2542587	975.663	644.484	0.554949	-0.849572	0.00280745	0.00664992
2543688	2802.75	2069.23	0.619069	-0.691827	0.00221679	0.00571936
2545825	2795.71	4700.09	1.4175	0.503353	0.0113591	0.0184183
2547292	350.263	177.054	0.488504	-1.03356	0.00218238	0.0130948
2549082	25.2692	31.2017	1.22504	0.292825	0.194441	0.320229
2550411	11175.3	21747	1.63888	0.712714	1.55e-05	0.000497881
2550423	3923.84	2323.87	0.580396	-0.784891	0.0013141	0.00955041
2553261	261.155	256.297	0.992419	-0.0109785	0.950429	0.969531
2554882	11.1482	10.6884	0.921418	-0.118073	0.824131	0.882544
2558270	497.462	547.966	1.10841	0.148491	0.144474	0.260128
2568972	1818.12	1311.83	0.610779	-0.711277	0.00398201	0.00852813
2569166	18.4295	20.6533	0.983295	-0.0243037	0.976525	0.982258
2570347	2084.73	1764.33	0.716874	-0.480209	0.0207902	0.0306194
2573244	820.408	955.177	1.15923	0.213171	0.0377987	0.0958454
2575482	7011.33	15304.4	1.83863	0.87863	1.86e-05	0.000561888
2575914	12625.7	27365.1	1.82342	0.866646	0.000469092	0.00213635
2577206	336.992	414.879	1.23743	0.307352	0.0207061	0.0622976
2582336	14.2482	11.2448	0.775362	-0.367058	0.502257	0.632371
2585400	4468.34	5000.32	1.11007	0.150651	0.0340386	0.0899499
2587183	1109.63	2314.45	1.76917	0.823072	0.00311315	0.00695722
2587533	17.2586	8.47876	0.449778	-1.15272	0.120608	0.224922
2596721	204.251	249.449	1.21034	0.275408	0.00297569	0.0164135
2597183	4033.96	3176.31	0.663983	-0.590782	7.28e-05	0.000813535
2598324	1005.54	391.054	0.372333	-1.42534	0.000788438	0.00746368
2600491	229.7	171.485	0.621862	-0.685333	0.0142332	0.0221465
2602299	11042.9	20987.3	1.59731	0.67564	0.00100496	0.00335926
2602912	37.2944	15.4622	0.424643	-1.23568	0.0436465	0.106615
2603096	116.901	159.339	1.33048	0.411951	0.149406	0.265846
2603353	602.105	1260.19	1.7515	0.808592	0.00447011	0.00922745
2612634	527.13	389.537	0.61376	-0.704253	0.014579	0.0225034
2612938	2637.8	4979.38	1.58168	0.661458	0.00309633	0.00695722
2614020	487.476	389.12	0.794998	-0.330976	0.0066514	0.0290737
2614074	3.82875	8.39739	1.50922	0.593802	0.634295	0.733503
2616472	1879.69	1507.43	0.675743	-0.565453	0.000147888	0.00120658
2617139	807.63	953	1.18727	0.247647	0.035952	0.0932337
2617270	3014.2	2228.99	0.626973	-0.673525	0.0027428	0.00658784
2617328	5801.46	11078.5	1.61004	0.6871	0.000322183	0.00174318
2619175	115.487	134.44	1.19031	0.251342	0.171721	0.29038
2619670	621.041	574.301	0.767515	-0.381734	0.0877295	0.105604
2620099	38.7438	15.2496	0.39911	-1.32514	0.000491736	0.00589235
2620357	209.07	240.744	1.15392	0.206543	0.0391577	0.0982478
2622576	133.244	143.888	1.05374	0.0755161	0.561714	0.67193
2623071	622.637	586.208	0.772494	-0.372404	0.210958	0.231693
2623500	41.4538	12.1955	0.30682	-1.70453	0.000628367	0.00657086
2625173	309.056	324.769	1.06092	0.0853202	0.676828	0.765185
2625330	1765.99	1946.85	0.928155	-0.107562	0.338198	0.36291
2625448	387.615	383.971	0.835226	-0.259761	0.176048	0.197144
2625845	7.94981	8.41224	1.22812	0.296455	0.666936	0.758983
2627915	897.033	995.116	1.10551	0.144718	0.229218	0.36101
2628033	388.894	383.375	0.826469	-0.274968	0.187687	0.208361
2628430	6.20801	12.6058	2.43849	1.28599	0.108489	0.212993
2629635	5.90847	7.40121	1.36234	0.44609	0.596749	0.704144
2637305	966.667	378.951	0.328231	-1.60722	0.00119108	0.0037849
2644095	935.483	1019.79	0.914839	-0.12841	0.497204	0.521557
2646348	20.5459	15.2836	0.767714	-0.381359	0.451305	0.583005
2646637	3035.5	4931.06	1.36266	0.446421	0.0401927	0.0542232
2651718	188.045	86.9041	0.442581	-1.17599	0.00230163	0.0133303
2662707	136.892	96.2317	0.679196	-0.5581	0.112867	0.216774
2664813	264.937	253.817	0.974758	-0.0368835	0.841026	0.896492
2664852	3.92642	4.81499	1.10182	0.139885	0.888179	0.926964
2669202	4.67679	6.5805	1.31491	0.394961	0.522311	0.643628
2669823	1868.96	1620.38	0.731145	-0.451771	0.00498376	0.00982632
2672268	509.194	528.89	1.03583	0.0507865	0.401543	0.540839
2672882	1113.59	1234.02	1.10699	0.146641	0.0665094	0.14721
2679738	1839.45	2107.99	1.13639	0.184464	0.016009	0.0515104
2681775	299.402	198.245	0.65206	-0.616924	0.0139993	0.0474568
2689383	769.708	815.387	1.02586	0.0368326	0.849403	0.902334
2691050	401.819	308.161	0.768387	-0.380096	0.0114892	0.040533
2693143	1309.43	1549.23	1.1727	0.229834	0.0237797	0.0685764
2694708	2167.93	1655.69	0.638025	-0.648316	0.00533451	0.0102694
2710390	260.842	309.251	1.17527	0.232996	0.0466041	0.110924
2719135	2749.22	5581.79	1.72664	0.78797	0.00120027	0.0037849
2724453	6.94397	4.11095	0.65294	-0.614978	0.387951	0.527644
2739701	1067.08	1579.87	1.47688	0.562555	0.00052061	0.00593154
2746315	1169.72	1260.91	1.07517	0.104564	0.278435	0.413487
2746544	29.765	12.3712	0.420148	-1.25103	0.00632568	0.0280022
2749676	3999.12	4034.81	1.00357	0.0051436	0.92082	0.950882
2752591	215.573	269.219	1.244	0.314989	0.169307	0.288403
2754197	151.717	36.3772	0.22353	-2.16146	0.000537678	0.00598141
2758306	7749.39	11855.7	1.29443	0.372314	0.0322153	0.0449963
2758543	347.441	298.224	0.838819	-0.253568	0.0667213	0.14721
2760896	1605.65	1320.23	0.689036	-0.537349	0.00849201	0.0146473
2763088	1560.9	1354.08	0.725336	-0.463279	0.0246005	0.0353203
2764973	12.1845	10.0685	0.903474	-0.146444	0.796247	0.859304
2782225	15671.1	17179.6	1.0892	0.123274	0.114001	0.21707
2782225	13247	26727.6	1.70007	0.765595	3.72e-05	0.000645902
2792810	4880.42	9591.93	1.65281	0.724919	0.00162955	0.00457698
2793081	1964.39	1041.77	0.528937	-0.918831	0.00167455	0.0112595
2799364	2901.55	2845.31	0.827131	-0.273812	0.0214862	0.0311974
2799467	785.368	587.747	0.639221	-0.645614	0.0111914	0.0183197
2815878	9072.63	9295.11	0.86803	-0.204183	0.0871428	0.105144
2821217	204.746	84.2499	0.415446	-1.26727	0.00037965	0.00560545
2841416	19.2181	24.0502	1.17241	0.229474	0.437032	0.571725
2848657	1695.03	1301.85	0.628682	-0.669597	0.0393624	0.0535245
2857983	2470.22	2256.13	0.771926	-0.373466	0.0022241	0.00571936
2858484	631.142	337.038	0.527616	-0.922438	0.000335321	0.00541973
2868588	2323.67	2371.02	1.01603	0.0229398	0.836279	0.893498
2869707	33.2308	26.8565	0.996382	-0.00522964	0.9969	0.9969
2870096	11.5007	6.43877	0.595522	-0.747773	0.178487	0.298193
2873374	2.48495	1.82152	0.741196	-0.432072	0.489546	0.618608
2873603	406.19	408.584	1.00858	0.0123218	0.787066	0.852042
2874816	2888.17	4500.47	1.54734	0.629786	4.91e-06	0.000802883
2880225	283.078	499.842	1.42591	0.511884	0.202744	0.224592
2887096	897.932	737.786	0.694049	-0.52689	0.00406988	0.00858603
2891376	15373.5	31801	1.74017	0.799225	0.000484489	0.00213635
2904380	439.457	203.806	0.45194	-1.1458	0.000797819	0.00746368
2909140	255.376	102.59	0.35485	-1.49472	0.00982837	0.0367243
2909257	44.404	14.2147	0.335534	-1.57547	0.00397667	0.0198834
2915215	2170.27	1880.31	0.727678	-0.458628	0.00295418	0.00683986
2915821	263.092	329.678	1.26039	0.333868	0.014015	0.0474568
2916064	1459.51	1319.09	0.904998	-0.144014	0.07708	0.163325
2916379	318.138	220.549	0.575008	-0.798345	0.0111412	0.0182958
2921999	1475.86	1680.87	1.13052	0.176981	0.0513591	0.120999
2922339	2848.39	2021.92	0.595967	-0.746697	0.0033434	0.00740475
2932971	354.473	487.928	1.39742	0.482763	0.0214041	0.0641199
2934312	1931.09	2006.1	1.03367	0.0477776	0.224198	0.355748
2940997	9392.55	10821.8	0.955308	-0.0659629	0.711797	0.727363
2945983	1958.11	2227.95	1.13283	0.179928	0.0318424	0.0857771
2951186	863.771	991.527	1.13206	0.178948	0.0677541	0.148224
2954107	296.172	329.915	1.11591	0.15822	0.370452	0.510815
2954815	1432.24	1512.19	1.05168	0.0727004	0.280127	0.415113
2955678	865.344	934.288	1.06202	0.0868169	0.327142	0.466866
2955678	116.564	265.18	1.87541	0.907207	0.204249	0.225772
2956646	360.408	393.428	1.11209	0.153269	0.50125	0.632248
2957904	1493.39	1327.6	0.879051	-0.185981	0.00976316	0.0366778
2958854	1159.02	1422.43	1.22013	0.287034	0.015048	0.05004
2959237	1786.84	1982.97	1.10328	0.141793	0.111413	0.215869
2959694	1714.47	1507.63	0.744171	-0.426294	0.0180034	0.0269004
2987235	182.162	211.959	1.16089	0.215233	0.370464	0.510815
2988925	600.328	583.806	0.805388	-0.312245	0.178806	0.199797
2992253	214.151	205.306	0.800503	-0.321022	0.125919	0.146101
2993598	1400.15	1749.57	1.241	0.311506	0.0325452	0.0866626
2996774	1134.33	843.148	0.747509	-0.419837	0.00906771	0.0353179
2997839	1819.38	7165.02	3.30874	1.72628	0.000474098	0.00213635
2998469	35611.9	34939.4	0.825933	-0.275903	0.0525648	0.0684008
2999356	1571.98	2451.77	1.16712	0.222956	0.659559	0.68212
3004201	2795.67	924.92	0.277746	-1.84816	0.000492312	0.00214448
3006861	787.286	857.067	1.06883	0.0960301	0.329331	0.468068
3009590	72.6568	63.1214	0.642336	-0.6386	0.316284	0.340818
3009923	157.536	121.136	0.593726	-0.752131	0.265195	0.288793
3010506	5.56971	6.28372	1.78134	0.832959	0.477925	0.609464
3011643	64.5398	19.1953	0.285816	-1.80684	0.00861057	0.0343928
3013523	7286.68	15984	1.85037	0.887816	0.00110775	0.00358104
3014687	246.8	107.977	0.42508	-1.23419	0.000876271	0.0078078
3016202	2520.95	2876.62	1.13281	0.1799	0.0728194	0.156202
3017195	1081.38	853.989	0.663298	-0.592272	0.0013782	0.00404795
3025370	8171.7	9094.25	1.1043	0.143137	0.00939808	0.0356922
3033472	4932.85	5053.31	0.864998	-0.209232	0.00794082	0.0138359
3033487	280.265	305.044	0.988646	-0.0164746	0.963024	0.972753
3034326	3978.72	5120.97	1.08546	0.118305	0.0720484	0.0898856
3036683	1292.44	1319.17	0.853267	-0.228931	0.161522	0.184085
3039245	206.183	229.587	1.0844	0.116895	0.44992	0.582299
3041257	695.603	321.363	0.40765	-1.2946	0.0172756	0.0259639
3041842	266.522	248.34	0.940949	-0.0878115	0.606213	0.71289
3042179	5087.06	8696.06	1.44072	0.526793	0.00236202	0.00601028
3043076	494.586	287.756	0.485232	-1.04325	0.00621697	0.0114947
3043840	8.04751	5.52213	0.755708	-0.404098	0.610668	0.713658
3051410	1264.41	2762.7	2.17665	1.12211	6.58e-05	0.00237783
3052877	297.987	362.135	1.19667	0.259031	0.0975118	0.197008
3058218	198.778	144.586	0.702549	-0.50933	0.0411159	0.101692
3064092	244.812	162.235	0.604663	-0.725798	0.0796528	0.167754
3064797	1363.8	1290.7	0.791401	-0.337519	0.0707765	0.0885137
3065026	430.14	453.569	1.03403	0.0482722	0.698069	0.781253
3066697	470.787	183.899	0.381886	-1.38879	0.00118128	0.00945837
3069494	38.4826	48.4043	1.23636	0.306094	0.529928	0.648501
3072585	69.9053	63.1786	0.92995	-0.104774	0.653175	0.749117
3075215	48.7885	72.3775	1.50242	0.587288	0.013938	0.0474568
3079709	1844.31	1941.95	1.04061	0.057425	0.461467	0.592827
3085946	311.431	340.067	1.07461	0.103817	0.36958	0.510815
3091751	3153.35	3512.59	1.09655	0.132974	0.229328	0.36101
3099771	504.823	402.488	0.672047	-0.573367	0.00437819	0.00907415
3100300	237.517	254.295	1.01913	0.0273361	0.914766	0.947485
3100529	154.668	142.271	0.786892	-0.345763	0.271501	0.295035
3102298	17766.1	34475.4	1.62914	0.704114	0.0010318	0.00342158
3107016	199.387	248.838	1.24069	0.311144	0.00100864	0.00865436
3111844	218.566	244.057	1.12261	0.166862	0.222244	0.354372
3113798	195.342	257.906	1.30845	0.387856	0.0141494	0.0475064
3117084	1522.68	1290.88	0.712622	-0.488792	0.00407367	0.00858603
3119195	133.168	163.052	1.21486	0.280791	0.273893	0.409365
3119703	1253.56	1365.77	1.08534	0.118142	0.116562	0.220737
3130753	1246.78	607.827	0.483936	-1.04711	6.71e-05	0.00237783
3139088	25.5239	19.8285	0.774712	-0.368268	0.257555	0.38998
3150846	13588.9	29310.1	1.81517	0.860108	0.000202465	0.00135291
3151023	10677.2	19883.3	1.57246	0.653025	0.000335544	0.00177804
3151622	7167.17	8354.78	1.15806	0.211704	0.150818	0.267394
3162583	2737.84	3076.24	0.94531	-0.0811402	0.432863	0.457801
3172106	236.918	215.031	0.757353	-0.400963	0.340757	0.364894
3173329	41.972	26.5405	0.561672	-0.832199	0.104111	0.205926
3178427	6856.29	4965.05	0.60773	-0.718498	0.00292917	0.00681264
3184369	58.6444	39.6423	0.630501	-0.66543	0.136327	0.249994
3190045	2775.36	2731.82	0.98153	-0.0268953	0.666338	0.758983
3190051	271.919	118.094	0.41773	-1.25936	0.00264216	0.015176
3190572	2027.54	2196.12	1.06055	0.0848174	0.410184	0.546126
3194888	576.026	639.266	1.11419	0.156002	0.41346	0.548387
3200289	1702.34	3507.16	1.73979	0.79891	0.00071269	0.00269355
3208538	2381.51	4163.28	1.47594	0.561637	0.00051341	0.0021614
3212311	1897.4	2184.9	1.15066	0.202457	0.0732768	0.1567
3216389	66.3546	26.8725	0.368357	-1.44082	0.00582886	0.0266517
3230954	997.797	804.715	0.664354	-0.589976	0.0397962	0.0539716
3231058	1696.47	1802.72	0.892419	-0.164206	0.103654	0.12164
3232048	1325.98	718.306	0.540595	-0.887381	0.00146326	0.0101697
3233470	2001.66	1760.19	0.741796	-0.430905	0.0211586	0.0309844
3235894	1.76421	4.12426	1.87369	0.90588	0.222019	0.354372
3247032	67.7657	20.2979	0.291714	-1.77737	0.000826912	0.00746368
3262471	17.5509	9.71416	0.629336	-0.668097	0.360825	0.504425
3265049	321.235	331.322	1.03548	0.0503034	0.647594	0.745162
3266657	48.9159	9.1401	0.169062	-2.56438	0.00613881	0.0276786
3268919	8.81381	1.67979	0.279824	-1.83741	0.113509	0.216774
3272180	2916.69	2579.9	0.744768	-0.425137	0.0237931	0.0342567
3273492	212.398	91.3694	0.408925	-1.29009	0.00104961	0.0086843
3273673	1327.53	1095.97	0.695106	-0.524695	0.0199604	0.0295668
3277531	178.458	68.9711	0.361216	-1.46907	0.00305405	0.0167131
3278613	1265.59	1353.41	1.06809	0.0950377	0.177518	0.297289
3284727	786.765	715.912	0.766264	-0.384087	0.00797937	0.0138561
3287069	3004.59	2464.56	0.690304	-0.534696	0.000631433	0.00249659
3287571	260.044	127.632	0.473991	-1.07707	0.00932043	0.0355918
3287661	1362.66	1177.11	0.851991	-0.23109	0.0203253	0.0619567
3287693	2536.01	2094.16	0.689045	-0.537329	0.0140973	0.0220916
3288701	1602.1	1208.8	0.635947	-0.653021	0.000404867	0.00198033
3289865	318.337	287.041	0.889597	-0.168776	0.111506	0.215869
3290723	1945.59	1248.36	0.540301	-0.888166	0.00536943	0.0102981
3292491	1905.16	1944.08	1.01747	0.0249896	0.750738	0.825574
3293027	643.266	516.928	0.659612	-0.600311	0.0580897	0.0746453
3293030	558.686	239.93	0.414184	-1.27165	0.000909401	0.00800043
3293181	106.88	45.3545	0.417418	-1.26043	0.0112008	0.0399208
3294496	1835.14	1764.87	0.951182	-0.0722074	0.206421	0.337559
3295598	13761.8	26860.8	1.64676	0.719629	2.01e-05	0.000572743
3295842	170.567	107.748	0.611107	-0.710503	0.011785	0.0413667
3297391	130.923	57.6905	0.433901	-1.20456	0.00182826	0.0117652
3298646	4709.62	9055.17	1.62301	0.69867	6.43e-05	0.000813535
3298967	1799.12	1218.38	0.570972	-0.808507	0.000978773	0.00332142
3299812	1659.62	1890.04	1.1353	0.183074	0.0254012	0.071473
3300006	2323.45	1700.08	0.617095	-0.696434	0.000785052	0.00284154
3300551	953.649	1102.89	1.13646	0.184544	0.0403363	0.100841
3310960	305.887	123.157	0.393607	-1.34517	0.000708628	0.00713763
3314715	770.596	720.123	0.779571	-0.359248	0.045893	0.0612702
3336868	649.207	254.48	0.381598	-1.38987	0.000411335	0.00560545
3344016	24.2705	30.666	1.24751	0.319048	0.177308	0.297289
3357438	14001.3	19478.2	1.1708	0.227493	0.0123096	0.0195887
3367037	12.1309	10.1969	0.930669	-0.103659	0.816268	0.875473
3375165	1524.8	1517.81	0.997944	-0.00296978	0.97613	0.980362
3382950	338.411	324.766	0.961076	-0.0572768	0.664673	0.758983
3383688	520.121	352.809	0.569981	-0.811014	0.00305706	0.00695277
3384585	628.895	679.392	1.04627	0.0652501	0.653187	0.749117
3395716	1238.71	523.76	0.415732	-1.26627	0.00118434	0.00945837
3396194	4750.99	2481.49	0.439867	-1.18486	3.11e-05	0.000591101
3397057	2772.09	980.235	0.335899	-1.5739	0.000809265	0.00746368
3402185	121.928	162.451	1.32807	0.409332	0.147924	0.264286
3403370	32.0025	35.4516	1.06945	0.0968696	0.550061	0.66687
3404052	428.384	287.382	0.657764	-0.604358	0.00211754	0.0130948
3404052	3150.6	3367.85	0.9015	-0.1496	0.0761736	0.0941183
3404067	391.5	158.195	0.397781	-1.32995	0.000166321	0.0036123
3405708	784.912	435.192	0.541742	-0.884321	0.00312564	0.0169712
3414232	4621.24	3602.64	0.656313	-0.607545	0.00456283	0.00922779
3416657	25.1324	11.6715	0.475686	-1.07192	0.476562	0.608843
3418033	1222.44	938.327	0.645185	-0.632215	0.00249235	0.00621877
3444417	5071.62	6117.13	1.0154	0.0220475	0.727653	0.739158
3451019	73.327	135.841	1.71104	0.77487	0.221633	0.242899
3452230	10267.8	17991.4	1.46936	0.555191	0.00518501	0.0101721
3452716	505.866	512.762	1.01325	0.0189935	0.889619	0.926964
3453237	997.863	1050.55	1.05166	0.0726732	0.392507	0.530724
3456722	28.7964	4.60784	0.103769	-3.26855	0.0164797	0.0249869
3465115	21.7856	14.7891	0.64958	-0.622421	0.0716036	0.15503
3465820	77.3308	29.3966	0.375333	-1.41376	0.00401699	0.0199415
3470209	772.519	606.441	0.656514	-0.607102	0.014249	0.0221465
3471074	276.505	165.16	0.506581	-0.981136	0.0189274	0.0281991
3475872	1453.88	1400.75	0.808775	-0.306191	0.0776166	0.0954424
3495004	2509.99	1879.9	0.63227	-0.661388	0.00279361	0.00664776
3497484	2427.31	2394.98	0.976866	-0.0337675	0.696378	0.780617
3502406	324.168	202.415	0.619106	-0.691742	0.000291726	0.00510803
3505861	2242.9	1798.58	0.673339	-0.570595	0.00760581	0.0134065
3508511	2.67234	3.6415	1.64323	0.716532	0.401013	0.540839
3511066	124.918	167.106	1.36415	0.448007	0.0571072	0.132741
3513262	3930.57	3557.57	0.760904	-0.394214	0.00557783	0.0105246
3521045	1116.32	1175.77	1.04589	0.0647331	0.310997	0.448429
3521045	334.602	808.506	1.9644	0.974091	0.288451	0.312792
3529028	2338.44	1995.11	0.716151	-0.481665	0.0233706	0.033743
3529281	2861.24	2339.57	0.688082	-0.539347	0.000322182	0.00174318
3531549	301.78	409.037	1.16644	0.222108	0.395591	0.420111
3535205	15611.6	27070.8	1.46206	0.548003	2.69e-05	0.000591101
3540298	2547.75	2356.5	0.779359	-0.35964	0.00133907	0.00397267
3541464	16338.4	31796.3	1.63446	0.708814	0.00106792	0.00349623
3541622	574.036	602.979	1.05719	0.0802344	0.416188	0.550744
3543789	878.689	754.956	0.7253	-0.46335	0.0284349	0.0401526
3549678	5913.53	7893.24	1.12449	0.169269	0.038391	0.0527619
3552127	1034.47	1162.47	1.11781	0.160672	0.00337907	0.0179271
3556706	3571.3	2812.54	0.663235	-0.592409	0.00116563	0.00374458
3563856	3249.26	3450.9	0.89067	-0.167038	0.136416	0.157569
3572229	7.32676	12.2871	1.80825	0.854594	0.186624	0.310188
3581495	1038.95	5067.82	4.85116	2.27833	1.14e-06	0.000794362
3591177	1275.73	1527.07	1.19141	0.252667	0.0227189	0.0669052
3594280	16025.1	30765.4	1.61686	0.693192	1.16e-05	0.000468251
3594703	43.4286	28.22	0.660234	-0.598952	0.0133014	0.0459923
3594754	1459.71	1271.01	0.73273	-0.448647	0.0622393	0.0787956
3599521	1553.67	1111.65	0.605323	-0.724224	0.015247	0.0233243
3600452	375.564	416.844	1.1076	0.14744	0.10393	0.205926
3600898	3359.84	3625.16	1.07453	0.1037	0.113043	0.216774
3601186	1216.78	874.71	0.605709	-0.723303	4.37e-05	0.000660691
3601367	487.133	551.405	1.15742	0.210911	0.285195	0.421724
3602069	34.0895	27.4819	0.829562	-0.269578	0.489177	0.618608
3615088	49.7711	36.5115	0.719407	-0.475119	0.149562	0.265846
3616484	2858.88	1072.94	0.314301	-1.66978	0.00029839	0.00172329
3617051	2689.32	3235.38	1.1941	0.255924	0.00280774	0.0158648
3617373	765.536	795.719	1.04122	0.0582793	0.358498	0.502332
3628612	1703.99	819.703	0.473601	-1.07825	5.05e-05	0.00220686
3630016	396.227	186.015	0.448763	-1.15597	0.00712375	0.0305618
3635229	5143.41	4901.97	0.802472	-0.317477	0.020242	0.0298976
3635626	404.918	164.491	0.402848	-1.31169	0.00121122	0.00945837
3643500	480.181	251.327	0.519872	-0.943771	0.00121029	0.00945837
3645361	7.98743	7.36718	0.954845	-0.0666619	0.865268	0.913922
3647416	53.6455	34.1082	0.639405	-0.645198	0.00718563	0.0305873
3655722	14252.1	27460.6	1.62715	0.702347	7.04e-05	0.000813535
3660730	730.838	739.942	1.0175	0.0250258	0.742348	0.818939
3661068	20486.9	37613.7	1.5465	0.629003	0.00019676	0.00135291
3661541	2464.87	1297.5	0.511649	-0.966774	0.00165166	0.0112539
3662309	4545.64	4798.35	0.888773	-0.170114	0.15462	0.177398
3666021	99.4019	44.912	0.443755	-1.17216	0.0151932	0.0502821
3681027	856.453	714.849	0.702595	-0.509234	0.0156665	0.0238242
3685308	6.32089	3.84079	0.623539	-0.681448	0.0997137	0.199715
3685931	397.381	201.634	0.497974	-1.00586	0.00841236	0.0341906
3692498	315.739	334.297	1.0598	0.0837935	0.209248	0.340579
3696188	195.935	244.587	1.24206	0.312738	0.0978832	0.197185
3715258	30602.2	58716.2	1.61994	0.695943	0.000347941	0.00180648
3722193	2566.15	3132.19	1.23739	0.307299	0.103556	0.205926
3725192	1089.49	897.646	0.689603	-0.536162	0.015498	0.0236379
3731656	13435.4	24181.1	1.51318	0.597584	0.00531481	0.0102694
3735714	194.987	83.453	0.418181	-1.2578	0.000258582	0.00485715
3736656	434.667	181.273	0.402806	-1.31184	0.000825171	0.00746368
3740838	3.19046	3.28871	1.22224	0.289533	0.780586	0.847668
3743849	8.54106	12.7927	1.15716	0.210586	0.670638	0.689416
3745634	1619.63	1558.27	0.781646	-0.355412	0.210637	0.231693
3750429	386.895	144.681	0.357128	-1.48549	0.00292585	0.0162677
3750770	496.591	440.347	0.732026	-0.450033	0.0597851	0.076252
3752227	1234.96	1099.41	0.75603	-0.403485	0.016594	0.0250862
3755636	1053.82	898.092	0.715636	-0.482702	0.0387531	0.0529764
3759051	1085.46	1126.2	1.02894	0.0411617	0.61178	0.713658
3776047	3672.82	3305.14	0.758534	-0.398715	0.00307159	0.00695505
3779268	3344.83	3631.85	1.0707	0.098557	0.23124	0.362027
3780915	6620.66	6315.13	0.802241	-0.317893	0.00678681	0.012365
3784021	1728.7	1635.38	0.948101	-0.0768879	0.775126	0.844178
3785745	779.988	646.73	0.691479	-0.532242	0.0273853	0.0388841
3787079	1565.4	1136.36	0.610268	-0.712486	0.00322678	0.00717993
3790331	156.26	152.219	0.984314	-0.0228101	0.922151	0.950882
3806138	126.931	82.796	0.63611	-0.652652	0.0258506	0.0724442
3806563	34.9295	27.9114	0.848878	-0.236371	0.469894	0.60143
3808131	563.827	458.317	0.809831	-0.304308	0.00676622	0.0293908
3808367	1222.18	1383.53	1.1298	0.176073	0.00768847	0.0318065
3808390	893.673	941.592	1.03867	0.0547305	0.365526	0.508081
3810002	223.819	100.244	0.437553	-1.19247	0.00617292	0.0276786
3810339	1100.22	1117.71	1.02261	0.0322532	0.734419	0.813112
3810353	837.97	819.82	0.787866	-0.343977	0.33209	0.357101
3816112	606.096	664.477	1.06135	0.085896	0.506979	0.635564
3817872	2152.97	2695.82	1.23324	0.302456	0.00853799	0.0343928
3824509	24.7663	11.5004	0.409406	-1.2884	0.0379244	0.0958454
3824797	1418.93	1258.35	0.737415	-0.439451	0.0646195	0.0816079
3827301	12280.7	20832.8	1.43444	0.520483	0.00134483	0.00397267
3828572	1299.84	1253.04	0.812442	-0.299663	0.0070507	0.0126274
3829257	1538.52	962.576	0.5237	-0.933186	0.00459594	0.00922779
3831881	923.397	1160	1.26089	0.334441	0.0635784	0.142636
3832284	293.462	113.487	0.369191	-1.43756	0.00164177	0.0112539
3838953	134.654	121.42	0.896239	-0.158045	0.293508	0.429449
3843825	1770.28	2062.22	1.15741	0.210903	0.0157186	0.0512132
3846857	2769.37	2175.89	0.662761	-0.593439	0.000151926	0.00122015
3857480	1647.26	1571.05	0.801017	-0.320094	0.0118337	0.0190079
3858362	50.4919	54.9935	1.1152	0.1573	0.226071	0.357903
3859576	5.73547	5.40546	1.01986	0.0283735	0.957627	0.971607
3868807	3054.58	5741.05	1.58497	0.664452	0.00105022	0.00346034
3872321	62.6155	26.3913	0.396451	-1.33478	0.0110145	0.0394593
3872597	441.705	487.363	1.12156	0.165502	0.256127	0.389342
3878503	630.599	623.071	0.994825	-0.00748539	0.954186	0.969531
3880230	798.496	881.315	1.08488	0.117539	0.321574	0.459864
3880230	21025.2	38602.5	1.54671	0.629202	5.26e-05	0.000741445
3883203	21424.3	40037.5	1.57361	0.65408	0.000103365	0.00104176
3883460	1338.52	1215.52	0.75826	-0.399236	0.051314	0.067113
3886523	6745.74	13800.4	1.72328	0.785158	0.00336202	0.00740475
3892173	722.941	322.785	0.442997	-1.17463	0.000150963	0.00349732
3892753	12645.9	21782.6	1.4496	0.535654	0.00047255	0.00213635
3893411	1867.55	892.561	0.469738	-1.09007	0.000145295	0.00348207
3894594	781.386	805.262	0.865323	-0.20869	0.175764	0.197144
3894597	2129.7	1493.28	0.592169	-0.755919	0.000329557	0.0017645
3896739	4577.06	6433.23	1.39877	0.484163	5.08e-05	0.00220686
3896739	9642.19	19046.6	1.66311	0.733887	5.34e-05	0.000741445
3897747	4964.26	4838.26	0.822338	-0.282197	0.0563958	0.0728328
3903496	13227.8	20822.8	1.32751	0.408724	0.00073063	0.00273956
3904436	638.667	620.216	0.963587	-0.0535137	0.613313	0.713991
3910348	1915.99	1750.62	0.905498	-0.143217	0.0438503	0.106615
3911492	30535.2	44341.3	1.22446	0.292149	0.0329394	0.0457591
3911496	2324.38	1576	0.572679	-0.804202	0.000398723	0.00198033
3912257	361.401	283.555	0.789499	-0.34099	0.0624617	0.14122
3914187	755.143	602.182	0.671454	-0.574639	0.0110997	0.018286
3936819	25786.4	51704.9	1.68866	0.755879	7.74e-05	0.000834482
3939606	6089.85	7206.78	0.999336	-0.000958287	0.991675	0.993608
3941689	8686.29	17324.1	1.68042	0.748819	0.000659264	0.00255583
3945876	71.1435	39.772	0.551471	-0.858643	0.0157692	0.0512132
3953493	694.91	670.946	0.807936	-0.307687	0.14157	0.16279
3954146	8035.62	13934.9	1.46114	0.547096	7.39e-07	0.000126605
3954850	5972.33	5277.06	0.74482	-0.425037	0.000885145	0.00311619
3960282	2945.87	3189.55	1.07968	0.11061	0.183293	0.305488
3973653	13012.6	113742	7.37203	2.88206	1.04e-07	5.33e-05
3973921	1186.85	1283.33	1.07784	0.108142	0.157106	0.272972
3978784	2038.9	1756.34	0.721977	-0.469975	0.0113494	0.0184183
3981058	546.886	565.903	1.07106	0.0990443	0.581762	0.691154
3991847	1193.27	1212.96	0.999883	-0.000168264	0.998595	0.998595
3993441	1223.12	792.312	0.54579	-0.873582	0.000317326	0.00174318
4009356	760.837	901.169	1.18369	0.243288	0.00177996	0.0115708
4010914	473.626	510.11	1.07302	0.101675	0.512474	0.637154
4016753	1563.59	1669.83	1.07549	0.105	0.293166	0.429449
4017382	3830.53	3652.18	0.802593	-0.317259	0.011515	0.0185539
4036726	2638.03	3327.02	1.06475	0.0905213	0.466912	0.490783
4037987	2470.28	2083.27	0.714437	-0.485122	0.00366681	0.00798619
4038707	1100.67	830.705	0.641851	-0.63969	0.0347649	0.0480354
4038898	3258.12	3355.85	1.02523	0.0359499	0.438459	0.571725
4038898	13342.5	27873.5	1.76111	0.816482	4.53e-05	0.000664685
4042144	6.63581	15.7782	2.22497	1.15378	0.167369	0.189488
4052602	16.2759	19.4358	1.19468	0.256629	0.607716	0.713451
4058669	32.2604	29.1812	1.15819	0.211867	0.859208	0.908904
4060554	1561.43	2888.58	1.78622	0.836907	0.00705684	0.0304627
4080373	12893	12939	0.840826	-0.25012	0.062016	0.0787956
4080577	1042.17	801.398	0.77508	-0.367583	0.0531111	0.124703
4095896	1193.65	1269.99	1.04197	0.0593163	0.589244	0.698847
4104674	3.19046	1.39786	0.69583	-0.523194	0.555484	0.669426
4104749	703.426	543.661	0.778662	-0.360931	0.0334227	0.0886593
4107733	637.964	622.39	0.953982	-0.0679655	0.438386	0.571725
4110166	1381.53	1080.54	0.655477	-0.609383	0.00206926	0.00548249
4112924	1222.34	1161.06	0.949609	-0.074595	0.155172	0.271769
4114274	306.458	335.508	1.09333	0.128727	0.364727	0.507987
4121427	1886.14	1454.25	0.652916	-0.615031	0.0025436	0.00628562
4126777	3109.87	3402.65	1.09417	0.129832	0.158617	0.274509
4130122	1386.46	1605.46	1.14571	0.196238	0.00663542	0.0290737
4130803	238.806	495.924	1.71751	0.780317	0.0247984	0.0355053
4140030	3266.07	2977.51	0.769267	-0.378444	0.000541983	0.00222863
4141433	1112.76	4723.75	4.25697	2.08983	3.23e-05	0.00195581
4145916	884.466	1076.61	1.01158	0.0166094	0.931812	0.942818
4155397	164.812	168.403	1.02372	0.0338166	0.855458	0.906316
4157703	1320.22	1416.08	1.05843	0.0819289	0.339689	0.481804
4163515	44.0523	41.7443	0.920215	-0.119957	0.754425	0.827012
4165288	11369.3	21341.5	1.58035	0.660241	0.00128825	0.00396505
4171671	18708.4	27852.9	1.25439	0.326983	0.00337103	0.00740475
4171852	2324.64	1945.75	0.703583	-0.507208	0.0063041	0.0115725
4172093	6150.62	5457.47	0.747666	-0.419534	4.51e-06	0.000300088
4176148	300.004	314.365	1.08464	0.117219	0.590444	0.699022
4177537	8883.77	16884.8	1.60439	0.682026	0.000485315	0.00213635
4178875	27690.5	50141.4	1.52495	0.608761	0.000143551	0.00119305
4181247	93.7787	56.4551	0.572685	-0.804186	0.00578873	0.0266517
4182316	4474.24	6312.84	1.18266	0.24203	0.0803016	0.0982738
4188521	766.908	819.372	1.05648	0.079269	0.155241	0.271769
4200913	2343.53	1541.56	0.655286	-0.609804	2.97e-05	0.00195581
4203270	271.435	301.065	1.08362	0.115863	0.409825	0.546126
4205816	954.241	556.331	0.557149	-0.843865	0.0108099	0.0389267
4207589	812.116	1282.56	1.57742	0.657568	0.000355374	0.00548855
4207794	198.926	254.973	1.06081	0.085162	0.670576	0.689416
4211810	454.531	487.558	1.08248	0.114336	0.412222	0.54779
4213794	563.266	253.423	0.436083	-1.19733	0.00192063	0.0121349
4230777	500.663	1202.23	2.04783	1.03409	0.00613005	0.0113749
4231174	235.495	95.5349	0.397043	-1.33263	0.00321903	0.0173428
4234229	356.608	401.287	1.11577	0.158037	0.237991	0.367564
4260926	2327.43	2359.48	1.00568	0.00816975	0.928298	0.955803
4264630	1130.74	393.077	0.338099	-1.56448	0.000271589	0.00496722
4265765	5.39754	6.68231	1.10296	0.141383	0.762026	0.834028
4267800	2974.64	2204.77	0.625311	-0.677355	0.000202674	0.00135291
4269476	14201.3	18795.4	1.11447	0.156362	0.174769	0.196568
4269600	24.4428	24.7512	1.07202	0.100335	0.836931	0.893498
4271174	1990.98	1496.98	0.628847	-0.66922	0.00495047	0.00982448
4273587	298.063	547.471	1.55003	0.632292	0.10193	0.120442
4275006	6.39619	5.54565	0.892944	-0.163358	0.767739	0.838961
4275389	436.503	235.019	0.525871	-0.927219	0.00224533	0.0131472
4277048	865.258	609.758	0.597503	-0.742983	0.00191091	0.00516951
4277195	31.9882	26.9963	0.874085	-0.194155	0.676628	0.765185
4280556	46.8594	18.0026	0.35204	-1.50619	0.0252443	0.0713746
4287283	15761.1	27614.5	1.47728	0.562941	6.61e-05	0.000813535
4294579	4746.28	4408.3	0.923384	-0.114997	0.024743	0.0704769
4299401	431.455	185.459	0.409954	-1.28647	0.00132578	0.00955041
4302294	50.1533	57.4927	1.22386	0.291437	0.551483	0.66687
4304479	198.181	50.6758	0.257505	-1.95733	0.00104715	0.0086843
4306137	400.048	159.841	0.332311	-1.58939	0.000711069	0.00269355
4307237	51.3488	60.7356	1.15361	0.20615	0.113534	0.216774
4310642	19.2406	16.6843	0.876069	-0.190884	0.405196	0.543476
4317684	68.8994	31.3567	0.480777	-1.05656	0.0173483	0.0548047
4318484	306.742	336.942	0.916819	-0.125291	0.444258	0.468888
4319535	1966.55	2540.13	1.29386	0.371684	0.0216309	0.0642456
4319735	1138.85	1157.16	1.00188	0.00271592	0.964355	0.972753
4320034	615.241	220.808	0.285003	-1.81095	0.00451446	0.00922779
4323568	9043.88	13361	1.24497	0.316108	0.011936	0.019053
4324000	7.99539	3.35957	0.484218	-1.04627	0.169745	0.288442
4329927	130.33	151.185	1.16183	0.216397	0.062185	0.14122
4333958	1164.32	1052.04	0.897999	-0.155214	0.0418485	0.103137
4336420	198.96	80.8166	0.397391	-1.33137	0.000548833	0.00598141
4337024	701.403	356.375	0.501248	-0.996403	0.000453308	0.00570383
4340015	4593.07	7560.69	1.38502	0.469906	0.0015153	0.00437565
4343509	21781.7	31217.3	1.20846	0.273172	0.0104687	0.0175273
4344466	716.387	489.174	0.573845	-0.801267	0.00017029	0.00127877
4346367	53.7279	40.0422	0.725037	-0.463873	0.0996533	0.199715
4353344	2219.21	1843.75	0.70205	-0.510354	0.00310366	0.00695722
4353987	378.635	405.728	1.07412	0.103156	0.511773	0.637154
4354068	437.269	184.36	0.417268	-1.26095	0.000298985	0.00510803
4354557	98.1401	114.781	1.15556	0.208591	0.212663	0.3439
4354899	17596.4	26501.1	1.26654	0.340894	0.00526229	0.0102694
4368254	4.12905	5.26373	1.27985	0.355975	0.508626	0.635783
4380642	123.558	45.299	0.284953	-1.8112	0.0170938	0.0257661
4385739	97.2472	81.1602	0.836294	-0.257918	0.22102	0.354372
4386030	297.37	248.581	0.829638	-0.269447	0.00529146	0.0247669

## Sheet: Pi_CIP+INH_control
Table S3. TnseqDiff results - Pi starved CIP+INH/Control
TA site	Mean.Input	Mean.Output	FC	log2FC	p-value	p-adjusted value
4119	879.331	1676.73	1.53102	0.61449	0.004001	0.0607603
9101	16.2826	19.8993	1.1827	0.242089	0.559045	0.720846
10827	370.291	379.929	0.834295	-0.261371	0.309236	0.358354
11734	138.875	85.064	0.609236	-0.714927	0.165282	0.351287
22200	130.121	72.3602	0.446408	-1.16357	0.00653243	0.0658367
25235	8.1035	6.57162	0.814086	-0.296747	0.401853	0.589214
25488	35.5842	61.8604	1.67496	0.744125	0.0563017	0.185353
28993	180.341	121.633	0.683917	-0.548107	0.0582939	0.187566
29653	52.313	61.1909	1.1857	0.24574	0.315949	0.510662
29758	1298.8	877.018	0.680519	-0.555292	0.00447248	0.0585595
35552	1001.71	1240.91	1.24496	0.3161	0.0492853	0.168751
35892	1167.67	1078.14	0.733638	-0.44686	0.185073	0.242055
36173	8762.75	12322.9	1.11889	0.162071	0.153216	0.208739
37342	1670.94	1630.62	0.784352	-0.350427	0.12263	0.179008
48635	26.4818	22.7012	0.865992	-0.207574	0.390307	0.584167
52778	981.743	1143.87	1.16789	0.223906	0.134478	0.311659
56138	1145.6	1001.26	0.87527	-0.1922	0.174277	0.361873
57027	1892.11	1159.92	0.487707	-1.03591	0.0055153	0.0627031
68203	85.4382	95.8403	1.11911	0.162351	0.315263	0.510662
68718	2461.98	1994.72	0.645646	-0.631184	0.110493	0.168366
80328	18426.2	26008.2	1.12603	0.17124	0.0338043	0.108174
81636	1863.73	1305.11	0.567021	-0.818527	0.0343255	0.108174
83365	758.949	720.175	0.708666	-0.496823	0.380747	0.429896
87087	10.288	10.5733	1.06704	0.0936079	0.699626	0.815839
96839	1042.29	874.218	0.667576	-0.582996	0.151981	0.208315
97841	1039.66	1198.29	1.14786	0.198945	0.22648	0.424268
103182	3990.78	5726.36	1.13927	0.188113	0.0728894	0.141959
106598	113.693	122.516	1.08256	0.114449	0.501451	0.676226
114593	9134.17	13380.6	1.16417	0.2193	0.0445761	0.113426
115865	13881.1	20764.4	1.18709	0.24743	0.0344049	0.108174
116754	24183.4	32119.5	1.05816	0.0815564	0.409955	0.454785
120902	5191.8	5252.42	1.01478	0.0211624	0.585591	0.742675
120902	1179.07	907.204	0.613567	-0.704708	0.0678015	0.138845
121352	45.5473	20.65	0.507435	-0.978706	0.0623725	0.19647
125231	102.843	60.0911	0.595871	-0.746928	0.0241566	0.122285
137349	6167.46	5575.51	0.724682	-0.46458	0.0011788	0.0423526
140137	10734	16038.2	1.188	0.248532	0.113143	0.169057
155080	3631.53	5741.02	1.26234	0.336097	0.00371284	0.0607603
155553	0.864525	2.84456	1.72016	0.782545	0.261217	0.312246
165027	267.464	284.5	1.05727	0.0803457	0.318537	0.513651
169249	184.307	171.028	0.933514	-0.0992565	0.262424	0.455961
170585	194.762	152.576	0.816241	-0.292933	0.355332	0.554957
171909	14648.1	21718.9	1.18104	0.24006	0.0148123	0.0835421
172478	40.165	48.6401	1.20665	0.271006	0.199386	0.390346
172996	223.924	284.095	1.30173	0.380425	0.134529	0.311659
173272	400.353	232.198	0.469842	-1.08975	0.00155248	0.0423526
176360	4.13639	7.76175	2.17704	1.12237	0.243098	0.441809
178094	11761.8	16537	1.12256	0.166798	0.0221731	0.0895394
179898	2097.71	2266.73	1.09117	0.12587	0.171016	0.356925
185977	537.821	576.039	1.08483	0.117472	0.476381	0.651742
188678	1063.6	1118.04	1.0502	0.0706633	0.454235	0.64296
188774	3486.82	3253.07	0.956277	-0.0644996	0.683071	0.806001
192548	148.204	116.35	0.814235	-0.296483	0.299669	0.496118
192973	881.5	751.668	0.681073	-0.554119	0.0514599	0.121039
193624	1371.82	1379.36	1.00859	0.0123364	0.897812	0.9431
194254	387.011	408.897	1.05031	0.0708091	0.561247	0.72124
201398	104.113	1402.98	12.7715	3.67486	0.00850345	0.0748088
201967	533.327	888.2	1.34934	0.432254	0.0846972	0.151161
203040	439.451	7472.18	16.0083	4.00075	0.00238828	0.0467527
203224	892.598	11684.3	12.1368	3.60132	0.00409228	0.0557673
205440	220.057	3340.5	14.4806	3.85605	0.00406805	0.0557673
212680	494.288	278.683	0.572464	-0.804742	0.0306988	0.142238
216747	1500.09	1582.87	1.06247	0.0874269	0.21462	0.407714
217854	885.932	1264.38	1.44067	0.526745	0.00348839	0.0511935
222053	1206.2	1126.45	0.754152	-0.407072	0.0776362	0.145109
223427	13947	21428.2	1.2227	0.290075	0.0138181	0.0835421
223664	611.705	409.363	0.521736	-0.938608	0.0170334	0.0835421
226628	128.864	74.9674	0.566056	-0.820983	0.145846	0.329757
229774	34.896	16.7583	0.483207	-1.04929	0.107228	0.274995
231081	20157.1	26382.2	1.04736	0.0667628	0.580895	0.609347
231385	14418.3	22057.5	1.21963	0.286443	0.00771451	0.0682074
251050	18.7914	20.9662	1.06036	0.0845505	0.829417	0.907903
251799	19.5304	23.0595	0.87724	-0.188957	0.769307	0.78613
252526	0.979067	3.7775	2.27744	1.18741	0.239324	0.440027
257847	14968.8	21871.6	1.1623	0.216985	0.034378	0.108174
274022	15896.2	23075.6	1.15282	0.205161	0.0743741	0.142643
275407	355.608	423.41	1.17108	0.227834	0.216728	0.410425
275941	88.5653	103.33	1.1134	0.154971	0.645871	0.775268
276518	139.182	72.0672	0.513092	-0.96271	0.0620981	0.19647
280014	1689.77	1984.6	1.18058	0.239496	0.00188002	0.0421489
290267	1654.52	2020.72	1.21873	0.285379	0.0269719	0.129581
291393	25631.4	33300.9	1.04554	0.0642501	0.643485	0.672259
293614	1005.65	1282.22	1.28663	0.363597	0.0779731	0.218513
293644	822.251	510.362	0.638379	-0.647514	0.0485855	0.167995
293845	287.98	445.847	1.62479	0.700255	0.0330078	0.14428
294568	3170.19	2454.53	0.783044	-0.352834	0.170923	0.356925
301401	3378.56	2691.71	0.63242	-0.661046	0.0386686	0.110903
305178	704.897	594.016	0.686067	-0.543578	0.0993909	0.157291
306447	1761.7	1494.29	0.676541	-0.563751	0.0158361	0.0835421
311576	1082.27	802.333	0.607785	-0.718368	0.0780287	0.145147
315224	15439.4	17216.3	0.882585	-0.180193	0.12085	0.178497
316865	267.613	330.8	1.00198	0.00285802	0.987205	0.987205
322627	560.003	481.8	0.689738	-0.53588	0.0471653	0.116175
324385	1332.25	1134.37	0.852163	-0.230799	0.0229028	0.118787
327317	1718.28	1732.63	1.00736	0.0105809	0.864312	0.927001
327763	284.826	332.227	1.14399	0.19407	0.157683	0.3414
328832	147.914	164.706	1.14994	0.201556	0.431113	0.619058
332328	176.093	204.928	1.16877	0.224994	0.0241676	0.122285
335511	388.297	387.084	0.796927	-0.32748	0.270851	0.32004
335697	641.837	713.963	1.14148	0.190899	0.205284	0.398526
339195	2.03371	4.62968	1.823	0.866314	0.179601	0.368209
339401	394.973	415.6	0.837292	-0.256198	0.429087	0.470257
357646	445.47	306.27	0.71757	-0.478808	0.103933	0.269528
361099	906.875	782.831	0.689041	-0.537338	0.197951	0.251227
363768	376.998	365.289	0.991943	-0.0116711	0.931842	0.963366
363822	176.727	225.511	1.26119	0.334791	0.0512432	0.17348
365549	9317.14	13279.3	1.13263	0.179671	0.107553	0.166719
367338	10948.6	15486.8	1.12865	0.174598	0.0539886	0.125001
369097	15.7229	12.7565	0.86107	-0.215798	0.678442	0.803982
370738	87.3664	82.3008	0.958815	-0.0606763	0.740784	0.849565
373039	52.2625	33.2264	0.619746	-0.690251	0.0869997	0.23805
373687	604.613	503.994	0.664664	-0.589303	0.0645935	0.135045
374299	927.566	766.385	0.65773	-0.604432	0.127381	0.182379
374977	285.345	262.679	0.736961	-0.44034	0.0887931	0.152453
376116	477.838	462.23	0.748891	-0.417173	0.34993	0.399698
377477	708.122	856.511	1.21985	0.286709	0.0284856	0.132869
383081	7061.68	11963.5	1.34963	0.432564	0.00155797	0.0423526
383775	11344.2	15717.4	1.10555	0.14477	0.0384109	0.110903
385588	628.895	642.939	0.800201	-0.321566	0.392186	0.440139
386195	217.33	241.745	1.1191	0.162342	0.271537	0.462544
392541	238.822	143.811	0.487072	-1.03779	0.0228928	0.0898235
395662	761.222	676.856	0.713161	-0.4877	0.0855127	0.151799
401534	5916.5	8360.88	1.1253	0.170304	0.0839191	0.150397
412345	3018.3	2887.49	0.767188	-0.382348	0.00280233	0.0554086
415544	1611.31	1683.85	1.0469	0.0661237	0.242474	0.441809
416037	332.425	175.384	0.529318	-0.917792	0.0013874	0.0357127
416556	945.575	505.335	0.538944	-0.891793	5.76e-05	0.0210761
425097	24.0615	24.2571	0.989734	-0.0148879	0.979372	0.985042
426518	14436.9	19698.5	1.09213	0.127148	0.0574532	0.12784
426801	639.537	718.314	1.12523	0.170222	0.051725	0.17349
427949	175.55	204.023	1.1663	0.221942	0.120641	0.294602
428341	20572	28795.4	1.11658	0.159091	0.0603961	0.130431
428379	1166.52	1120.13	0.965977	-0.0499386	0.248316	0.443649
429069	247.133	320.525	1.27831	0.354237	0.064445	0.199952
431448	3343.08	4167.65	1.24738	0.318903	0.00173674	0.0409889
432780	102.84	114.815	1.10592	0.145248	0.329856	0.523401
432795	111.096	128.508	1.12501	0.169937	0.656714	0.782875
434404	33.4554	17.4609	0.503762	-0.989186	0.0473182	0.166935
443482	30.8494	29.0969	0.924091	-0.113894	0.737358	0.847048
452822	37.9979	48.8817	1.28675	0.363732	0.0492899	0.168751
453543	92.7135	64.9454	0.69443	-0.526099	0.0321792	0.143353
462766	25.8026	30.6613	1.18703	0.247355	0.300498	0.496118
464404	4.3694	6.29028	1.46748	0.553343	0.401729	0.589214
467144	1946.7	1022.53	0.535816	-0.900191	0.00929434	0.0778261
470487	1131.84	781.546	0.547075	-0.87019	0.030184	0.104672
472897	1042.15	777.186	0.603585	-0.728371	0.0652997	0.135339
473030	5274.62	8889.3	1.33495	0.416784	0.0159822	0.0835421
473211	847.586	843.098	0.792475	-0.335563	0.238327	0.289788
475940	15448.6	23095.3	1.18852	0.249162	0.026115	0.0961499
481556	19835.8	28779.5	1.15585	0.208951	0.0893189	0.152453
483879	211.842	195.427	0.924708	-0.11293	0.247662	0.443649
485994	68.4837	82.1756	1.19413	0.255961	0.551698	0.714023
486080	11535.6	16657.6	1.15657	0.209853	0.0181226	0.0835421
486756	267.145	302.079	1.12525	0.17024	0.101222	0.26547
502018	268.303	314.719	1.17983	0.238575	0.174428	0.361873
505115	9.17349	12.1763	1.36759	0.451635	0.179327	0.368209
518722	1083.46	911.634	0.66823	-0.581584	0.0839768	0.150397
520139	413.271	215.298	0.546528	-0.871633	0.0400653	0.154696
528011	2514.59	1724.37	0.547308	-0.869574	0.00532307	0.0621832
529886	87.2762	44.0587	0.460771	-1.11788	0.0762495	0.2163
530040	343.294	349.37	0.815556	-0.294144	0.216473	0.270066
535951	146.911	58.6288	0.407566	-1.29489	0.00127256	0.0340166
539305	1785.36	1718.83	0.767378	-0.38199	0.115204	0.171637
540688	82.1434	106.633	1.31839	0.398782	0.0692949	0.203899
541168	31.3927	35.8623	0.907348	-0.140272	0.508086	0.545211
541978	698.581	881.407	1.25597	0.328801	0.0410158	0.15577
542160	3745.32	5742.31	1.22421	0.291856	0.0156847	0.0835421
543244	514.136	448.746	0.692642	-0.529818	0.123371	0.179008
544690	4500.72	3901.57	0.694824	-0.52528	7.64e-05	0.0197007
544814	293.742	301.507	1.02449	0.0349065	0.785237	0.878808
548407	9.34448	11.6233	1.34371	0.426218	0.467529	0.648703
551129	8318.44	6310.63	0.596436	-0.74556	0.00357656	0.0607603
558935	48.5012	62.0151	1.26104	0.334614	0.0715922	0.207319
561714	2002.92	1561.14	0.625212	-0.677583	0.0186921	0.0835456
562324	16397.4	24301.4	1.18182	0.241014	0.0557442	0.125669
563531	453.55	469.256	1.03766	0.0533285	0.691049	0.80855
563840	544.114	624.552	1.1639	0.218971	0.0578061	0.187487
564035	249.834	299.866	1.23528	0.304833	0.197346	0.388332
565267	1344.18	1049.88	0.627782	-0.671663	0.001344	0.0423526
567487	15.1057	21.8271	1.32267	0.403449	0.60412	0.754934
568127	420.599	394.233	0.756707	-0.402194	0.0372629	0.110903
574515	38.5107	19.1124	0.510207	-0.970844	0.00353567	0.0511935
575051	1430.29	1390.48	0.981725	-0.0266084	0.839255	0.911379
576394	4754.34	7076.82	1.48464	0.570117	0.00661874	0.0676474
582591	4.27815	3.62849	0.845864	-0.241503	0.709337	0.820156
593054	71.7703	100.906	1.41284	0.498594	0.129277	0.307864
595235	246.704	358.901	1.20023	0.263306	0.384152	0.432066
595500	180.655	230.436	1.26977	0.344571	0.177708	0.36758
596928	1312.55	1405.42	1.07448	0.103639	0.250023	0.444473
597570	127.307	117.548	0.927723	-0.108235	0.401003	0.589214
597986	2973.24	3070.6	1.03766	0.0533404	0.1587	0.342536
598303	1106.88	1090.89	0.790622	-0.338941	0.13534	0.191476
599316	1077.01	1312.88	1.22113	0.288215	0.0240893	0.122285
600719	1337.22	1130.62	0.664912	-0.588765	0.108659	0.166719
601698	72.6522	81.4755	1.13208	0.178976	0.360666	0.558269
609118	5948.95	8256.48	1.10398	0.142709	0.123362	0.179008
614583	1081.67	1016.59	0.759148	-0.397547	0.108504	0.166719
623870	373.311	628.988	1.67507	0.744217	0.000572239	0.0233945
625540	9160.86	12660.1	1.09758	0.134323	0.192538	0.247411
633630	823.063	877.302	1.08631	0.119437	0.35871	0.55648
655699	20.1606	13.8976	0.600864	-0.734889	0.383339	0.581704
655780	8.6385	7.48059	0.827564	-0.273057	0.523494	0.689467
658617	18743.3	26454.7	1.12557	0.170659	0.0865691	0.151865
659040	546.35	549.226	1.00272	0.0039236	0.97669	0.983768
661116	1974.14	1253.26	0.510584	-0.96978	0.0223573	0.0895394
667114	27.5277	35.1504	1.27278	0.347983	0.0685447	0.203899
669151	180.26	216.438	1.20964	0.274579	0.0892435	0.242282
670832	14322.1	20574.3	1.14139	0.190793	0.0724383	0.141959
670841	314.813	374.693	1.20663	0.270978	0.0624745	0.19647
671567	287.978	306.396	1.0479	0.0674961	0.575325	0.736374
678824	680.339	372.82	0.559758	-0.837126	0.00657602	0.0676474
681905	17.0192	12.6466	0.785146	-0.348967	0.468409	0.648703
684232	1631.93	1585.6	0.972173	-0.0407154	0.61514	0.75761
688960	1904.87	1848.73	0.972958	-0.0395499	0.607252	0.756345
693172	468.569	393.788	0.651427	-0.618325	0.156901	0.212229
702034	13872.4	19630.3	1.12468	0.169519	0.0790333	0.145642
704761	723.531	744.61	1.05092	0.0716561	0.516553	0.685123
713497	258.765	121.334	0.496169	-1.0111	0.0223994	0.117049
718684	19768.3	28446	1.14563	0.196136	0.0468723	0.116175
728827	4.5714	5.32395	1.26338	0.337293	0.598203	0.754272
741134	2487.7	2042.43	0.810601	-0.302936	0.219172	0.413925
742056	491.791	517.542	1.03804	0.0538672	0.687179	0.807824
743892	5585.72	4927.48	0.705544	-0.503191	0.00319496	0.0566278
751298	79.6147	94.0703	1.17308	0.230298	0.391377	0.584167
752504	357.622	179.502	0.505017	-0.985596	0.00487804	0.0591155
752746	1040.39	1148.08	1.10734	0.147099	0.0555232	0.183755
753609	26.4662	193.697	7.19632	2.84726	0.00639738	0.0676474
754229	1394.71	1603.84	1.15492	0.207795	0.010683	0.0824963
756439	6.48285	3.43046	0.544034	-0.878233	0.467052	0.648703
756810	4.23147	1.8933	0.596062	-0.746465	0.3885	0.584167
758401	2898.31	3240.06	1.12472	0.16956	0.0592109	0.189639
760335	16902.1	25376.5	1.20133	0.26463	0.00414331	0.0607603
769424	1212.43	1074.16	0.705008	-0.504289	0.0995063	0.157291
769924	8386.15	12855.7	1.22559	0.29348	0.000340033	0.0253488
781295	775.144	755.759	0.981478	-0.0269724	0.561425	0.72124
782053	742.343	759.589	1.0288	0.0409576	0.667996	0.793602
797906	24.2858	23.7824	1.03764	0.0533092	0.894871	0.942327
808686	183.948	139.245	0.630144	-0.666246	0.0963902	0.157291
812081	599.178	623.096	1.04456	0.062898	0.615899	0.75761
821240	23610.4	34528.3	1.16601	0.221582	0.0205584	0.0865967
821359	458.902	439.427	0.792104	-0.336239	0.327175	0.375375
821961	4181.83	4339.39	1.04279	0.0604447	0.264677	0.457588
830825	14611.3	21509.1	1.17321	0.230456	0.00809465	0.0682074
831572	921.192	729.704	0.632733	-0.660332	0.0989208	0.157291
840317	2240.83	2184.49	0.979118	-0.0304459	0.835592	0.90882
841641	133.933	68.8242	0.520211	-0.94283	0.0281301	0.132098
841924	150.263	87.9368	0.593442	-0.75282	0.0270349	0.129581
843956	1283.68	1092.2	0.6876	-0.540358	0.0384647	0.110903
849991	2618.24	2416.86	0.742898	-0.428764	0.01635	0.0835421
850272	5753.37	6520.57	0.905303	-0.143527	0.0272575	0.0972943
850313	60.4924	79.6132	1.31228	0.392073	0.0254928	0.126553
851862	1850.99	14562.6	7.83888	2.97065	0.000336526	0.0210761
851951	74786.9	138191	1.4612	0.547152	0.0105303	0.0773223
852168	3358.41	5318.17	1.57407	0.654501	0.0565393	0.185353
852235	80711	119910	1.17801	0.236349	0.145324	0.200797
852789	4844.93	10871.9	2.25053	1.17027	0.000343108	0.0210761
854736	130.831	150.709	1.15504	0.207949	0.327368	0.523036
855772	4.32272	5.96086	1.40349	0.489017	0.498048	0.676061
863204	26723.4	36945.1	1.09884	0.135982	0.0976696	0.157291
868408	12950.2	19242.2	1.18346	0.243011	0.00783256	0.0682074
878246	1775.18	1450.89	0.653678	-0.613349	0.0379121	0.110903
881051	504.313	372.132	0.596622	-0.745111	0.0296218	0.103576
886303	21.0111	22.2981	0.988855	-0.0161687	0.980893	0.985146
888916	224.485	195.219	0.872491	-0.196787	0.0408975	0.15577
906130	16.1408	14.7633	0.839157	-0.252988	0.62727	0.766174
914336	1137.27	1030.3	0.920279	-0.119856	0.345496	0.543257
915926	6625.38	10010.3	1.20228	0.265774	0.0307498	0.104672
919634	2118.39	1104.1	0.519421	-0.945024	0.013607	0.0897628
920403	1153.39	1128.77	0.983008	-0.0247245	0.421633	0.607161
930015	175.154	92.5926	0.516476	-0.953227	0.0170973	0.0973987
938003	776.774	866.7	1.12753	0.173166	0.0579995	0.187487
939677	1611.08	1290.73	0.635915	-0.653093	0.0437773	0.112508
955783	537.566	446.919	0.66266	-0.593659	0.0910054	0.153366
963005	241.162	128.073	0.556389	-0.845833	0.0354649	0.14861
964672	1088.81	1099.31	1.01291	0.0185003	0.823657	0.907198
965200	280.018	282.155	0.990924	-0.0131534	0.95273	0.973746
968129	932.322	1148.02	1.22787	0.296162	0.12979	0.307864
977890	587.191	566.469	0.970325	-0.0434596	0.479902	0.655269
985782	784.383	621.693	0.629543	-0.667624	0.0967424	0.157291
988363	107.356	34.4599	0.291389	-1.77898	0.0375853	0.150993
991144	1797.31	1535.9	0.683393	-0.549214	0.0343766	0.108174
995166	36.9346	33.8758	0.888852	-0.169985	0.421135	0.607161
999937	1131.91	782.657	0.554152	-0.851646	0.0110838	0.0791221
1004302	86.2767	47.9212	0.434628	-1.20215	0.0251432	0.0949556
1006455	31057.6	42811.7	1.09959	0.136969	0.160416	0.215848
1013510	28.9101	20.8649	0.763251	-0.38977	0.32301	0.519657
1014032	61.4593	34.7986	0.54166	-0.884541	0.170913	0.356925
1015027	78.8325	54.7286	0.699081	-0.516468	0.10279	0.267563
1017467	493.188	469.248	0.770668	-0.375818	0.0728543	0.141959
1023741	11800.8	16536.7	1.11706	0.159712	0.0753331	0.143412
1027769	17046.1	23837.4	1.11008	0.150668	0.126754	0.181988
1028483	156.674	208.086	1.33679	0.418775	0.012764	0.0878312
1035840	622.895	474.881	0.606135	-0.72229	0.0422062	0.111825
1036872	395.437	421.735	1.06667	0.0931125	0.545759	0.708977
1036878	1251.66	933.126	0.600865	-0.734887	0.0412317	0.111557
1037091	1774.93	744.898	0.325518	-1.61919	0.00703531	0.0682074
1037367	4511.24	2675.26	0.5942	-0.75098	0.00368532	0.0522713
1040856	1158.7	1383.56	1.18943	0.250265	0.0462669	0.165476
1049760	144.51	68.2935	0.481638	-1.05398	0.0145373	0.0901522
1054817	7617.75	11832.8	1.233	0.302174	0.0147278	0.0835421
1058546	264.594	155.064	0.494892	-1.01481	0.105902	0.272599
1059047	2804.13	4242.63	1.20779	0.272365	0.135407	0.191476
1061594	5.51913	1.33099	0.366281	-1.44898	0.0984756	0.259245
1065697	1217.7	769.624	0.554845	-0.849844	0.212257	0.266097
1072532	29652.3	42877.3	1.15052	0.202287	0.0406218	0.111557
1072544	2035.11	1535.37	0.60557	-0.723633	0.0330422	0.108174
1073670	212.022	201.958	0.951757	-0.0713344	0.356941	0.556219
1077726	704.194	470.8	0.519274	-0.945431	0.104315	0.162479
1078042	988.675	937.393	0.747189	-0.420455	0.0425844	0.112145
1089398	1041.51	1093.29	0.837521	-0.255802	0.417805	0.459854
1092715	1440.63	1270.54	0.881259	-0.182362	0.0753264	0.2163
1095247	431.39	359.623	0.820865	-0.284783	0.186727	0.378579
1095948	1074.6	1444.07	1.0784	0.108886	0.734226	0.754784
1098309	1444.37	1634.75	1.1367	0.184847	0.0631814	0.197798
1098309	122.422	116.923	0.805388	-0.312244	0.486821	0.524583
1100495	17.7816	30.9065	1.75948	0.815147	0.251388	0.444567
1103094	134.495	135.415	0.80767	-0.308162	0.108486	0.166719
1106546	61.4925	53.1456	0.91063	-0.135063	0.829846	0.907903
1107547	512.886	298.247	0.581549	-0.782028	0.0102507	0.0800477
1111837	10.892	7.29147	0.655394	-0.609565	0.369095	0.566272
1112472	670.823	600.165	0.888648	-0.170317	0.204872	0.398526
1115909	390.377	379.737	0.999219	-0.00112718	0.994885	0.994885
1122067	661.795	712.563	1.09438	0.130108	0.395944	0.586521
1122411	182.347	200.847	0.870831	-0.199536	0.518698	0.554284
1130322	835.902	780.08	0.933426	-0.0993923	0.108921	0.277289
1133813	2308.95	1956.37	0.850785	-0.233134	0.00445553	0.0585595
1141806	985.922	820.029	0.668579	-0.58083	0.0181939	0.0835421
1143465	5263.56	9991.59	1.51424	0.598598	0.000670254	0.0381384
1149362	15018.4	23449.9	1.24233	0.313049	0.00781547	0.0682074
1151293	2327.04	1782.72	0.6116	-0.709339	0.0183663	0.0835421
1156869	236.119	239.778	0.988925	-0.0160664	0.930142	0.963366
1162608	1460.11	506.665	0.352883	-1.50274	0.000536659	0.0233111
1163420	56.775	64.9412	1.18281	0.242216	0.302516	0.496705
1165977	4011.75	3469.98	0.694036	-0.526918	0.00457661	0.0612399
1169864	935.755	851.937	0.732204	-0.449683	0.109027	0.166785
1170253	2193.28	2019.45	0.735781	-0.442651	0.0562723	0.126306
1180328	1069.12	937.636	0.711372	-0.491325	0.0980874	0.157291
1194863	1143.34	1416.21	0.977729	-0.0324933	0.831054	0.840869
1195380	150.866	286.807	1.95167	0.964711	0.0345864	0.14657
1196451	3755.6	3578.67	0.959322	-0.0599127	0.625486	0.765339
1200116	44.3631	79.7887	1.73175	0.792234	0.120808	0.294602
1201445	757.698	828.539	1.10561	0.144837	0.244524	0.441809
1211240	376.376	226.421	0.629522	-0.667671	0.0386913	0.152954
1229172	266.726	177.944	0.690823	-0.533612	0.039403	0.15327
1231242	9655.25	9198.38	0.956285	-0.0644881	0.197798	0.388332
1239115	472.543	395.53	0.667541	-0.583071	0.0907803	0.153366
1249419	20.0383	183.273	9.57672	3.25953	0.037072	0.149912
1264437	1732.85	1720.61	0.997868	-0.00307981	0.965215	0.979306
1265495	1241.87	1115.26	0.902276	-0.148359	0.0175808	0.0993389
1268938	237.449	80.3061	0.333068	-1.58611	0.00108968	0.0329273
1269339	34825	48933.8	1.11775	0.160593	0.0972215	0.157291
1269746	883.317	791.199	0.899068	-0.153498	0.18948	0.382815
1274481	559.523	465.927	0.669341	-0.579186	0.0522804	0.122146
1274483	302.012	292.023	0.991217	-0.0127277	0.946463	0.968961
1275221	8.05927	9.57211	1.02446	0.0348609	0.96298	0.978941
1278876	18.9043	23.5842	1.31079	0.390431	0.1427	0.325169
1286830	722.435	712.135	0.980244	-0.0287877	0.747784	0.851983
1293897	36.0374	28.4697	0.786373	-0.346715	0.29781	0.496118
1294457	1264.31	1598.18	1.01524	0.021823	0.903829	0.912707
1297682	1570.46	1394.83	0.714226	-0.485547	0.0648487	0.135045
1299975	2031.61	2005.3	0.993535	-0.00935685	0.887705	0.936199
1300484	5790.99	4791.41	0.83341	-0.262903	0.0321696	0.143353
1301812	119.344	94.5533	0.768914	-0.379105	0.295129	0.494252
1304721	23.0162	19.0948	0.814841	-0.295409	0.167658	0.35352
1321796	20.3183	15.3437	0.813766	-0.297313	0.444293	0.632753
1322553	1696.1	1748.5	1.0293	0.0416598	0.636243	0.770364
1329789	976.263	1050.65	1.08849	0.122327	0.337088	0.531238
1332121	142.01	138.366	0.774228	-0.36917	0.302707	0.352016
1337068	12064.1	18391.2	1.2124	0.277862	0.0151143	0.0835421
1339142	266.133	210.763	0.625197	-0.677618	0.123982	0.179008
1349558	6652.56	7116.8	1.07377	0.102688	0.131086	0.309881
1349581	1665.22	1795.01	1.07875	0.109362	0.148689	0.330157
1349602	6.9648	54.5606	6.45801	2.69109	0.0113911	0.0791221
1353017	311.067	429.753	1.41758	0.503431	0.00976338	0.0779948
1354715	9180.04	13172.6	1.14587	0.196445	0.00481244	0.0612399
1358267	103.018	32.2731	0.333064	-1.58613	0.00330614	0.0499515
1361323	116.341	107.436	0.924066	-0.113933	0.621128	0.762693
1363840	415.523	237.413	0.459872	-1.12069	0.00573355	0.0627031
1368006	210.838	189.02	0.899803	-0.15232	0.313167	0.509722
1368647	2214.41	1290.24	0.581272	-0.782715	0.00279411	0.0485477
1372603	79.0153	55.0307	0.686822	-0.541992	0.0119175	0.0854965
1372751	1645.94	1331.49	0.818209	-0.289459	0.0313109	0.143353
1377228	470.017	529.915	1.0571	0.0801127	0.848136	0.917168
1378175	62432.3	73929.6	0.94863	-0.0760823	0.468329	0.505716
1380585	8086.34	10003.7	0.979803	-0.0294363	0.757695	0.776727
1383196	1218.28	1175.61	0.966462	-0.0492154	0.512769	0.685123
1383367	4.93329	10.0023	1.97841	0.984342	0.0577151	0.187487
1385012	495.986	557.411	1.11853	0.16161	0.121773	0.294886
1387152	1126.73	607.379	0.447313	-1.16064	0.044949	0.113812
1404115	2975.82	3041.23	1.02456	0.0349996	0.600287	0.754272
1412697	18948.7	27739	1.1629	0.217732	0.0392862	0.111557
1442002	593.199	452.657	0.602948	-0.729894	0.111116	0.168366
1442058	248.966	207.877	0.664734	-0.589152	0.0946147	0.156923
1443519	282.392	261.246	0.72115	-0.471629	0.262359	0.312883
1467752	338.793	338.504	0.994587	-0.00783084	0.933952	0.963366
1480360	45930.1	65276.6	1.12878	0.174766	0.0605879	0.130431
1480882	4.46693	8.1175	1.8724	0.904888	0.151787	0.333836
1481260	1556	1604.65	1.03964	0.0560852	0.392714	0.584167
1482538	1240.39	1396.11	1.12783	0.173554	0.067114	0.203676
1483573	840.599	931.75	1.11504	0.1571	0.095197	0.252526
1484900	1442.01	1304.98	0.718386	-0.477168	0.138455	0.193386
1485908	963.963	830.378	0.861165	-0.215639	0.111616	0.283114
1500942	63.407	46.7771	0.703669	-0.50703	0.251057	0.444567
1502847	1485.79	1514.63	1.00799	0.0114824	0.941656	0.968123
1503175	928.891	754.875	0.816348	-0.292744	0.0324762	0.143353
1509269	27.8535	19.9995	0.712043	-0.489964	0.501203	0.676226
1517698	120.856	110.481	0.918266	-0.123016	0.378685	0.577162
1518704	76.0631	82.5522	1.08334	0.115484	0.605034	0.754934
1520776	35.2589	23.2114	0.658356	-0.603061	0.196551	0.388332
1523001	1806.21	1655.33	0.731564	-0.450943	0.0738031	0.142643
1527458	15830.1	22489.2	1.13555	0.183396	0.00474173	0.0612399
1533281	20531.9	29407.6	1.13892	0.187662	0.0463212	0.116175
1538165	1145.17	1169.68	1.01979	0.0282757	0.7437	0.850117
1542918	21676.3	29924.2	1.09792	0.134772	0.167549	0.223689
1545773	2747.37	2643.37	0.965556	-0.0505682	0.27889	0.471602
1546891	1.43889	3.54278	1.72933	0.790217	0.326952	0.375375
1556118	177.194	180.4	0.870885	-0.199445	0.676571	0.701124
1556963	515.183	475.281	0.684274	-0.547353	0.347693	0.398027
1562837	18393.2	26298.1	1.13857	0.187218	0.0434331	0.112184
1569849	111.581	80.8108	0.734833	-0.444512	0.235973	0.437336
1572668	20311.5	21706.4	0.850348	-0.233876	0.0169168	0.0835421
1582182	14715.3	18134.1	0.984185	-0.0229986	0.828912	0.840356
1583258	8.55664	6.85259	0.808031	-0.307518	0.378003	0.577162
1586557	20354	29087.6	1.13961	0.188536	0.0225669	0.0895394
1589442	9382.12	13869.5	1.17382	0.231215	0.0790544	0.145642
1595770	3106.03	3062.02	0.987612	-0.0179833	0.741995	0.849565
1598361	28359.7	40142.8	1.1289	0.174922	0.0515712	0.121039
1602454	867.248	649.579	0.589643	-0.762086	0.0636892	0.135045
1610357	1317.99	1943.51	1.16898	0.225253	0.0680852	0.138872
1613115	414.143	348.847	0.834424	-0.261147	0.0259028	0.127227
1614285	12620.4	16980.4	1.07056	0.0983652	0.190529	0.245954
1614396	1414.77	779.593	0.437482	-1.19271	0.0179073	0.0835421
1618893	410.016	257.945	0.644959	-0.632721	0.132351	0.311064
1619355	1933.95	1709.94	0.889657	-0.168679	0.00778419	0.0711843
1627370	1928.41	1926.75	1.00748	0.0107498	0.924553	0.961923
1627471	3216.81	2230.02	0.562231	-0.830764	0.0124656	0.0821454
1631060	3059.25	2225.23	0.591247	-0.758167	0.0197352	0.0863192
1633752	108.689	72.9408	0.679828	-0.556757	0.0941146	0.251576
1633799	3079.02	2424.87	0.631556	-0.663018	0.0207226	0.0865967
1647581	1262.84	1364.05	1.08293	0.114943	0.269301	0.461854
1671617	338.572	363.203	1.07662	0.106509	0.243818	0.441809
1672605	780.785	829.971	1.05049	0.0710681	0.631715	0.768323
1673338	1161.35	1145.95	0.984506	-0.0225274	0.762483	0.863071
1673795	12.9766	14.4165	1.11655	0.159047	0.602003	0.754272
1682176	1779.44	1946.76	1.09958	0.136958	0.238375	0.439835
1689457	26058.7	37445.7	1.1454	0.195849	0.0197357	0.0863192
1691389	104.809	124.351	1.16724	0.223103	0.284088	0.47691
1694562	4166.76	3429.58	0.658235	-0.603326	0.000866106	0.0381384
1701496	41755	58831.7	1.12275	0.167042	0.0244519	0.0944984
1701688	1486.82	1283.14	0.692313	-0.530504	0.0359967	0.109481
1703520	220.352	294.437	1.32586	0.406934	0.0223643	0.117049
1703526	795.279	708.187	0.709817	-0.494481	0.165206	0.221712
1704897	546.791	663.334	1.21117	0.276401	0.191712	0.385086
1706153	69.6516	130.765	1.94543	0.960093	0.0150857	0.0910814
1706190	2.2824	1.33099	0.685765	-0.544215	0.21471	0.407714
1706882	65.0409	36.3486	0.554415	-0.850962	0.0114093	0.0852631
1707205	2070.94	1667.46	0.639532	-0.644911	0.0407978	0.111557
1725379	1686.49	1691.22	1.00603	0.00867801	0.87724	0.932235
1728753	18186	25263.6	1.10526	0.144383	0.0918531	0.153551
1728832	1417.59	1237.25	0.698953	-0.516732	0.0405247	0.111557
1737015	56.7956	49.1278	0.877191	-0.189037	0.0404882	0.155466
1737621	661.701	541.722	0.637716	-0.649014	0.153508	0.208739
1737834	191.226	213.611	1.1045	0.143398	0.229032	0.425608
1737834	38.4556	26.6895	0.691376	-0.532457	0.522228	0.555746
1737837	310.707	205.89	0.539759	-0.889614	0.0305425	0.104672
1749724	3896.11	4045.26	1.03657	0.0518123	0.53305	0.697683
1751012	1797.21	2392.74	1.32064	0.40124	0.0280425	0.132098
1753037	886.32	903.057	1.02626	0.0373957	0.504008	0.676226
1754406	89.8418	94.4002	1.03848	0.0544767	0.86076	0.924618
1755373	37371.7	54593.1	1.15973	0.213793	0.0382348	0.110903
1755797	54.7233	51.9424	0.976924	-0.0336816	0.934258	0.963366
1763214	62.4875	59.8499	0.985108	-0.0216468	0.884149	0.935287
1772369	4057.49	5750.65	1.12632	0.171613	0.0691315	0.139896
1774881	2222.58	2455.63	1.10563	0.144865	0.0445682	0.162601
1775391	726.601	549.414	0.599982	-0.737009	0.0499965	0.119527
1799340	20323.8	25413.5	0.99923	-0.00111095	0.98373	0.985648
1809549	483.579	446.566	0.918555	-0.122561	0.474827	0.651742
1810286	1031.73	842.637	0.649081	-0.623529	0.0618842	0.132535
1821713	31.2383	52.3112	1.2388	0.308942	0.667473	0.694496
1822820	637.899	484.98	0.602418	-0.731163	0.0512927	0.121039
1823458	210.66	150.739	0.72714	-0.459696	0.00509381	0.0591155
1823763	689.03	530.032	0.601413	-0.733571	0.102505	0.160633
1823993	648.323	536.412	0.826065	-0.275673	0.0342803	0.146419
1824224	1107.33	1403.9	1.27663	0.352345	0.0132246	0.0890598
1825190	190.122	293.391	1.54929	0.631605	0.00106769	0.0329273
1833015	1165.84	3471.57	2.9276	1.54972	0.00618498	0.0676474
1834548	712.589	724.371	0.817343	-0.290987	0.0856454	0.151799
1835549	1783.24	1493.97	0.66945	-0.578952	0.0313617	0.105376
1838157	4.30044	9.37351	1.55814	0.639821	0.474413	0.651742
1839331	12748.4	17274.2	1.07987	0.110857	0.230237	0.283109
1841364	810.732	767.985	0.753267	-0.408767	0.170149	0.225974
1841938	633.461	671.438	1.07467	0.103897	0.274422	0.465179
1849013	230.766	178.293	0.634697	-0.655861	0.0989199	0.157291
1877119	165.915	122.246	0.600472	-0.735832	0.0656759	0.135572
1880994	1895.45	1537.42	0.63288	-0.659996	0.0812136	0.148028
1883132	723.952	581.433	0.645245	-0.632081	0.0159331	0.0835421
1885672	6.51598	3.861	0.783738	-0.351556	0.773257	0.871011
1887347	1722.53	1528.17	0.888529	-0.170508	0.0356812	0.14861
1889405	56.285	55.9412	1.01542	0.0220802	0.902962	0.945119
1900096	132.695	304.581	2.31741	1.21251	0.0027266	0.0485477
1911125	2610.04	2599.81	0.998872	-0.00162881	0.974646	0.983134
1912693	19.1045	16.4328	0.895608	-0.159061	0.784194	0.878808
1912778	2043.87	2133.88	1.04307	0.0608366	0.529874	0.696148
1914750	81.2451	48.5481	0.564553	-0.824819	0.186838	0.378579
1914996	280.878	302.749	0.848059	-0.237763	0.496343	0.533725
1917266	280.431	291.984	1.03654	0.0517764	0.435602	0.62165
1917706	1041	736.418	0.566011	-0.821098	0.0368449	0.110903
1933372	70.0549	90.6411	1.13618	0.184197	0.703955	0.725635
1934636	201.499	197.009	0.965071	-0.0512938	0.770362	0.869858
1936576	331.92	305.596	0.920851	-0.11896	0.415402	0.603984
1939326	47.2272	28.0162	0.608429	-0.71684	0.0605823	0.193141
1946851	1628.96	1735.6	1.06694	0.0934801	0.121348	0.294883
1947029	476.956	456.133	0.960709	-0.0578282	0.358521	0.55648
1949628	235.044	184.951	0.755954	-0.40363	0.385074	0.581984
1949628	5617.96	8186.65	1.16918	0.225492	0.272953	0.321048
1956133	887.01	844.002	0.949509	-0.0747459	0.280236	0.472728
1956680	40.6931	9.80406	0.225569	-2.14836	0.00258941	0.047359
1961135	1798.68	1938.27	1.03356	0.0476272	0.875513	0.931825
1961135	814.211	1657.82	1.63647	0.710586	0.00682589	0.0674713
1962355	329.559	243.657	0.58498	-0.773541	0.0880594	0.152453
1970016	13.1145	22.9878	1.72093	0.783188	0.33409	0.52771
1970226	1579.7	1229.44	0.620981	-0.687379	0.0480484	0.117047
1970361	247.184	297.043	1.21105	0.276258	0.0714468	0.207319
1972550	207.741	201.385	0.955365	-0.0658763	0.578055	0.737304
1974503	256.165	265.243	1.04096	0.0579136	0.307839	0.503407
1976177	128.953	128.717	0.981899	-0.0263541	0.830829	0.907903
1979872	367.986	377.263	1.01613	0.0230779	0.833573	0.908638
1980338	2216.97	2241.72	1.00876	0.0125771	0.898414	0.9431
1981027	8776.35	8635.41	0.984151	-0.0230479	0.639954	0.772167
1985987	167.112	198.1	1.19127	0.252501	0.00898781	0.0771177
1986270	495.588	460.566	0.921958	-0.117227	0.299257	0.496118
1988687	654.206	499.038	0.621715	-0.685676	0.0388377	0.110903
1991825	10.7851	6.17632	0.597475	-0.743051	0.417717	0.606082
1992002	1057.89	843.723	0.643143	-0.636788	0.0379275	0.110903
1992986	2053.42	949.698	0.457576	-1.12792	0.0125473	0.0872037
1993700	3.72088	3.98425	1.21569	0.281776	0.610432	0.756685
1995974	1686.12	1564.27	0.932546	-0.100753	0.0911137	0.246397
2000189	1006.38	883.418	0.699869	-0.514844	0.123126	0.179008
2001676	10320.3	13881.8	1.08034	0.111489	0.190925	0.245954
2005903	721.278	466.322	0.511755	-0.966475	0.0305739	0.104672
2008841	681.774	611.914	0.895909	-0.158575	0.329579	0.523401
2015880	1977.22	1479.17	0.601654	-0.732994	0.0828689	0.149625
2016955	15664.3	23463.1	1.19148	0.252758	0.0160236	0.0835421
2016959	4860.69	8297.48	1.71697	0.779866	0.000630448	0.0243423
2018040	476.611	382.187	0.652769	-0.615355	0.0413667	0.111557
2020079	15712.9	23394.6	1.18371	0.243322	0.0204048	0.0865967
2020083	4921.49	8293.01	1.69352	0.760023	0.00027493	0.0210761
2021058	405.08	1746.96	4.26764	2.09344	0.00039371	0.0210761
2040996	135.226	79.2744	0.580922	-0.783584	0.0394753	0.15327
2041171	883.652	1588.64	1.77898	0.831047	0.00646602	0.0676474
2041579	15127.2	20884.6	1.09626	0.132596	0.159545	0.215239
2041961	16200.6	21929.4	1.07742	0.10758	0.190261	0.245954
2042532	1528.46	2370.74	1.54213	0.624922	0.00219324	0.0461911
2042700	685.153	477.482	0.559843	-0.836905	0.0250131	0.0949556
2048364	4776.59	6275.81	1.04743	0.0668473	0.411606	0.454799
2052183	35.3801	49.5859	1.32827	0.40955	0.433119	0.620448
2052970	1485.25	1408.82	0.969154	-0.0452028	0.872341	0.931007
2059419	137.678	167.104	0.985642	-0.0208645	0.958806	0.964435
2061238	2.61584	13.5447	4.14961	2.05298	0.0339311	0.108174
2071481	3281.94	2903.57	0.707472	-0.499255	0.00245084	0.054771
2072464	19012.8	27580.2	1.15522	0.208169	0.0168075	0.0835421
2075367	75.5275	49.5706	0.519229	-0.945558	0.15671	0.212229
2081254	14.7421	8.62245	0.58109	-0.783167	0.263853	0.457301
2083906	34.9548	19.5519	0.568482	-0.814813	0.162441	0.347373
2084046	7898.07	10560	1.06809	0.0950339	0.0899485	0.152586
2084696	14713.6	19997.3	1.08118	0.112609	0.274609	0.322258
2084981	2273.91	2254.76	0.9906	-0.0136252	0.867922	0.928009
2087289	122.899	75.5423	0.629686	-0.667295	0.0676966	0.203676
2089707	1446.63	1130.45	0.621739	-0.685619	0.0401653	0.111557
2093908	22.3259	21.8973	0.990992	-0.0130545	0.969018	0.980303
2094881	697.907	656.653	0.74872	-0.417502	0.177207	0.232953
2095034	1258.59	1089.52	0.84987	-0.234685	0.311399	0.508033
2095133	15768.1	22792	1.15022	0.201905	0.0267001	0.0961499
2096620	5.0775	1.04983	0.363328	-1.46066	0.196729	0.388332
2102091	716.405	684.642	0.755699	-0.404117	0.265754	0.316198
2105390	1326.19	1120.14	0.841485	-0.24899	0.0502759	0.171283
2108331	3054.91	2671.5	0.868051	-0.204148	0.155411	0.338591
2108643	716.545	554.465	0.639119	-0.645843	0.122731	0.179008
2111884	278.885	258.748	0.929658	-0.105228	0.324299	0.520526
2113485	446.241	519.347	1.1964	0.258697	0.108291	0.276699
2117854	904.845	880.702	0.973099	-0.0393422	0.612969	0.756685
2122177	50664.8	70460.3	1.10485	0.143846	0.108195	0.166719
2126698	39.5336	19.6087	0.521755	-0.938555	0.0193857	0.106087
2126698	15430.7	18069.7	0.939418	-0.0901606	0.434776	0.475478
2128372	407.073	385.836	0.950636	-0.073035	0.282838	0.475962
2129192	263.969	274.244	1.00716	0.0102948	0.946654	0.968961
2129192	39.2186	27.0506	0.562494	-0.830091	0.0587876	0.128037
2129211	22344.4	30178.8	1.07808	0.108464	0.277486	0.324155
2133013	864.169	725.763	0.671052	-0.575504	0.0262118	0.0961499
2137718	51.7341	49.3828	0.949248	-0.0751438	0.642803	0.774261
2137718	15.5517	11.8779	0.67507	-0.566891	0.450838	0.489917
2139290	156.223	95.6792	0.61232	-0.707642	0.0332394	0.14434
2140488	571.51	583.462	1.01793	0.0256414	0.794053	0.885821
2144465	33.3381	37.7537	1.05127	0.0721292	0.867624	0.928009
2152185	372.895	378.21	1.02337	0.0333282	0.702917	0.817683
2157218	223.78	234.252	1.03259	0.0462632	0.698728	0.815839
2160148	730.003	725.827	0.806084	-0.310998	0.260239	0.311803
2164617	4194.43	3800.36	0.728052	-0.457887	0.00296268	0.0554086
2166476	728.943	622.633	0.689163	-0.537083	0.0738509	0.142643
2169776	167.008	98.0559	0.574139	-0.800527	0.036556	0.149449
2171595	593.751	648.288	1.08902	0.123028	0.214251	0.407714
2177601	595.032	564.456	0.945879	-0.0802721	0.244743	0.441809
2179058	1335.57	552.444	0.330656	-1.5966	0.00512318	0.0612399
2179565	406.506	381.335	0.942103	-0.0860429	0.612714	0.756685
2179846	1269.13	1264.39	0.996324	-0.00531344	0.954367	0.973987
2185567	798.817	753.097	0.939988	-0.0892856	0.393367	0.584167
2185703	118.388	124.063	1.05978	0.0837634	0.639228	0.772167
2188022	7.52395	9.19386	1.12571	0.170837	0.80059	0.890256
2189784	80.6885	91.74	1.12682	0.172263	0.385802	0.581984
2189847	99.1396	83.3742	0.861369	-0.215296	0.39695	0.586521
2189849	165.742	140.822	0.674499	-0.568111	0.10038	0.157784
2194032	137.036	210.018	1.53969	0.622642	0.00723971	0.069609
2194039	11.6137	20.0875	1.66887	0.738874	0.00687395	0.0692376
2194075	134.458	225.452	1.67258	0.742072	0.00454995	0.0585595
2194087	890.997	1083.95	0.977773	-0.032429	0.801925	0.816217
2195038	1500.3	1652.23	1.10742	0.147206	0.120033	0.294602
2195293	29900.2	43275.9	1.15252	0.20479	0.0169276	0.0835421
2195463	1813.05	1883.47	1.03934	0.0556628	0.537046	0.698965
2196352	735.155	694.7	0.742121	-0.430274	0.294999	0.34383
2213962	59556.6	83968.6	1.12431	0.169039	0.0264507	0.0961499
2214028	22741.2	31949.7	1.11873	0.161865	0.0441454	0.112889
2214674	1338.81	1511.26	1.13392	0.181314	0.0325896	0.143353
2214822	271.507	389.204	1.15879	0.21262	0.541332	0.5737
2217380	1145.7	868.248	0.602292	-0.731466	0.126471	0.181988
2220480	1178.52	1195.17	1.01641	0.0234813	0.790338	0.883094
2220782	1052.53	963.162	0.73566	-0.442889	0.0469188	0.116175
2222714	573.981	517.408	0.899079	-0.153481	0.120583	0.294602
2223316	839.447	526.304	0.494675	-1.01545	0.0358982	0.109481
2224949	933.492	767.188	0.655458	-0.609424	0.0946421	0.156923
2228857	426.935	368.254	0.86224	-0.213838	0.255124	0.448889
2236770	1320.86	1283.02	0.773764	-0.370034	0.173871	0.229742
2239032	114.012	56.7451	0.516721	-0.952542	0.024457	0.122285
2245218	23.7672	19.6664	0.923456	-0.114885	0.857227	0.922347
2246620	960.868	719.95	0.599862	-0.737298	0.054657	0.125241
2247124	684.305	849.101	1.23565	0.305269	0.0437521	0.162601
2253114	671.342	512.455	0.618111	-0.694061	0.0283056	0.0996513
2254372	108.534	131.601	1.21772	0.284187	0.0546913	0.181868
2258195	967.048	935.604	0.762542	-0.391111	0.275864	0.322993
2258319	1372.86	1196.26	0.696427	-0.521957	0.0111973	0.0791221
2258759	21885.3	30661.7	1.11517	0.157264	0.074848	0.143018
2261105	162.757	189.82	1.16637	0.222026	0.167858	0.35352
2262324	32.25	37.7197	1.15705	0.210448	0.085836	0.237673
2262379	1858.16	1391.97	0.594165	-0.751065	0.0314448	0.105376
2267517	1374.14	1106.23	0.634942	-0.655303	0.0727258	0.141959
2278142	11.6359	8.7457	0.745504	-0.423712	0.258209	0.449762
2287265	2757.83	2665.22	0.967447	-0.0477453	0.515315	0.685123
2307372	3904.01	2528.4	0.530326	-0.915047	0.0408413	0.111557
2307678	71751.9	92003.8	1.02162	0.0308529	0.550676	0.581195
2311927	2171.74	2214.65	1.0193	0.0275744	0.680204	0.803982
2321887	263.927	304.38	0.919769	-0.120656	0.629332	0.658812
2327972	174.711	76.3955	0.426987	-1.22774	0.0164269	0.0973987
2327987	75.991	47.326	0.613961	-0.703782	0.00744908	0.069609
2328820	22951.4	31317.9	1.08751	0.121027	0.0951668	0.157285
2334118	44.2159	26.3722	0.454121	-1.13885	0.112838	0.169057
2336706	530.418	516.826	0.782196	-0.354397	0.268177	0.318344
2340122	8476.66	21928.6	2.0604	1.04293	0.000160012	0.0205616
2344536	295.21	306.88	0.828853	-0.270811	0.353767	0.403184
2347969	172.904	108.873	0.649984	-0.621524	0.194814	0.388107
2355842	642.356	614.968	0.955443	-0.0657576	0.258007	0.449762
2360330	1670	1564.2	0.740025	-0.434354	0.190564	0.245954
2361600	285.1	170.122	0.611787	-0.708898	0.117913	0.293765
2364483	310.908	535.174	1.39061	0.475718	0.168899	0.224907
2365325	961.736	938.775	0.776561	-0.364829	0.23446	0.286935
2366068	1321.78	1048.02	0.639655	-0.644633	0.0982429	0.157291
2367656	165.692	1666.53	9.15674	3.19483	0.0138509	0.0899661
2367683	67.0028	554.217	7.71741	2.94812	0.0167633	0.0973987
2367722	791.761	1100.89	1.12676	0.172178	0.551796	0.581195
2369014	353.526	547.736	1.26022	0.33368	0.194587	0.249421
2381263	207.611	158.11	0.614543	-0.702415	0.0153093	0.0835421
2381470	10727.1	14822.3	1.09897	0.136154	0.113084	0.169057
2381819	826.378	723.389	0.87862	-0.186688	0.352106	0.552401
2382320	52.3434	31.082	0.624103	-0.680145	0.0951255	0.252526
2390041	13.9089	25.4378	1.89162	0.919621	0.065682	0.201578
2390225	238.557	135.833	0.535277	-0.901641	0.238483	0.289788
2392822	2219.66	4040.05	1.45581	0.541823	0.00190699	0.0466759
2395186	423.654	440.948	1.04149	0.0586432	0.507381	0.679441
2396327	155.226	209.56	1.33868	0.420816	0.00519398	0.0591773
2401078	8688.66	12447.7	1.13859	0.187253	0.0886459	0.152453
2404310	30.2671	38.5897	1.28974	0.367082	0.117918	0.293765
2415540	1279.59	1160.86	0.7183	-0.477341	0.165806	0.221938
2416050	393.736	383.859	0.996473	-0.00509771	0.968139	0.980303
2422057	26.3759	41.4571	1.51774	0.601922	0.19068	0.384124
2425056	238.64	226.828	0.958543	-0.0610849	0.711589	0.820156
2430562	1502.04	1420.15	0.949398	-0.0749157	0.460962	0.64721
2431371	115.39	126.949	1.10741	0.147186	0.0704126	0.205617
2435753	70.6895	86.4084	1.19973	0.262712	0.366649	0.56455
2437979	944.913	1023.44	0.876868	-0.189568	0.393182	0.440295
2439523	5.51913	9.08364	1.11029	0.15094	0.915278	0.955133
2439677	21530.9	28389.1	1.04821	0.0679293	0.457979	0.495581
2445923	24349.9	36304.7	1.1831	0.242575	0.042135	0.111825
2453006	75.7017	82.0332	0.825852	-0.276044	0.573101	0.602401
2459690	1504.67	2162.77	1.44241	0.528484	0.000257007	0.0210761
2470415	97.0342	70.4939	0.723427	-0.467081	0.147436	0.330157
2480790	21.3523	32.4318	1.20342	0.267135	0.370997	0.420955
2485252	23.873	15.6511	0.586579	-0.769602	0.269802	0.461854
2485514	31936	47696.6	1.19084	0.251984	0.00886976	0.0712353
2485630	1968.76	1021.85	0.520444	-0.942186	0.00915282	0.0775757
2486866	18.6709	44.6017	2.44249	1.28835	0.0929329	0.249376
2488989	173.228	175.305	0.991148	-0.0128277	0.957642	0.975896
2496685	43.4019	22.0831	0.41536	-1.26756	0.00975621	0.0754251
2497030	952.847	727.465	0.611777	-0.708923	0.0402968	0.111557
2513603	2370.62	2483.79	1.05065	0.0712822	0.535543	0.698495
2525251	23480.1	32992.2	1.1163	0.158729	0.0989932	0.157291
2526133	256.775	128.841	0.500524	-0.998487	0.00307146	0.0499515
2527354	2282.42	2287.03	1.01172	0.0168096	0.841319	0.912195
2527615	11515.5	15127.3	1.05193	0.0730407	0.456306	0.494813
2529897	594.576	418.303	0.569747	-0.811606	0.0198165	0.0863192
2538578	713.056	882.601	1.23762	0.30757	0.0676316	0.203676
2542587	449.301	260.947	0.451657	-1.1467	0.0347656	0.108174
2543688	1443.45	1196.12	0.668234	-0.581574	0.0349357	0.108174
2545825	3277.58	4570.15	1.10747	0.147265	0.230783	0.283109
2547292	155.364	92.7857	0.614119	-0.703411	0.0133269	0.0890598
2549082	27.4013	27.1906	0.97558	-0.0356676	0.899677	0.9431
2550411	15165.5	21298.7	1.11525	0.157373	0.0985521	0.157291
2550423	2039.17	1217.87	0.60037	-0.736077	0.0119656	0.0854965
2553261	225.083	268.77	1.16977	0.226226	0.296786	0.495832
2554882	9.39361	2.43799	0.255141	-1.97063	0.0693821	0.203899
2558270	481.005	574.954	1.19354	0.255252	0.0414396	0.156525
2568972	914.902	837.659	0.735981	-0.44226	0.10423	0.162479
2569166	14.4212	36.0966	2.16035	1.11126	0.0663907	0.136499
2570347	1230.36	577.218	0.373079	-1.42245	0.00630989	0.0648657
2573244	838.325	832.694	0.98793	-0.0175195	0.852369	0.91987
2575482	10672.4	15286.6	1.14543	0.195895	0.0101681	0.0768588
2575914	19080.5	26562.1	1.10653	0.146043	0.208572	0.262759
2577206	364.219	364.633	0.997717	-0.00329721	0.974218	0.983134
2582336	9.88225	12.7301	1.36748	0.451515	0.449975	0.639534
2585400	4388.96	4418.57	1.01094	0.0156993	0.834116	0.908638
2587183	1613.95	1258.68	0.627088	-0.673261	0.000748076	0.0381384
2587533	7.44176	3.71181	0.624139	-0.680062	0.254991	0.448889
2596721	218.957	224.35	1.01254	0.0179843	0.880471	0.933962
2597183	2215.09	1891.03	0.682322	-0.551476	0.025127	0.0949556
2598324	343.137	191.776	0.561348	-0.833031	0.0380745	0.152079
2600491	119.528	109.438	0.683607	-0.54876	0.360602	0.410065
2602299	14631.4	22099.3	1.20437	0.268281	0.0428955	0.112145
2602912	13.5627	8.28451	0.538014	-0.894285	0.267371	0.46029
2603096	139.916	120.803	0.871366	-0.19865	0.45162	0.640563
2603353	878.934	526.695	0.485643	-1.04203	0.00624329	0.0648657
2612634	271.484	226.869	0.678494	-0.559592	0.122296	0.179008
2612938	3471.18	4280.23	0.991202	-0.0127488	0.948447	0.955886
2614020	341.591	858.937	2.49983	1.32183	0.000469743	0.0217648
2614074	7.39124	24.2957	4.53551	2.18127	0.0687046	0.203899
2616472	1051.12	955.747	0.721309	-0.47131	0.140099	0.195151
2617139	836.628	946.081	1.12111	0.164922	0.154433	0.337518
2617270	1554.6	1429.87	0.728037	-0.457916	0.130607	0.186147
2617328	7726.24	10728.1	1.11153	0.152547	0.0201193	0.0865967
2619175	118.001	122.363	1.04303	0.0607852	0.650259	0.777848
2619670	400.25	297.123	0.602997	-0.729777	0.0547615	0.125241
2620099	13.383	4.34019	0.316372	-1.66031	0.03434	0.146419
2620357	211.309	201.597	0.938666	-0.091316	0.532537	0.697683
2622576	126.27	103.786	0.835865	-0.258659	0.0363624	0.149449
2623071	408.445	300.927	0.606797	-0.720714	0.0895735	0.152453
2623500	10.7102	8.68019	0.801797	-0.318691	0.468814	0.648703
2625173	285.206	393.762	1.35688	0.440292	0.0756325	0.2163
2625330	1357.5	1060.51	0.620799	-0.687803	0.0203832	0.0865967
2625448	267.627	184.707	0.549003	-0.865115	0.0487083	0.117606
2625845	7.38879	7.36607	0.818162	-0.289542	0.651652	0.778175
2627915	873.589	1420.42	1.62241	0.698143	0.00255441	0.047359
2628033	267.176	197.085	0.594176	-0.751037	0.0585124	0.12798
2628430	11.072	11.6974	0.997336	-0.00384827	0.990844	0.992272
2629635	6.49158	6.38231	0.937762	-0.0927055	0.857318	0.922347
2637305	264.322	347.874	1.06705	0.093627	0.758593	0.776727
2644095	710.728	508.97	0.577113	-0.793075	0.0464137	0.116175
2646348	13.405	7.95959	0.599898	-0.73721	0.195776	0.388332
2646637	3437.62	5802.7	1.35622	0.439595	0.0186355	0.0835456
2651718	76.2634	35.5061	0.485127	-1.04357	0.00510349	0.0591155
2662707	84.4331	58.4935	0.728667	-0.456669	0.117741	0.293765
2664813	222.771	250.361	1.13414	0.181598	0.0117887	0.0854965
2664852	4.23392	3.43046	0.778406	-0.361405	0.746955	0.851983
2669202	5.76781	9.65467	1.47391	0.559647	0.523796	0.689467
2669823	1129.65	984.809	0.678875	-0.558783	0.18408	0.24137
2672268	464.205	510.786	1.09604	0.132302	0.129744	0.307864
2672882	1083.19	1113.55	1.02554	0.0363796	0.662375	0.788271
2679738	1850.48	1895.99	1.02989	0.0424881	0.563293	0.722303
2681775	173.965	105.652	0.612359	-0.70755	0.018315	0.101831
2689383	715.333	743.291	1.0692	0.0965315	0.623884	0.764726
2691050	270.459	409.356	1.5209	0.604924	0.00636883	0.0676474
2693143	1359.96	1375.18	1.0189	0.0270076	0.705513	0.817683
2694708	1154.26	1064.16	0.74375	-0.427111	0.0918246	0.153551
2710390	271.485	293.123	1.07698	0.106993	0.0658392	0.201578
2719135	3892.63	5532.62	1.12821	0.174039	0.0997605	0.157291
2724453	3.60768	5.1172	1.28157	0.357909	0.516076	0.685123
2739701	1386.64	1365.01	0.989527	-0.0151887	0.920987	0.959649
2746315	1106.8	1061.49	0.962251	-0.0555155	0.705914	0.817683
2746544	10.8519	8.41646	0.763904	-0.388537	0.456315	0.643155
2749676	3541.36	3832.15	1.08258	0.114476	0.128113	0.307864
2752591	236.446	258.407	1.07041	0.0981684	0.63353	0.768418
2754197	31.9184	32.0226	1.05234	0.0736043	0.828901	0.907903
2758306	8269.21	13934.2	1.34297	0.42543	0.00983167	0.0754251
2758543	261.706	337.883	1.31387	0.393822	0.0167686	0.0973987
2760896	920.854	692.72	0.607517	-0.719003	0.00872265	0.0712353
2763088	943.892	904.314	0.767045	-0.382618	0.26024	0.311803
2764973	8.83389	10.5557	1.18936	0.250181	0.367161	0.56455
2782225	15079.4	14683	0.977752	-0.0324602	0.241983	0.441809
2782225	18639.1	25100.6	1.07573	0.105323	0.0215326	0.088542
2792810	6690.85	9056.09	1.07817	0.108582	0.410545	0.454785
2793081	914.34	540.341	0.550843	-0.860288	0.102104	0.266776
2799364	1983.96	1771.22	0.715776	-0.48242	0.0002996	0.0253488
2799467	409.907	345.475	0.670582	-0.576514	0.0606477	0.130431
2815878	6482.09	5960.22	0.735235	-0.443722	0.000345218	0.0253488
2821217	73.9419	26.562	0.350751	-1.51148	0.00314852	0.0499515
2841416	21.0933	19.8902	0.996471	-0.0050996	0.987692	0.990543
2848657	908.319	964.066	0.876495	-0.190183	0.532158	0.565143
2857983	1573.32	1576.02	0.792593	-0.335348	0.190106	0.245954
2858484	295.876	197.505	0.660501	-0.598367	0.0319414	0.143353
2868588	2081.33	2594.58	1.25	0.321928	0.0146922	0.0901522
2869707	18.7017	30.1479	1.47187	0.557647	0.436227	0.476053
2870096	5.648	4.00149	0.602731	-0.730413	0.325271	0.520883
2873374	1.59625	1.61214	1.1278	0.173514	0.757091	0.861175
2873603	358.667	416.116	1.15076	0.202591	0.0442764	0.162601
2874816	3950.17	3435.29	0.8716	-0.198262	0.0180194	0.100996
2880225	348.885	339.367	0.80516	-0.312652	0.40351	0.4499
2887096	514.35	538.029	0.828173	-0.271996	0.407775	0.453671
2891376	22176.3	29784.8	1.0736	0.102456	0.270658	0.32004
2904380	178.836	107.367	0.601201	-0.734081	0.064213	0.199952
2909140	89.9822	62.3237	0.77979	-0.358842	0.415398	0.603984
2909257	12.4886	8.67981	0.700992	-0.51253	0.148278	0.330157
2915215	1311.5	1152.96	0.707249	-0.499709	0.0472385	0.116175
2915821	289.424	363.955	1.25317	0.325579	0.0116423	0.0854965
2916064	1158.06	1533.76	1.32204	0.402765	0.00481492	0.0591155
2916379	153.869	136.15	0.686427	-0.542822	0.251639	0.30291
2921999	1475.59	1286.23	0.876585	-0.190034	0.016876	0.0973987
2922339	1410.11	1152.31	0.645966	-0.63047	0.0974279	0.157291
2932971	428.428	337.061	0.758977	-0.397871	0.133583	0.311544
2934312	1760.79	1829.22	1.03872	0.0548113	0.457149	0.643155
2940997	7548.65	4152.32	0.448251	-1.15762	0.00570063	0.0627031
2945983	1955.74	2078.45	1.06147	0.0860597	0.31582	0.510662
2951186	870.191	880.99	1.01569	0.0224576	0.848546	0.917168
2954107	289.686	327.733	1.1379	0.186372	0.220908	0.414948
2954815	1327.19	1466.87	1.10525	0.144367	0.132929	0.311064
2955678	819.977	906.433	1.10992	0.150452	0.0825516	0.230415
2955678	185.142	137.24	0.643248	-0.636554	0.245277	0.29734
2956646	345.268	355.098	1.04108	0.0580789	0.521174	0.688623
2957904	1165.33	1258.34	1.08909	0.123121	0.147593	0.330157
2958854	1248.41	1209.67	0.969248	-0.0450623	0.585062	0.742675
2959237	1740.48	1806.82	1.04177	0.0590432	0.163255	0.348045
2959694	1051.3	916.634	0.701522	-0.511439	0.0431997	0.112145
2987235	186.09	244.607	1.30534	0.384424	0.0423227	0.158996
2988925	407.039	257.593	0.514566	-0.958571	0.00803482	0.0682074
2992253	143.111	151.006	0.805656	-0.311764	0.516725	0.553326
2993598	1535.52	1686.36	1.10514	0.144233	0.184174	0.37537
2996774	740.244	578.064	0.761866	-0.392391	0.118351	0.293765
2997839	4994.78	5137.72	0.821441	-0.283771	0.0728418	0.141959
2998469	24368.7	24664.8	0.80118	-0.319802	0.0487355	0.117606
2999356	1711.03	810.793	0.424378	-1.23658	0.119583	0.177647
3004201	644.95	686.518	0.844517	-0.243801	0.321823	0.37089
3006861	752.254	649.01	0.868294	-0.203744	0.0217078	0.115167
3009590	44.0851	244.362	5.05222	2.33692	0.01547	0.0835421
3009923	84.5552	591.848	6.46518	2.69269	0.0040866	0.0607603
3010506	5.52158	5.46443	1.05174	0.0727721	0.873405	0.931007
3011643	16.8395	9.81334	0.607605	-0.718794	0.120139	0.294602
3013523	11147.3	16626.7	1.18708	0.247418	0.0280669	0.0994923
3014687	94.7615	52.0573	0.56214	-0.830999	0.0196167	0.106512
3016202	2524.7	2617.53	1.04053	0.0573188	0.489525	0.667097
3017195	595.47	596.887	0.802606	-0.317236	0.213715	0.267273
3025370	7981.94	8133.22	1.02403	0.0342647	0.352941	0.552463
3033472	3523.74	3344.22	0.760023	-0.395885	0.00131466	0.0423526
3033487	267.718	300.088	1.21849	0.285093	0.386035	0.581984
3034326	3570.86	6615.88	1.46921	0.555045	0.00586622	0.0628174
3036683	920.056	2009.96	1.74846	0.806088	0.00748027	0.0682074
3039245	201.515	210.302	1.05303	0.0745439	0.679615	0.803982
3041257	224.112	228.719	0.795789	-0.329542	0.315374	0.364275
3041842	217.995	254.497	1.1342	0.181678	0.580443	0.738842
3042179	6063.1	8867.89	1.16129	0.215726	0.0872846	0.152453
3043076	200.549	168.888	0.681891	-0.552388	0.0862792	0.151865
3043840	4.84204	5.53032	1.20233	0.265836	0.476243	0.651742
3051410	2425.1	2012.5	0.826264	-0.275325	0.227913	0.425193
3052877	317.86	108.263	0.344735	-1.53644	0.000685935	0.0250908
3058218	126.864	45.9825	0.368124	-1.44174	0.00961629	0.0779948
3064092	142.299	114.805	0.854536	-0.226787	0.599958	0.754272
3064797	900.383	746.221	0.674146	-0.568868	0.0254939	0.0949556
3065026	398.146	489.169	1.23753	0.307463	0.0322864	0.143353
3066697	161.347	99.4803	0.616324	-0.69824	0.104663	0.270412
3069494	42.4956	34.6621	0.839136	-0.253023	0.397484	0.586521
3072585	55.4547	77.6054	1.40706	0.492682	0.000939752	0.0311013
3075215	63.5453	51.3121	0.800551	-0.320935	0.32883	0.523401
3079709	1704.64	1632.3	0.965472	-0.050693	0.469493	0.648703
3085946	298.561	301.438	1.01794	0.0256527	0.809712	0.897528
3091751	3082.46	3310.98	1.08684	0.120143	0.246609	0.443649
3099771	280.64	196.88	0.560485	-0.835253	0.0146589	0.0835421
3100300	223.064	274.783	1.29022	0.367616	0.151193	0.333585
3100529	99.2109	67.0022	0.539776	-0.889566	0.00444554	0.0612399
3102298	24047.6	33185.9	1.10525	0.144367	0.205963	0.2605
3107016	218.411	210.142	0.967316	-0.0479404	0.500125	0.676226
3111844	214.213	215.341	0.992576	-0.0107509	0.929677	0.963366
3113798	226.353	203.982	0.895241	-0.159652	0.202434	0.395202
3117084	900.075	852.07	0.75877	-0.398265	0.0883775	0.152453
3119195	143.084	131.805	0.886549	-0.173728	0.53568	0.698495
3119703	1198.74	1272.52	1.0693	0.096668	0.149226	0.330293
3130753	533.483	271.181	0.507079	-0.979719	0.0030788	0.0499515
3139088	17.4059	16.938	0.982795	-0.0250375	0.881553	0.933962
3150846	20435.4	28344.5	1.10753	0.147349	0.120753	0.178497
3151023	13866.1	20122.7	1.15574	0.208817	0.0176857	0.0835421
3151622	7332.21	6760.91	0.930129	-0.104497	0.250056	0.444473
3162583	2145.45	1513.28	0.561606	-0.83237	0.0166202	0.0835421
3172106	150.04	142.557	0.757636	-0.400424	0.380753	0.429896
3173329	23.2688	15.8882	0.760219	-0.395513	0.421955	0.607161
3178427	3462.44	2424.58	0.56532	-0.822861	0.0039257	0.0607603
3184369	34.7801	16.8897	0.525132	-0.929247	0.0695309	0.203899
3190045	2398.38	2614.33	1.09271	0.127915	0.13833	0.317291
3190051	103.595	63.7636	0.631042	-0.664191	0.0778095	0.218513
3190572	1927.24	1982.89	1.04403	0.0621645	0.557515	0.72021
3194888	561.075	534.656	0.9521	-0.0708152	0.687705	0.807824
3200289	2445.56	3517.22	1.14511	0.195482	0.0254821	0.0949556
3208538	2903.12	5634.36	1.54131	0.624157	0.00234988	0.054771
3212311	1917.89	1984.46	1.03699	0.0524065	0.418955	0.606611
3216389	23.5819	14.7064	0.673922	-0.569346	0.21085	0.407058
3230954	561.541	543.513	0.791313	-0.337679	0.309551	0.358354
3231058	1257	1083.07	0.691666	-0.531853	0.0375817	0.110903
3232048	630.441	388.027	0.611585	-0.709374	0.0359812	0.148851
3233470	1227.12	992.885	0.64357	-0.635832	0.0802998	0.147407
3235894	3.61429	2.94294	0.86304	-0.212501	0.770982	0.869858
3247032	17.812	5.45553	0.300643	-1.73388	0.0204999	0.110445
3262471	8.53436	5.38983	0.677862	-0.560936	0.140681	0.321623
3265049	290.907	197.857	0.659687	-0.600146	0.0193269	0.106087
3266657	8.01225	10.7971	1.4666	0.552473	0.381431	0.580076
3268919	1.47644	1.04983	0.807842	-0.307855	0.39272	0.584167
3272180	1798.96	1321.36	0.587058	-0.768424	0.0150835	0.0835421
3273492	80.1706	36.6394	0.475669	-1.07197	0.012492	0.0872037
3273673	763.923	663.575	0.703505	-0.507367	0.0580475	0.127958
3277531	60.4956	36.1042	0.604201	-0.726899	0.210775	0.407058
3278613	1187.99	1263.56	1.06064	0.0849393	0.330738	0.523606
3284727	499.309	430.532	0.681662	-0.552873	0.130737	0.186147
3287069	1718.27	1490.12	0.694669	-0.525602	0.0359166	0.109481
3287571	112.096	85.9994	0.791128	-0.338017	0.300526	0.496118
3287661	1033.23	730.361	0.713849	-0.486309	0.000394228	0.0210761
3287693	1460.24	1201.01	0.661352	-0.596511	0.076885	0.144286
3288701	842.922	626.207	0.594242	-0.750877	0.0172721	0.0835421
3289865	251.973	202.754	0.821486	-0.283693	0.0446859	0.162601
3290723	870.855	820.455	0.748413	-0.418093	0.247881	0.299087
3292491	1706.44	1985.34	1.17192	0.228876	0.014532	0.0901522
3293027	360.727	293.672	0.666501	-0.58532	0.138152	0.193386
3293030	210.575	143.077	0.6906	-0.534077	0.0684328	0.203899
3293181	39.8297	27.1156	0.677156	-0.56244	0.0889485	0.242282
3294496	1549.01	1410.49	0.914669	-0.128678	0.0464285	0.165476
3295598	18730.7	26798.7	1.13978	0.188758	0.0183363	0.0835421
3295842	94.5393	53.9682	0.578256	-0.79022	0.0519223	0.17349
3297391	50.6346	35.4654	0.670852	-0.575934	0.118324	0.293765
3298646	6314.87	8871.24	1.1191	0.162344	0.0400763	0.111557
3298967	849.83	747.153	0.70719	-0.499831	0.0707527	0.141959
3299812	1658.87	1726.94	1.04516	0.0637193	0.136651	0.315524
3300006	1185.28	1048.06	0.703247	-0.507896	0.111371	0.168366
3300551	968.007	1033.46	1.07437	0.10349	0.248147	0.443649
3310960	108.076	72.5527	0.663253	-0.592369	0.118097	0.293765
3314715	502.327	469.494	0.75535	-0.404783	0.144253	0.199855
3336868	223.304	136.08	0.613757	-0.704261	0.12905	0.307864
3344016	26.9081	28.5609	1.06371	0.089101	0.645671	0.775268
3357438	13581.2	23434.7	1.37302	0.457354	0.00425559	0.0607603
3367037	8.94709	19.4502	1.96241	0.97263	0.0972962	0.257114
3375165	1332.23	1336.8	1.00493	0.00709451	0.943793	0.968887
3382950	285.029	680.758	2.36676	1.24291	0.00152527	0.0378593
3383688	245.971	265.716	0.809931	-0.304129	0.543323	0.574625
3384585	596.296	564.614	0.966993	-0.0484227	0.689132	0.807824
3395716	459.618	282.794	0.620763	-0.687885	0.0120556	0.0854965
3396194	1730.54	1556.94	0.720864	-0.472201	0.0550661	0.125241
3397057	860.002	582.599	0.688466	-0.538543	0.146137	0.329757
3402185	142.514	121.486	0.882761	-0.179905	0.503002	0.676226
3403370	31.1128	31.4033	1.03491	0.0495014	0.811499	0.898076
3404052	252.192	108.84	0.431933	-1.21112	0.00114117	0.0330465
3404052	2348.42	2137.79	0.720707	-0.472515	0.0864361	0.151865
3404067	138.879	68.3842	0.489737	-1.02992	0.00830987	0.074043
3405708	381.853	215.482	0.578929	-0.788542	0.00789414	0.0712523
3414232	2511.64	2068.49	0.654096	-0.612427	0.0642441	0.135045
3416657	10.2525	27.3719	3.36976	1.75265	0.160027	0.344331
3418033	654.244	613.742	0.751832	-0.411518	0.111015	0.168366
3444417	4265.74	3491.59	0.655516	-0.609297	0.000135976	0.0205616
3451019	94.6548	115.686	1.00693	0.00996981	0.977752	0.981571
3452230	12549.4	16816.7	1.07158	0.0997394	0.398309	0.445067
3452716	450.011	500.04	1.10468	0.143626	0.376235	0.575954
3453237	922.343	966.374	1.04476	0.0631742	0.594268	0.750939
3456722	3.21842	5.74849	1.41651	0.502341	0.704459	0.725635
3465115	12.9766	7.28313	0.607257	-0.719621	0.0459694	0.165476
3465820	25.7936	19.7495	0.782877	-0.353142	0.152912	0.335249
3470209	422.795	366.238	0.682731	-0.550611	0.175727	0.231599
3471074	115.246	106.953	0.704514	-0.505301	0.381386	0.429896
3475872	976.878	805.738	0.663709	-0.591378	0.00505294	0.0612399
3495004	1311.01	1194.5	0.730554	-0.452938	0.0829593	0.149625
3497484	2101.96	2406.27	1.155	0.207898	0.0388501	0.152954
3502406	177.651	185.049	1.02452	0.0349432	0.927618	0.963366
3505861	1254.21	1617.73	1.03459	0.0490606	0.796772	0.812581
3508511	3.20156	6.08391	1.86497	0.899155	0.084776	0.235677
3511066	146.717	706.914	4.58165	2.19587	0.0147369	0.0901522
3513262	2480.41	3648.62	1.18067	0.239611	0.0158494	0.0835421
3521045	1032.11	1169.44	1.13299	0.180132	0.0147875	0.0901522
3521045	564.689	311.475	0.496048	-1.01145	0.196979	0.250611
3529028	1390.79	1121.81	0.642518	-0.63819	0.075874	0.143909
3529281	1631.68	1381.69	0.671574	-0.574382	0.072913	0.141959
3531549	285.33	541.429	1.48557	0.571018	0.0525938	0.122322
3535205	18877.3	27698	1.16784	0.223841	0.0174269	0.0835421
3540298	1643.4	1366.38	0.660655	-0.598032	0.0553106	0.125241
3541464	22175.7	31528.1	1.13577	0.18367	0.0829632	0.149625
3541622	529.332	643.2	1.21901	0.285709	0.00329787	0.0499515
3543789	526.468	404.871	0.610123	-0.712829	0.0706621	0.141959
3549678	5503.84	9436.69	1.36041	0.444037	0.0116601	0.0799104
3552127	1020.39	1074.4	1.05507	0.0773408	0.238587	0.439835
3556706	1961.69	1519.53	0.613751	-0.704274	0.0383154	0.110903
3563856	2406.55	4537.05	1.51501	0.599329	0.00166927	0.0429003
3572229	10.7854	8.04309	0.774859	-0.367993	0.13812	0.317291
3581495	4448.18	2349.47	0.52298	-0.935173	0.00735307	0.069609
3591177	1340.38	1003.12	0.754445	-0.406513	0.00242172	0.0467527
3594280	21455.2	28763.7	1.0662	0.0924771	0.224886	0.277864
3594703	24.7793	14.575	0.586401	-0.77004	0.0445595	0.162601
3594754	886.675	813.267	0.73859	-0.437154	0.148512	0.204105
3599521	775.247	745.468	0.776533	-0.364881	0.137657	0.193321
3600452	365.926	340.91	0.93345	-0.0993556	0.462036	0.64741
3600898	3181.87	3312.52	1.04542	0.0640847	0.193576	0.387709
3601186	610.001	552.968	0.720742	-0.472445	0.137269	0.193305
3601367	484.105	502.773	1.0384	0.0543666	0.519275	0.687421
3602069	24.1311	28.6849	1.17031	0.22689	0.59166	0.749004
3615088	32.0295	35.8007	1.16119	0.21561	0.474449	0.651742
3616484	748.493	630.711	0.678837	-0.558863	0.0741405	0.142643
3617051	2840.16	2889.15	1.01486	0.0212831	0.782299	0.878349
3617373	698.551	813.211	1.1643	0.219468	0.0087759	0.0762406
3628612	719.455	431.932	0.605155	-0.724623	0.00969369	0.0779948
3630016	163.154	95.6933	0.595756	-0.747208	0.12948	0.307864
3635229	3418.75	1992.53	0.465927	-1.10182	7.67e-05	0.0197007
3635626	144.382	87.4574	0.608216	-0.717343	0.0389538	0.152954
3643500	220.542	217.124	0.98687	-0.0190674	0.88733	0.936199
3645361	6.46963	9.58026	1.36923	0.453364	0.365814	0.56455
3647416	29.9366	134.733	4.1394	2.04942	0.00735283	0.069609
3655722	19149	28637.5	1.1895	0.250361	0.0120873	0.0817483
3660730	649.548	639.324	0.978327	-0.0316109	0.689266	0.807824
3661068	26226.7	37946.7	1.15584	0.208938	0.0123018	0.0821185
3661541	1138.46	510.638	0.4537	-1.14019	0.00751177	0.069609
3662309	3345.07	3104.53	0.744074	-0.426483	0.0104509	0.0773223
3666021	39.4026	14.9302	0.367863	-1.44276	0.0152021	0.0910814
3681027	498.444	299.104	0.483576	-1.04819	0.00301837	0.0554086
3685308	3.37466	6.72101	1.91612	0.938188	0.1327	0.311064
3685931	176.953	91.3362	0.519547	-0.944673	0.0334371	0.14434
3692498	293.452	226.609	0.773413	-0.370688	0.000437981	0.0217426
3696188	214.788	204.007	0.929933	-0.104802	0.548424	0.71111
3715258	40939.9	55071.8	1.07022	0.0979062	0.236508	0.288754
3722193	2749.59	2662.09	0.968297	-0.0464791	0.611244	0.756685
3725192	626.005	578.415	0.740061	-0.434285	0.19042	0.245954
3731656	16856.7	23338.5	1.10819	0.148207	0.21744	0.270616
3735714	73.2353	37.5571	0.520554	-0.941879	0.0110923	0.0837953
3736656	159.07	106.697	0.682768	-0.550533	0.0244287	0.122285
3740838	2.89297	3.28145	1.1881	0.248654	0.758475	0.86134
3743849	8.90799	14.4038	1.39585	0.48114	0.412327	0.454799
3745634	1087.22	799.841	0.600644	-0.735419	0.135598	0.191476
3750429	126.901	80.9263	0.66804	-0.581993	0.1482	0.330157
3750770	307.192	325.831	0.867738	-0.204668	0.441767	0.481077
3752227	766.621	611.447	0.630355	-0.665762	0.0347282	0.108174
3755636	626.464	492.625	0.627717	-0.671814	0.0893687	0.152453
3759051	988.671	435.802	0.436061	-1.1974	0.000178926	0.0210761
3776047	2304.83	1778.83	0.610939	-0.7109	0.0267499	0.0961499
3779268	3187.31	3285.55	1.04227	0.0597289	0.412632	0.602478
3780915	4402.83	3897.17	0.710058	-0.493992	0.0049027	0.0612399
3784021	1435.42	1031.23	0.733025	-0.448065	0.0656139	0.201578
3785745	451.106	404.639	0.724998	-0.46395	0.147517	0.20328
3787079	792.369	694.114	0.679846	-0.55672	0.206271	0.2605
3790331	133.682	143.448	1.07289	0.101502	0.703649	0.817683
3806138	72.6717	39.6299	0.535451	-0.901173	0.00704302	0.069609
3806563	24.5174	46.3695	1.88276	0.912847	0.0315463	0.143353
3808131	402.356	553.407	1.36866	0.452761	0.00966347	0.0779948
3808367	1214.48	1190.9	0.978697	-0.0310663	0.602333	0.754272
3808390	826.515	978.756	1.18566	0.245696	0.0371006	0.149912
3810002	87.9767	48.4552	0.545396	-0.874624	0.0867813	0.23805
3810339	981.291	1022.69	1.0431	0.0608766	0.49803	0.676061
3810353	572.183	384.062	0.563376	-0.82783	0.0728159	0.141959
3816112	583.129	525.322	0.928261	-0.107398	0.578174	0.737304
3817872	2366.21	5080.51	2.15495	1.10765	9.97e-05	0.0210761
3824509	10.0836	8.24075	0.882275	-0.1807	0.760118	0.861798
3824797	876.931	748.921	0.695902	-0.523045	0.0552868	0.125241
3827301	14527.2	21063.5	1.15099	0.202874	0.0580428	0.127958
3828572	873.825	768.755	0.69351	-0.528012	0.143601	0.199489
3829257	671.122	607.6	0.726614	-0.460739	0.20952	0.263309
3831881	1018.33	3559.78	3.44036	1.78256	0.00317106	0.0499515
3832284	99.5879	68.8723	0.707565	-0.499064	0.0921166	0.248143
3838953	106.58	135.307	1.23557	0.305175	0.273484	0.464722
3843825	1810.27	1663.11	0.922758	-0.115975	0.0762327	0.2163
3846857	1517.25	1221.49	0.639179	-0.645707	0.0475823	0.116463
3857480	1095.84	794.119	0.578674	-0.789178	0.0336355	0.108174
3858362	48.2773	54.7594	1.13445	0.181994	0.267564	0.46029
3859576	4.74451	8.06033	1.59194	0.670784	0.194891	0.388107
3868807	4003.24	5793.96	1.15179	0.203884	0.0431455	0.112145
3872321	23.1601	14.9875	0.696905	-0.520967	0.219843	0.414068
3872597	427.905	413.605	0.962322	-0.0554078	0.630058	0.768229
3878503	546.848	596.643	1.0925	0.127629	0.157595	0.3414
3880230	773.682	758.647	0.992478	-0.0108936	0.938568	0.966377
3880230	26921	37224.3	1.10172	0.139757	0.0805895	0.147413
3883203	27917.9	37826.6	1.07936	0.110179	0.0920111	0.153551
3883460	847.193	661.044	0.631225	-0.663773	0.0162224	0.0835421
3886523	9625.41	14341.7	1.1864	0.246597	0.0762368	0.144065
3892173	283.285	160.656	0.554605	-0.850467	0.0259946	0.127227
3892753	15191.3	22884.3	1.20256	0.266104	0.00941486	0.0744498
3893411	783.269	462.305	0.586664	-0.769392	0.0262248	0.127456
3894594	561.483	387.821	0.558177	-0.841205	0.0113731	0.0791221
3894597	1041.38	817.982	0.624743	-0.678664	0.0514838	0.121039
3896739	5647.36	4894.97	0.868943	-0.202667	0.178871	0.368209
3896739	13281.5	19267.3	1.15667	0.209979	0.0209084	0.0866689
3897747	3373.67	3070.96	0.731464	-0.451141	0.00873566	0.0712353
3903496	14520.5	17921.7	0.981834	-0.0264486	0.672748	0.698571
3904436	544.556	532.306	0.981903	-0.0263483	0.814485	0.899948
3910348	1536.82	1476.33	0.956348	-0.0643932	0.632346	0.768323
3911492	30921.9	39550	1.0165	0.0236103	0.804742	0.817465
3911496	1099.22	772.46	0.561032	-0.833845	0.0225671	0.0895394
3912257	248.838	268.322	1.0844	0.116892	0.303026	0.496705
3914187	419.857	386.826	0.705462	-0.503359	0.271922	0.320568
3936819	36054	48780.3	1.0759	0.105548	0.17058	0.225974
3939606	5025.73	5791.3	0.921396	-0.118107	0.219079	0.271997
3941689	12080.2	16133.7	1.06969	0.0971874	0.225428	0.277866
3945876	34.9183	21.2867	0.632489	-0.660887	0.0483243	0.167927
3953493	468.039	340.928	0.579688	-0.786652	0.0567704	0.12687
3954146	9717.25	13972.9	1.14371	0.193719	0.0336566	0.108174
3954850	3679.69	3377.62	0.735138	-0.443914	0.00291822	0.0554086
3960282	2800.23	2861.12	1.02344	0.0334236	0.647565	0.775961
3973653	79319.6	104421	1.04856	0.06841	0.246633	0.298281
3973921	1126.61	1240.17	1.10124	0.139129	0.167171	0.35352
3978784	1224.57	992.088	0.649974	-0.621546	0.0582533	0.127958
3981058	496.833	603.863	1.21499	0.280946	0.0778332	0.218513
3991847	1064.4	1170.91	1.11131	0.152258	0.1608	0.344926
3993441	552.518	307.699	0.419388	-1.25364	0.041671	0.111557
4009356	791.045	2458.79	3.10792	1.63595	0.000196179	0.0210761
4010914	447.692	469.925	1.06368	0.0890695	0.464884	0.648703
4016753	1465.86	1498.98	1.02125	0.030339	0.612166	0.756685
4017382	2546.35	2425.05	0.761599	-0.392896	0.00767454	0.0682074
4036726	2319.64	1718.9	0.592627	-0.754805	0.0129089	0.0835421
4037987	1452.82	1098.22	0.606464	-0.721505	0.00732845	0.0682074
4038707	579.306	495.013	0.678845	-0.558847	0.15257	0.208566
4038898	2945.43	2967.33	1.00909	0.0130512	0.796521	0.887151
4038898	19439.5	27902.8	1.14004	0.189089	0.0769152	0.144286
4042144	11.0103	11.8688	0.847278	-0.239093	0.656979	0.684964
4052602	17.0575	13.5819	0.804288	-0.314215	0.433867	0.620448
4058669	25.5978	36.4628	1.41443	0.500218	0.212562	0.407392
4060554	2534.43	2588.56	1.04713	0.0664382	0.710788	0.820156
4080373	9025.39	13279.4	1.18815	0.248717	0.0782211	0.145147
4080577	703.51	1072.35	1.51033	0.594867	0.0049803	0.0591155
4095896	1114.42	1223.27	1.11302	0.154474	0.211833	0.407392
4104674	1.22775	3.29017	2.24931	1.16948	0.0055635	0.062365
4104749	477.35	1106.87	2.2848	1.19207	0.00121638	0.0338153
4107733	546.225	643.847	1.19639	0.258686	0.0478407	0.167082
4110166	753.477	500.074	0.531379	-0.912186	0.0134302	0.0835421
4112924	1019.18	1053.58	1.03752	0.0531393	0.455533	0.643155
4114274	294.415	333.479	1.14559	0.196093	0.144778	0.328826
4121427	1014.1	802.616	0.63596	-0.652992	0.0231346	0.0900847
4126777	2986.61	3527.98	1.18534	0.245303	0.00241433	0.0467527
4130122	1409.19	1508.06	1.07385	0.102796	0.0130142	0.0886751
4130803	345.665	231.692	0.534718	-0.90315	0.062687	0.133698
4140030	2076.32	1587.25	0.607391	-0.719303	0.0226461	0.0895394
4141433	4147.48	17857.3	4.25634	2.08961	0.000730188	0.025374
4145916	751.205	1300.3	1.38102	0.465735	0.111857	0.168606
4155397	147.89	173.955	1.17611	0.234018	0.182987	0.374047
4157703	1242.73	1404.18	1.14578	0.196336	0.0868148	0.23805
4163515	36.6141	42.3099	1.19167	0.252987	0.407699	0.596528
4165288	14882.7	21405.9	1.15044	0.202187	0.0720438	0.141959
4171671	19425.9	29095.9	1.19536	0.257443	0.0138575	0.0835421
4171852	1356.91	1240.68	0.730961	-0.452134	0.123734	0.179008
4172093	3805.64	3306.63	0.698004	-0.518693	0.0010754	0.0423526
4176148	275.976	332.513	1.2135	0.279177	0.010997	0.0837953
4177537	11775.5	17634.3	1.19228	0.25372	0.016991	0.0835421
4178875	34962.5	49959.9	1.13728	0.185589	0.0415161	0.111557
4181247	49.542	26.132	0.548632	-0.866089	0.0211522	0.113083
4182316	4402.07	2330.73	0.426086	-1.23078	0.000890392	0.0381384
4188521	719.161	775.575	1.08622	0.119322	0.014777	0.0901522
4200913	1353.08	1670.73	1.23692	0.306757	0.0279773	0.132098
4203270	264.288	264.505	1.01814	0.0259314	0.779808	0.876969
4205816	488.062	344.577	0.722442	-0.469047	0.212782	0.407392
4207589	1125.89	2206.88	1.95868	0.969884	0.00499113	0.0591155
4207794	177.845	245.24	1.12014	0.163683	0.521104	0.5557
4211810	428.009	459.712	1.06656	0.0929686	0.39288	0.584167
4213794	222.389	144.206	0.670867	-0.575902	0.0472715	0.166935
4230777	838.264	1112.16	1.05391	0.0757508	0.422169	0.463664
4231174	83.8099	61.5321	0.738026	-0.438256	0.228197	0.425193
4234229	352.173	343.916	0.978978	-0.0306515	0.828409	0.907903
4260926	2070.86	981.957	0.475417	-1.07273	0.000264944	0.0210761
4264630	345.01	227.753	0.669787	-0.578226	0.0514199	0.17348
4265765	5.86779	8.39904	1.54784	0.630259	0.302666	0.496705
4267800	1537.36	1438.79	0.747457	-0.419937	0.0958299	0.157291
4269476	13105.6	18124.8	1.10076	0.138496	0.195747	0.250284
4269600	21.7376	23.509	1.01191	0.017084	0.963447	0.978941
4271174	1043.49	886.896	0.687058	-0.541496	0.0644367	0.135045
4273587	381.944	649.327	1.36755	0.451594	0.0498996	0.119527
4275006	4.87338	3.70309	0.787948	-0.343827	0.503324	0.676226
4275389	206.258	138.717	0.695019	-0.524875	0.035709	0.14861
4277048	425.274	353.81	0.657603	-0.604711	0.0892642	0.152453
4277195	23.7024	33.4464	1.40552	0.491101	0.0758426	0.2163
4280556	15.7828	14.8474	1.03807	0.053898	0.911365	0.952479
4287283	19255.7	29654.8	1.22738	0.295585	0.00288236	0.0554086
4294579	3869.19	4549.98	1.17871	0.237206	0.0136904	0.0897628
4299401	162.71	103.268	0.666909	-0.584438	0.0477446	0.167082
4302294	50.4524	52.8479	1.06148	0.0860813	0.463931	0.648703
4304479	44.4877	42.3587	0.958055	-0.0618191	0.803715	0.892304
4306137	111.514	112.701	0.8186	-0.28877	0.196568	0.250611
4307237	53.3077	60.8732	1.13162	0.178391	0.240636	0.441272
4310642	14.6487	19.9381	1.30552	0.384621	0.271331	0.462544
4317684	27.5277	10.5733	0.394856	-1.3406	0.0017693	0.0409889
4318484	234.846	119.068	0.410969	-1.2829	0.00156556	0.0423526
4319535	2229.51	1587.42	0.717002	-0.479951	0.000228202	0.0210761
4319735	1015.69	1569.98	1.55211	0.634235	0.00194822	0.042313
4320034	154.043	78.5174	0.435639	-1.19879	0.0684569	0.139078
4323568	9316.38	12891.7	1.09693	0.133465	0.223646	0.276997
4324000	2.95287	1.04983	0.464826	-1.10524	0.045104	0.163267
4329927	132.739	144.655	1.08407	0.116455	0.257886	0.449762
4333958	923.585	910.329	0.984049	-0.0231978	0.72115	0.829801
4336420	70.9132	50.9982	0.717863	-0.47822	0.0664014	0.202408
4337024	312.728	194.501	0.623825	-0.680788	0.0100746	0.0795665
4340015	5273.45	8114.11	1.22888	0.297345	0.0173095	0.0835421
4343509	21770.7	41828.3	1.53089	0.614375	0.000854688	0.0381384
4344466	341.167	396.808	0.92762	-0.108395	0.680592	0.703872
4346367	35.1513	16.9469	0.509177	-0.973761	0.0143811	0.0901522
4353344	1285.74	1065.69	0.664793	-0.589024	0.0315717	0.105376
4353987	356.284	389.12	1.07827	0.10872	0.516074	0.685123
4354068	161.833	95.2383	0.586664	-0.769394	0.0426494	0.159362
4354557	100.793	133.043	1.31478	0.394825	0.257153	0.449762
4354899	18478.5	27048.3	1.17085	0.227551	0.015942	0.0835421
4368254	4.6247	5.25788	1.08016	0.11125	0.819438	0.903983
4380642	31.6235	83.4083	2.3033	1.2037	0.0648952	0.135045
4385739	71.2562	130.235	1.82076	0.864539	0.0170248	0.0973987
4386030	218.185	436.721	2.01049	1.00755	0.000122247	0.0210761

## Sheet: Pi_RIF+INH_control
Table S3. TnseqDiff results - Pi starved RIF+INH/Control
TA site	Mean.Input	Mean.Output	FC	log2FC	p-value	p-adjusted value
203040	466.718	11717.6	24.464	4.61259	0.000248865	0.0290714
205440	233.551	5521.49	23.3824	4.54735	0.000243508	0.0290714
201398	110.474	2015.81	18.041	4.17321	0.000666247	0.0385868
203224	947.724	16851.8	17.1824	4.10286	0.000440826	0.0362731
753609	28.0657	399.149	14.1076	3.8184	0.000125598	0.0290714
252526	1.03724	18.8171	10.6981	3.41928	0.0385674	0.258697
1249419	21.2002	193.313	10.2421	3.35644	0.0178571	0.188041
1349602	7.55536	48.7067	5.79248	2.53418	0.0335643	0.0880207
3831881	1081.64	5185.49	4.68971	2.2295	0.00156872	0.0614298
2194039	12.3443	54.0359	4.10196	2.03631	0.000574107	0.0362731
3456722	3.49706	12.6255	4.03867	2.01388	0.136426	0.204441
2061238	2.83831	16.2053	3.95641	1.98419	0.144116	0.212251
567487	16.0457	60.5437	3.89388	1.96121	0.00853063	0.124941
1900096	140.908	462.66	3.31165	1.72755	0.00862901	0.124941
4343509	23627.3	82997.9	3.22003	1.68707	7.54e-05	0.00871278
2093908	23.6981	75.7343	3.18504	1.67131	0.0318661	0.243373
2569166	15.6292	48.4899	3.02882	1.59875	0.03765	0.093039
2486866	19.7361	60.3391	3.02333	1.59614	0.137853	0.416557
293845	305.26	891.42	3.01215	1.59079	0.000395294	0.0362731
293614	1067.39	3090.43	2.90388	1.53798	0.000250976	0.0290714
2194075	142.669	402.06	2.84521	1.50853	2.4e-05	0.00834341
3266657	8.48444	21.7286	2.71815	1.44262	0.0387114	0.258697
2614074	7.87263	16.9779	2.71744	1.44225	0.231203	0.520021
2873374	1.69523	5.58991	2.60675	1.38225	0.113269	0.377836
201967	578.556	1610.95	2.58346	1.36931	0.000390396	0.0105638
851951	81169.4	222554	2.49845	1.32104	0.00095096	0.0125332
2691050	287.138	716.762	2.49363	1.31825	6.9e-06	0.00479815
1961135	883.442	2302.38	2.41754	1.27354	0.000223568	0.00941879
4119	953.999	2437.11	2.3667	1.24287	0.00024618	0.00941879
3208538	3150.85	8033.25	2.34179	1.22761	0.000118657	0.00871278
1970016	13.9116	32.8462	2.2775	1.18745	0.0955702	0.353622
2367656	176.037	397.771	2.2518	1.17108	0.00649704	0.102624
2754197	33.7958	71.8987	2.24346	1.16573	0.0234692	0.209116
3645361	6.89131	15.969	2.23689	1.1615	0.0375967	0.258697
155553	0.938207	5.72431	2.22351	1.15284	0.372781	0.430583
3043840	5.13595	11.2598	2.17936	1.12391	0.0268332	0.219401
2392822	2408.39	5556.37	2.12233	1.08565	0.000162624	0.00928763
3036683	998.683	2274.1	2.11562	1.08108	0.00113639	0.0137751
2390041	14.7499	30.2533	2.10679	1.07505	0.0423885	0.266116
3247032	18.875	39.1451	2.10423	1.07329	0.0181559	0.188333
2194032	145.608	309.41	2.10212	1.07185	0.00133839	0.0614298
852235	87594.8	199235	2.07865	1.05565	0.00250994	0.0191509
1673795	13.751	28.1955	2.05568	1.03962	0.0202106	0.195088
4304479	47.3366	98.8511	2.04963	1.03537	0.0403375	0.259579
3511066	155.933	317.59	1.99317	0.995063	0.0436545	0.268495
4385739	75.7712	155.912	1.98481	0.989	0.0831159	0.326678
3685308	3.58321	7.66161	1.97038	0.978478	0.10673	0.369501
2612938	3767.99	7997.43	1.96551	0.974903	0.000528325	0.0118069
3034326	3875.01	8002.49	1.89693	0.923665	9.55e-05	0.00871278
2480790	23.1708	55.653	1.88566	0.915071	0.215499	0.281848
2367683	71.2912	140.79	1.86754	0.901135	0.182923	0.464997
2724453	3.81997	7.17171	1.81989	0.863849	0.0350356	0.256313
2041961	17582.9	34816.6	1.81811	0.86244	0.000318902	0.0101077
1353017	329.989	579.612	1.78696	0.837505	0.0168774	0.183277
2021058	430.535	768.219	1.77917	0.831201	0.0168701	0.183277
294568	3362.17	5944.14	1.76579	0.820314	0.0121163	0.153494
3287571	118.964	206.509	1.75033	0.807624	0.0377461	0.258697
2996774	786.857	1385.34	1.74406	0.802452	0.00235346	0.0711154
2340122	9198.1	17340.3	1.72964	0.790475	0.000738033	0.0122481
655780	9.16058	15.8647	1.70533	0.770047	0.107395	0.369501
4280556	16.7658	26.3289	1.70529	0.770013	0.153522	0.426653
2041579	16417.8	30494.9	1.69928	0.764921	0.00168276	0.0157262
3508511	3.40862	6.36093	1.69897	0.764664	0.321567	0.612758
251050	19.9641	36.391	1.6979	0.763751	0.199789	0.480549
3531549	309.547	563.505	1.68465	0.752451	0.00196977	0.0165978
3563856	2612.06	4766.35	1.68212	0.750277	0.00119226	0.0137751
1301812	126.812	213.157	1.66773	0.737883	0.00256004	0.0741344
2623500	11.3993	19.8289	1.66486	0.735404	0.0385924	0.258697
1278876	20.0247	38.2311	1.65832	0.729722	0.28056	0.581411
4386030	231.743	383.519	1.64929	0.721842	0.042502	0.266116
1546891	1.55888	3.05816	1.63943	0.713192	0.327326	0.388558
25488	37.7754	62.5252	1.63484	0.709148	0.0127135	0.157783
2439523	5.85611	10.6347	1.6345	0.708852	0.507779	0.750865
1833015	1237.66	2074.34	1.62803	0.703126	0.103445	0.363104
2869707	20.3236	46.9679	1.62744	0.702608	0.590878	0.631416
383081	7664.08	13563	1.61815	0.694343	0.0023062	0.0182367
1321796	21.5272	34.0365	1.61772	0.69396	0.0886888	0.340545
3824509	10.6713	16.1947	1.60889	0.686066	0.19008	0.470126
3973653	86080.3	150866	1.60851	0.685725	0.000784875	0.0122481
293644	871.602	1414.28	1.60428	0.681929	0.0640289	0.299898
2582336	10.5466	16.1718	1.59464	0.673233	0.334553	0.619999
2909140	95.2002	137.072	1.58675	0.666072	0.135219	0.412181
2909257	13.2873	21.9159	1.58181	0.661576	0.0831484	0.326678
1993700	3.9324	6.58658	1.58046	0.660341	0.349654	0.627931
595235	267.907	443.595	1.57263	0.65318	0.0655434	0.132635
505115	9.71443	15.5052	1.55716	0.638916	0.148078	0.421622
3465820	27.403	43.3814	1.55515	0.637054	0.117788	0.385408
3297391	53.7196	82.2231	1.5528	0.634872	0.0112796	0.150756
2278142	12.3863	19.4505	1.55108	0.633275	0.156861	0.427523
2016955	16998.6	28644.4	1.54684	0.62932	0.000589433	0.012241
1821713	33.8889	53.1047	1.54414	0.626805	0.220772	0.285835
1914996	304.791	1038.97	1.54054	0.623439	0.635938	0.66982
2746544	11.5138	18.0761	1.53916	0.622139	0.220008	0.504639
2020079	17051.6	28502	1.53602	0.6192	0.000229704	0.00941879
3064092	150.673	234.356	1.53304	0.616392	0.24939	0.547184
3265049	309.074	476.714	1.53164	0.615074	0.0190848	0.192231
3502406	188.575	287.304	1.53081	0.614296	0.0009716	0.0504148
1059047	3043.88	5062.21	1.52707	0.610764	0.0203934	0.0630109
2194087	966.955	1599.55	1.52639	0.610123	0.000114644	0.00871278
3750429	134.581	195.195	1.52129	0.605299	0.073202	0.315867
192548	157.113	232.289	1.51842	0.60257	0.014557	0.169709
52778	1043.28	1587.22	1.51587	0.600148	0.0146511	0.169709
541168	34.0813	55.9177	1.50689	0.59157	0.0297294	0.0800448
1618893	434.604	634.634	1.5068	0.591488	0.0329574	0.248972
1737834	41.6707	55.3597	1.49133	0.576599	0.45667	0.501557
1755797	57.9394	84.5775	1.49121	0.576487	0.287414	0.581952
1372603	83.9313	131.102	1.48219	0.56773	0.0644995	0.299898
655699	21.3308	28.2677	1.47254	0.558307	0.202502	0.483639
1065697	1322.92	2961.57	1.46774	0.553593	0.628321	0.663156
3521045	611.857	839.918	1.46523	0.551127	0.389655	0.445073
1015027	83.6348	123.709	1.46081	0.54677	0.0188234	0.192231
3549678	5973.73	9490.86	1.46041	0.546375	0.00149535	0.0150041
1480882	4.73288	6.42307	1.4522	0.538243	0.306357	0.601464
1061594	5.85611	7.31535	1.44874	0.534802	0.408523	0.680871
3397057	911.567	1278.12	1.44705	0.533115	0.0346715	0.256313
4310642	15.5903	22.7507	1.44343	0.529497	0.078984	0.323997
4380642	34.3229	56.864	1.44325	0.529325	0.54229	0.589296
4324000	3.14179	4.77299	1.44221	0.528285	0.338991	0.619999
324385	1414.34	2045.44	1.44018	0.526247	0.00179573	0.065686
3832284	105.582	148.003	1.43093	0.516952	0.0176029	0.188041
4264630	365.837	507.324	1.41809	0.50395	0.021149	0.20135
4145916	815.054	1246.29	1.41742	0.503263	0.0833082	0.156747
453543	98.4864	145.071	1.41692	0.50276	0.0429545	0.266548
473030	5724.65	8794.87	1.40805	0.493695	0.00537964	0.0287523
582591	4.52822	6.582	1.40688	0.492501	0.328151	0.618602
1383367	5.25825	7.41516	1.40494	0.490512	0.253031	0.550817
432795	117.929	164.952	1.40455	0.490108	0.000546867	0.0362731
425097	25.5015	35.1299	1.40158	0.487056	0.172589	0.447572
35552	1063.74	1498.76	1.40061	0.486054	0.0144493	0.169709
851862	1967.09	2901.89	1.39905	0.484448	0.297472	0.595801
2987235	197.87	293.616	1.39901	0.484405	0.161734	0.433489
3643500	234.21	324.276	1.39898	0.484377	0.0260571	0.215592
4346367	37.2646	50.4924	1.39725	0.482587	0.0694449	0.30547
1054817	8267	12549.1	1.39489	0.480146	0.00128802	0.0137925
4231174	89.0221	121.808	1.38604	0.470965	0.168521	0.441971
2758306	8972.32	13598	1.38419	0.469041	0.0222597	0.0657556
3886523	10443.4	15695.3	1.38106	0.465777	0.00932599	0.0406234
4337024	331.901	453.157	1.37386	0.458235	0.00508751	0.0930479
4275389	218.707	296.46	1.37279	0.457116	0.0198064	0.19388
2602912	14.4007	19.8819	1.37056	0.454762	0.155728	0.427523
2598324	363.71	504.167	1.36712	0.45114	0.16028	0.433441
1098309	132.732	185.538	1.36361	0.447427	0.328291	0.388806
1706153	73.9017	97.8849	1.36269	0.446455	0.164605	0.433489
2545825	3557.37	5248.79	1.36106	0.444728	0.00186471	0.0159744
681905	18.0362	27.691	1.35882	0.442357	0.579223	0.788399
2858484	314.041	442.311	1.35734	0.440784	0.103064	0.363104
4230777	909.724	1369.72	1.35622	0.439588	0.120019	0.19099
4344466	370.253	543.548	1.35494	0.43823	0.00348366	0.0221062
4317684	29.2589	46.2029	1.35399	0.437214	0.388495	0.666676
114593	9911.92	14608.1	1.35077	0.433782	0.00745833	0.0344316
3395716	487.801	651.202	1.35012	0.433083	0.00620054	0.100218
2129192	42.529	60.1688	1.34379	0.426311	0.176726	0.246171
3072585	58.8654	82.2336	1.3432	0.425671	0.0976091	0.353622
2152185	396.013	547.654	1.34231	0.424716	0.0692922	0.30547
4080373	9794.58	14306.3	1.34114	0.423463	0.0390914	0.0947782
4200913	1437.03	1935.03	1.33984	0.422058	0.00740905	0.114429
3013523	12096.1	17544.6	1.33266	0.414305	0.00305127	0.0201071
4329927	141.051	194.528	1.3314	0.41294	0.0754234	0.319173
3872321	24.5109	30.6756	1.33014	0.411579	0.234528	0.524904
2084046	8571.06	12458.5	1.32864	0.409949	0.012388	0.0488224
1556118	192.439	261.862	1.32857	0.409879	0.397749	0.451309
4299401	172.53	222.86	1.32604	0.407122	0.0649106	0.299898
2719135	4224.35	6073.61	1.32293	0.403734	0.000675219	0.0122481
3273492	84.9932	109.267	1.3222	0.402944	0.102287	0.362701
1589442	10183	14627.4	1.32196	0.402683	0.00647966	0.0320245
4273587	414.314	603.769	1.32083	0.401448	0.213607	0.280803
3912257	264.311	349.576	1.31139	0.391099	0.0868029	0.335156
25235	8.60674	11.96	1.30753	0.386849	0.189229	0.470126
2955678	200.672	262.704	1.30607	0.385229	0.449998	0.497417
3200289	2654.07	3758.84	1.30042	0.378974	0.0011923	0.0137751
2327972	185.45	238.818	1.29955	0.378015	0.0686457	0.30547
1586557	22086.8	31094.4	1.29152	0.36907	0.00636384	0.0317574
3594703	26.3518	34.508	1.29103	0.368518	0.134411	0.411521
2470415	103.047	133.638	1.28829	0.36546	0.334343	0.619999
3896739	14414.6	20192.6	1.28819	0.365345	0.00205321	0.0170218
658617	20343.6	28724.3	1.28729	0.364335	0.0562661	0.119016
231385	15645.8	21884.8	1.28704	0.364054	0.00154711	0.0150041
3505861	1360.86	1899.08	1.28609	0.362992	0.0200685	0.0629637
2137718	16.8492	22.2	1.28569	0.362546	0.622488	0.660597
2625173	303.434	392.064	1.28446	0.361161	0.149082	0.421622
3289865	267.4	352.103	1.28344	0.360019	0.111464	0.374602
155080	3941.38	5482.59	1.28232	0.358753	0.000821239	0.0122481
3736656	168.702	211.313	1.27657	0.35227	0.0308078	0.237905
2245218	25.255	29.4941	1.27562	0.351199	0.602651	0.795581
2381470	11641.8	16153.5	1.27428	0.349685	0.00512579	0.0282405
3602069	25.6856	41.2612	1.27194	0.347027	0.672534	0.831692
1200116	47.1029	62.5444	1.27106	0.346033	0.251946	0.550636
2957904	1236.99	1564.95	1.26783	0.342356	0.00498827	0.0930479
3954146	10545.6	14571.4	1.26749	0.341973	0.00493131	0.0281632
3310960	114.61	148.434	1.26737	0.341841	0.228059	0.514613
3232048	669.222	850.714	1.26722	0.34167	0.0118468	0.153494
4340015	5722.36	7889.22	1.26679	0.34118	0.0202121	0.0629637
1337068	13091.4	18071.8	1.26648	0.340828	0.0073159	0.0344316
830825	15857.3	21820.7	1.26584	0.340092	0.00123279	0.0137751
3367037	9.48958	18.0694	1.2639	0.337886	0.781673	0.894996
2637305	286.92	385.825	1.26272	0.336538	0.138483	0.20692
3810002	93.2435	115.427	1.26242	0.336194	0.143722	0.421622
3735714	77.6803	97.835	1.2618	0.335478	0.209515	0.495283
2527615	12495.3	17102.1	1.26159	0.335248	0.020595	0.0630109
1149362	16297.3	22536.5	1.26129	0.334897	0.0405166	0.0963688
80328	19996	27503.5	1.26071	0.334241	0.0140272	0.0530146
1991825	11.3879	12.2503	1.26042	0.333906	0.510944	0.753941
2040996	143.511	179.805	1.25809	0.331234	0.00309371	0.0786017
1028483	166.461	223.512	1.25779	0.330897	0.337938	0.619999
4287283	20897.4	28492.9	1.2537	0.326196	0.0009055	0.0122481
4336420	75.2721	93.1344	1.2511	0.323197	0.271134	0.575064
562324	17794.2	24185.1	1.24996	0.321885	0.020846	0.0634015
3892753	16483.9	22437.2	1.24981	0.321709	0.0106938	0.0450541
485994	72.9196	90.1613	1.24404	0.315033	0.413316	0.681829
4354899	20056.4	27113.4	1.24378	0.314736	0.0124431	0.0488224
2602299	15880.5	21450.4	1.24352	0.314426	0.019945	0.0629637
2904380	189.795	235.157	1.24185	0.312494	0.0799462	0.323997
223427	15134.2	20448.1	1.24171	0.312331	0.00626687	0.0315801
3647416	31.8287	40.1911	1.2417	0.31232	0.452717	0.710529
2575482	11581.1	15667	1.24128	0.311823	0.0117823	0.0476859
251799	21.1756	26.8494	1.24118	0.311712	0.446099	0.495149
3635626	153.144	186.523	1.24098	0.311479	0.0779953	0.323997
769924	9101.06	12272.5	1.24069	0.31114	0.00268375	0.019159
176360	4.41376	6.27329	1.23935	0.30958	0.806002	0.909951
3268919	1.57089	2.78881	1.23705	0.306908	0.714206	0.861513
3295598	20326.7	27438.5	1.2364	0.306151	0.0168752	0.0581494
481556	21527.3	28842.3	1.23531	0.304871	0.0149428	0.05494
2239032	120.85	146.461	1.23485	0.304339	0.188401	0.470126
3655722	20781.3	27870.8	1.23275	0.301878	0.00182376	0.0159374
3293030	223.307	269.565	1.23214	0.301166	0.0602614	0.299898
3151023	15047.1	20147.1	1.23083	0.299632	0.00182036	0.0159374
2870096	5.9986	9.23333	1.23059	0.299352	0.667214	0.829088
868408	14053.9	18767.1	1.22648	0.294527	0.0051646	0.0282405
2547292	164.748	197.121	1.22614	0.294128	0.0900245	0.342872
1834548	773.336	1027.98	1.22553	0.293409	0.0883655	0.161637
1100495	18.9704	21.559	1.22443	0.292107	0.624173	0.808908
231081	21876.1	29322.2	1.22332	0.290802	0.163065	0.233469
4042144	11.9528	15.1304	1.22291	0.290322	0.486222	0.529488
3009923	91.8153	141.596	1.22175	0.28895	0.787195	0.807621
2361600	302.242	355.268	1.22151	0.288667	0.234885	0.524904
2646637	3730.52	4931.99	1.22071	0.287717	0.081485	0.154551
3743849	9.67844	12.7123	1.22006	0.286949	0.655932	0.689466
357646	472.334	571.462	1.21982	0.286671	0.253851	0.550817
115865	15063.8	19957.8	1.21837	0.28495	0.00773954	0.0352046
475940	16766.1	22257.1	1.21833	0.284903	0.0242288	0.0706024
1229172	282.973	340.616	1.21811	0.284642	0.0638189	0.299898
678824	721.706	878.323	1.21794	0.284441	0.0612559	0.299898
28993	191.323	239.352	1.21699	0.28332	0.238781	0.52982
3868807	4344.84	5747.91	1.21497	0.280925	0.009242	0.0406016
103182	4331.13	5731	1.21484	0.280772	0.00511691	0.0282405
2821217	78.558	95.4749	1.21443	0.280283	0.313155	0.60794
3945876	37.0278	43.8604	1.21402	0.279789	0.239658	0.52982
1633752	115.359	138.012	1.21341	0.279064	0.0867609	0.335156
4171671	21079.1	27812.1	1.21283	0.278378	0.017299	0.0584979
1027769	18498.7	24539.8	1.21176	0.277104	0.0559387	0.118812
1939326	50.1286	60.8191	1.21015	0.275181	0.328438	0.618602
416556	1004.06	1214.57	1.20954	0.274461	0.0295417	0.231816
541978	742.481	902.608	1.20932	0.274196	0.188873	0.470126
2669202	6.12294	7.07805	1.20763	0.272173	0.648954	0.819267
1500942	67.2876	79.9196	1.20497	0.269003	0.19805	0.479599
2195293	32449.2	42557.4	1.20139	0.264701	0.0343007	0.0890433
3298646	6853.01	8956.52	1.20084	0.264043	0.00606086	0.0315801
529886	92.6825	112.243	1.19748	0.260005	0.0100158	0.139219
1023741	12805.3	16719.9	1.19653	0.258854	0.0379371	0.0932999
257847	16243.2	21117.4	1.19625	0.258524	0.0114584	0.0467429
2072464	20634.1	26808.9	1.19625	0.258517	0.000458553	0.0109101
2575914	20705.5	26938.7	1.19553	0.257647	0.0400275	0.09601
3465115	13.751	16.4075	1.19509	0.257115	0.592729	0.79453
170585	206.674	242.435	1.19399	0.255792	0.274454	0.576271
2550423	2163.76	2591.01	1.19373	0.255477	0.134129	0.411521
275941	93.9964	118.771	1.19366	0.255396	0.465209	0.717589
1275221	8.57463	10.7046	1.19346	0.255154	0.398338	0.676518
1689457	28277.6	36742.3	1.19331	0.254975	0.0193519	0.0627764
1755373	40557.8	52647.1	1.19253	0.254023	0.00782418	0.0352774
886303	22.2774	27.1719	1.19062	0.251713	0.551567	0.771618
2617328	8384.79	10835.1	1.19029	0.251307	0.00506735	0.0282405
1527458	17180.5	22461	1.18949	0.250343	0.124474	0.19213
3042179	6580.76	8545.03	1.18942	0.250259	0.057667	0.121479
3535205	20485.4	26523.7	1.1892	0.249993	0.0109794	0.0451472
3827301	15764.6	20337.2	1.18754	0.247972	0.00115743	0.0137751
3661068	28465.3	36749.3	1.18713	0.247482	0.0194191	0.0627764
3630016	173.058	204.066	1.18678	0.247057	0.438714	0.699326
3382950	302.779	358.09	1.18621	0.246354	0.0757749	0.319173
2111884	296	358.147	1.18604	0.246155	0.14835	0.421622
3541464	24067.1	30958.3	1.1858	0.245855	0.0365092	0.0921502
2525251	25481.3	32874.5	1.18574	0.245788	0.0136653	0.0520295
2258759	23750.4	30589	1.18475	0.244587	0.0105042	0.0446213
1706882	69.0031	82.6432	1.18342	0.242956	0.457407	0.714377
1562837	19959.1	25691.9	1.18276	0.242162	0.0123078	0.0488224
212680	524.25	608.388	1.18124	0.240299	0.184588	0.466504
1772369	4403.46	5661.48	1.17895	0.237507	0.0174236	0.0585342
4265765	6.21154	6.92369	1.1789	0.237444	0.641006	0.819267
426518	15669.2	20046.4	1.1771	0.235236	0.0300557	0.0800448
4205816	517.71	607.633	1.1762	0.234138	0.336384	0.619999
178094	12763.6	16432.7	1.17617	0.234094	0.0809846	0.154171
1619355	2053.26	2413.86	1.17521	0.232918	0.00278895	0.0745507
4333958	980.906	1166.01	1.17511	0.232801	0.0481054	0.283333
171909	15895.5	20330.9	1.17441	0.231939	0.0162624	0.0580478
274022	17252.9	22028	1.17425	0.231734	0.0211557	0.0639647
1569849	118.283	133.034	1.17382	0.231211	0.366339	0.642944
3295842	100.257	113.938	1.17325	0.230509	0.375172	0.652733
3806138	77.1244	90.115	1.17111	0.227882	0.0381582	0.258697
3150846	22177.3	28239	1.17103	0.227781	0.0488108	0.109558
850313	64.2697	76.8986	1.17049	0.227109	0.0850819	0.332202
3692498	311.642	376.384	1.16976	0.226215	0.312847	0.60794
2792810	7259.96	9267.03	1.16871	0.224914	0.173686	0.24392
1533281	22283.3	28310.7	1.16733	0.223209	0.016688	0.0581494
2681775	184.605	227.457	1.16727	0.223134	0.482559	0.732268
4177537	12778.4	16236.5	1.167	0.222809	0.0214802	0.064191
29758	1379.16	1607.97	1.1636	0.218599	0.149989	0.421622
226628	136.467	149.379	1.16106	0.215447	0.385121	0.664167
752504	379.559	441.509	1.16	0.214119	0.0271993	0.219809
4009356	840.071	976.922	1.15944	0.21343	0.00316669	0.0786017
821240	25619.8	32290.2	1.15918	0.213105	0.0160653	0.0577452
625540	9940.48	12482.8	1.15344	0.205938	0.0353927	0.0909284
2485514	34657.2	43445.5	1.15338	0.20587	0.00542602	0.0287523
3190051	109.898	125.105	1.15318	0.205624	0.411591	0.681829
3859576	5.05359	6.87529	1.15291	0.205285	0.763097	0.891667
520139	438.011	487.529	1.15231	0.20453	0.348191	0.627871
2848657	985.852	1193.69	1.15171	0.203776	0.438213	0.488593
1072532	32181.3	40349.1	1.1517	0.203765	0.0401598	0.09601
595500	192.221	226.331	1.15161	0.203654	0.461082	0.714557
3405708	405.163	462.39	1.15157	0.203599	0.149692	0.421622
4207794	192.899	240.927	1.15062	0.202412	0.403485	0.456809
2404310	32.1478	37.2978	1.14977	0.20134	0.619925	0.808908
1610357	1430.37	1788.33	1.14956	0.201076	0.00257288	0.019159
2369014	383.825	472.329	1.14879	0.200115	0.296208	0.359243
4354068	171.744	196.153	1.14839	0.199613	0.140174	0.421622
2550411	16458.2	20548.6	1.14811	0.199267	0.0109767	0.0451472
291393	27818.8	34436.1	1.14659	0.197344	0.222671	0.28685
3051410	2574.47	2952.01	1.14591	0.19649	0.0831971	0.326678
2739701	1472.34	1685.1	1.14433	0.194499	0.106747	0.369501
3277531	64.1199	74.6794	1.14395	0.194025	0.651223	0.819267
1107547	544.263	615.885	1.1439	0.193958	0.0534376	0.299898
48635	28.0957	33.4099	1.14303	0.192863	0.526329	0.763772
1269339	37796.7	46997	1.14299	0.192813	0.0474534	0.106978
3102298	26094.3	32593.5	1.14288	0.192674	0.238428	0.301111
2445923	26424.7	32987.1	1.14278	0.19255	0.100489	0.17217
36173	9511.16	11746.7	1.14044	0.189597	0.0455234	0.103996
4319735	1078.22	1227.68	1.14026	0.189359	0.00479191	0.0928893
963005	255.6	292.335	1.13759	0.185975	0.484688	0.733896
428341	22328	27637.3	1.1363	0.18434	0.101952	0.173522
3628612	763.514	873.539	1.13497	0.18265	0.154086	0.426653
2627915	928.437	1058.33	1.13462	0.182204	0.192577	0.47316
462766	27.4212	31.4151	1.13441	0.181947	0.14646	0.421622
1701496	45313.7	55896.4	1.13215	0.17906	0.0431887	0.100448
1358267	109.215	119.675	1.13188	0.178718	0.386395	0.664714
3262471	9.06631	10.1042	1.13169	0.178481	0.583444	0.791979
1480360	49844.6	61312.2	1.13044	0.176878	0.0169605	0.0581494
3936819	39126.9	48064	1.13014	0.176503	0.00663749	0.0322961
702034	15055.8	18526.5	1.1287	0.17466	0.0863102	0.159009
2752591	251.328	283.668	1.12823	0.174066	0.56677	0.782891
87087	10.9061	13.3345	1.12809	0.173882	0.709714	0.859322
718684	21455.2	26331.7	1.12723	0.17278	0.0751755	0.146617
623870	396.449	449.391	1.12576	0.170899	0.0824816	0.326678
4058669	27.1346	29.4156	1.12548	0.170535	0.529273	0.765162
3880230	29212.6	35799.7	1.12499	0.169909	0.0602963	0.124969
2764973	9.37715	10.6048	1.12252	0.166739	0.397962	0.676518
863204	29000.2	35498.2	1.12231	0.166475	0.0722789	0.142342
670832	15544.3	18988	1.12217	0.166294	0.0652729	0.13261
1598361	30774.5	37561	1.12213	0.166235	0.0550944	0.117994
2214028	24678.3	30336.9	1.12175	0.165757	0.192337	0.263743
486080	12518.5	15305.3	1.12004	0.163547	0.148947	0.218116
4165288	16148.3	19641.6	1.11974	0.163158	0.121472	0.191329
1823993	688.392	772.56	1.11927	0.16256	0.148447	0.421622
11734	147.201	160.727	1.11919	0.162459	0.449598	0.708551
365549	10110.8	12380.9	1.11876	0.161902	0.218111	0.28382
363822	187.899	219.847	1.11867	0.161785	0.557656	0.775141
4354557	107.052	118.861	1.11845	0.1615	0.466175	0.717589
3014687	100.476	111.191	1.11657	0.15908	0.348717	0.627871
3731656	18295.9	22165.5	1.11621	0.158611	0.224225	0.288129
760335	18341.2	22279.5	1.11452	0.156423	0.104242	0.17453
427949	186.49	208.116	1.11398	0.155724	0.288045	0.581952
401534	6421.29	7785.36	1.1136	0.155234	0.122231	0.191329
1728753	19735	23944.7	1.1136	0.155227	0.0753054	0.146617
3893411	831.302	918.718	1.11277	0.154158	0.0804619	0.323997
3336868	236.791	260.621	1.11192	0.153053	0.340776	0.619999
2422057	28.0989	32.4424	1.11173	0.152801	0.715242	0.861513
564035	265.087	301.603	1.11144	0.152435	0.552769	0.771618
1037367	4788.99	5332.16	1.11123	0.152159	0.334735	0.619999
544814	311.727	344.083	1.11098	0.151827	0.176837	0.455192
2213962	64630.5	78039.8	1.11086	0.151675	0.0367024	0.0921502
3883203	30298.8	36586.9	1.1102	0.150815	0.0248644	0.0710016
1293897	38.277	42.8215	1.10982	0.150326	0.120187	0.388511
1823458	223.573	252.556	1.10953	0.149943	0.339704	0.619999
540688	87.2021	95.4672	1.10933	0.149694	0.539467	0.765162
3715258	44430.8	53711.8	1.1085	0.14861	0.140547	0.20759
2096620	5.37896	5.36427	1.10806	0.148032	0.897791	0.968211
2758543	277.657	302.412	1.10653	0.146044	0.217204	0.50409
3009590	47.8197	49.729	1.10553	0.144734	0.818417	0.836315
229774	37.0827	40.4595	1.10551	0.144711	0.671844	0.831692
1412697	20562.4	24756.5	1.10525	0.144373	0.0877339	0.161054
751298	84.6048	94.0361	1.10517	0.144274	0.649418	0.819267
609118	6456.5	7776.73	1.10486	0.14386	0.133725	0.202376
383775	12310.8	14758.9	1.10454	0.14344	0.0061344	0.0315801
376116	518.703	621.67	1.10447	0.143351	0.562762	0.606415
367338	11883.4	14229.6	1.10258	0.14088	0.102472	0.173831
3066697	171.123	187.278	1.10224	0.140443	0.491234	0.737381
4178875	37942.7	45535.7	1.10129	0.139195	0.110648	0.182286
2577206	387.047	448.135	1.10047	0.138116	0.621824	0.808908
2782225	20227	24280.9	1.10033	0.137931	0.123582	0.191329
2891376	24069.9	28753.9	1.1001	0.137634	0.192796	0.263743
854736	138.962	151.401	1.09934	0.136633	0.513284	0.754191
1614285	13697.1	16357.9	1.09881	0.135944	0.0621146	0.127199
841924	159.379	172.884	1.09448	0.13024	0.405732	0.678911
116754	26248.5	31147.4	1.09402	0.129644	0.161214	0.232764
3910348	1631.85	1786.21	1.0934	0.128821	0.0635498	0.299898
558935	51.5161	57.9166	1.09264	0.127816	0.502593	0.749611
3513262	2692.27	3188.98	1.09258	0.127745	0.134081	0.202376
2793081	971.284	1088.57	1.09163	0.126477	0.522916	0.761901
2916064	1230.47	1359.07	1.09101	0.125669	0.285392	0.581952
428379	1238.73	1350.58	1.08892	0.122899	0.101901	0.362701
1332121	154.1	183.355	1.08854	0.122391	0.555637	0.599995
3599521	841.49	991.641	1.08699	0.120344	0.548368	0.593444
4323568	10110.3	11981.1	1.08654	0.119735	0.161841	0.233015
2328820	24906.1	29426.9	1.08651	0.119697	0.107697	0.179147
2048364	5183.54	6141.29	1.08632	0.119454	0.230885	0.294478
467144	2064	2239.21	1.08623	0.119335	0.535014	0.765162
841641	142.08	153.621	1.08554	0.118408	0.668042	0.829088
275407	377.733	412.642	1.08518	0.117934	0.0982	0.353622
4038898	21095.4	24888.7	1.0842	0.116628	0.133281	0.202376
938003	824.384	927.461	1.08325	0.115371	0.649535	0.819267
548407	9.93463	9.75175	1.08238	0.114205	0.823894	0.920438
1354715	9962.15	11712.7	1.08073	0.112001	0.233647	0.297263
2382320	55.4235	55.74	1.08059	0.111813	0.709674	0.859322
2439677	23363.2	27458.1	1.08022	0.111321	0.159567	0.231034
4114274	312.687	343.451	1.0797	0.110626	0.560029	0.776886
2113485	473.249	501.972	1.07895	0.109627	0.351727	0.629948
125231	109.137	114.355	1.07863	0.109201	0.598538	0.795581
2401078	9430.19	11035.5	1.07786	0.108173	0.123385	0.191329
1542918	23525.4	27554.6	1.07738	0.107533	0.175081	0.245209
2396327	164.847	185.517	1.07675	0.106677	0.650506	0.819267
3452230	13618.8	15887.2	1.07662	0.106515	0.357047	0.414272
1349558	7062.46	7633.25	1.07539	0.104859	0.133627	0.411521
2122177	54981.7	64280.7	1.07501	0.10435	0.0672052	0.135465
1839331	13836.9	16104.9	1.07133	0.0993995	0.294794	0.359243
1211240	399.08	416.106	1.07059	0.0984058	0.572243	0.782891
2367722	858.973	982.895	1.06925	0.096597	0.666447	0.699089
1143465	5712.39	6610.19	1.06801	0.0949233	0.162607	0.233464
3892173	300.704	320.269	1.0673	0.0939662	0.111572	0.374602
2672268	492.969	544.431	1.06711	0.093708	0.59428	0.79453
3453237	980.136	1053.61	1.06688	0.0933946	0.389822	0.667307
2868588	2211.68	2371.51	1.06656	0.0929598	0.375674	0.652733
1799340	22056.4	25570	1.06633	0.0926492	0.186482	0.259059
1691389	111.386	119.95	1.06541	0.0914026	0.365349	0.64283
3981058	527.916	563.791	1.06521	0.0911382	0.445606	0.705459
4294579	4108.95	4390.36	1.06412	0.0896604	0.205773	0.489768
1049760	153.391	160.979	1.06407	0.0895961	0.633969	0.818974
3130753	566.675	606.22	1.06299	0.0881235	0.361752	0.63974
915926	7189.18	8327.72	1.06262	0.0876216	0.305434	0.367666
742056	522.142	578.621	1.06229	0.0871743	0.696508	0.852242
4163515	38.8567	40.3998	1.06218	0.0870229	0.806517	0.909951
535951	155.838	167.808	1.06193	0.0866836	0.751	0.884652
1006455	33710.5	38803.5	1.06089	0.0852726	0.314251	0.37564
328832	156.82	164.601	1.06058	0.0848524	0.655091	0.82182
106598	120.704	127.307	1.0597	0.083658	0.592839	0.79453
3941689	13108.3	15099.3	1.05954	0.0834341	0.332818	0.393261
1372751	1746.63	1850.14	1.05901	0.0827102	0.303884	0.600854
3790331	142.275	150.635	1.05826	0.0816877	0.793849	0.900041
431448	3550.83	3769.61	1.05805	0.0814143	0.12242	0.392303
4319535	2366.51	2507.84	1.05727	0.0803491	0.108107	0.369614
3235894	3.83188	3.58586	1.05589	0.0784657	0.890624	0.965653
2664813	236.548	254.387	1.05547	0.0778846	0.539038	0.765162
1098309	1534.03	1626.96	1.05533	0.0776917	0.270362	0.575064
2016959	5161.2	5457.44	1.05522	0.0775431	0.420024	0.688482
1917266	297.852	326.999	1.0547	0.0768375	0.719577	0.863741
4080577	747.259	790.821	1.05397	0.0758405	0.285679	0.581952
542160	4064.28	4658.18	1.05396	0.0758186	0.440313	0.489872
3287661	1096.75	1164.48	1.05128	0.0721423	0.550154	0.771618
2651718	80.8624	84.8499	1.05103	0.0717997	0.787436	0.896464
930015	185.993	195.383	1.05076	0.0714322	0.455792	0.713458
373039	55.5268	58.4973	1.05067	0.0713139	0.520494	0.761527
2084696	15964.9	18216.3	1.04952	0.0697343	0.37703	0.433543
2001676	11202.1	12762.7	1.0493	0.069427	0.481579	0.526663
2347969	183.159	190.887	1.04788	0.0674738	0.827272	0.921401
2020083	5226.36	5485.35	1.04646	0.0655219	0.51857	0.760351
217854	940.461	977.818	1.04638	0.0654078	0.452898	0.710529
4211810	454.452	482.18	1.04506	0.0635841	0.585659	0.793437
332328	187.056	201.519	1.04424	0.0624487	0.744754	0.881355
1704897	580.381	600.908	1.04361	0.0615796	0.589995	0.79453
1349581	1768.79	1851.83	1.04349	0.0614207	0.299305	0.597144
3872597	454.818	476.159	1.04053	0.057312	0.661305	0.828121
377477	752.039	784.235	1.04036	0.0570839	0.53654	0.765162
2955678	870.599	905.639	1.03843	0.0544008	0.594468	0.79453
919634	2248.28	2322.09	1.03756	0.0531947	0.615779	0.808908
3541622	562.045	584.875	1.03741	0.0529898	0.603228	0.795581
2921999	1566.84	1670.21	1.03719	0.0526815	0.784918	0.89576
3041257	243.184	286.96	1.03678	0.0521067	0.903497	0.915971
2083906	37.2492	41.1205	1.03542	0.0502187	0.922358	0.973578
1582182	15971.5	17912.9	1.03489	0.0494728	0.627517	0.663156
172478	42.7244	47.1568	1.03485	0.0494259	0.90868	0.971125
3904436	578.475	601.511	1.03467	0.0491644	0.623719	0.808908
1322553	1801.08	1887.86	1.03424	0.0485728	0.70651	0.858617
3375165	1415.65	1473.13	1.03388	0.0480706	0.647427	0.819267
4036726	2517.28	2818.14	1.03363	0.0477161	0.573039	0.61491
486756	283.72	293.971	1.03347	0.0474917	0.603268	0.795581
1517698	128.397	134.451	1.03238	0.0459801	0.771367	0.891667
4155397	157.187	162.38	1.03234	0.0459218	0.848827	0.937893
1195380	160.059	165.769	1.02909	0.0413679	0.914175	0.971125
3878503	580.905	609.359	1.02807	0.03994	0.778561	0.894996
2880225	378.515	404.075	1.02686	0.0382405	0.913632	0.924423
3497484	2231.19	2289.74	1.02684	0.0382172	0.571821	0.782891
3808367	1289.73	1334.19	1.02572	0.0366417	0.5529	0.771618
2307678	77867	86755	1.0255	0.0363333	0.242876	0.305976
1483573	892.197	908.629	1.02524	0.0359669	0.651877	0.819267
4269476	14221.4	15856.6	1.02484	0.0353934	0.697632	0.727349
4141433	4406.75	4590.15	1.02392	0.034099	0.901342	0.968211
688960	2022.31	2078.41	1.02306	0.03289	0.546763	0.770792
3521045	1096.3	1128.17	1.02158	0.0307983	0.646783	0.819267
758401	3076.5	3142.66	1.02136	0.0304901	0.347235	0.627871
172996	237.604	240.057	1.02089	0.0298278	0.866049	0.95238
1912778	2170.91	2225.56	1.02071	0.029574	0.555622	0.773862
361099	984.21	1158.85	1.01994	0.0284913	0.941839	0.947369
671567	306.07	323.22	1.01924	0.0274869	0.896925	0.968211
3808390	877.429	896.348	1.01898	0.0271296	0.413723	0.681829
2129211	24253.7	26903.6	1.01782	0.0254868	0.833483	0.850021
3293181	42.2959	42.8907	1.01781	0.0254695	0.925269	0.973578
3617373	742.005	760.069	1.01754	0.0250877	0.674423	0.832547
2453006	82.1789	90.7452	1.01738	0.0248523	0.899891	0.915928
1265495	1318.87	1344.31	1.01695	0.0242449	0.812781	0.91405
2195038	1592.5	1637.52	1.01674	0.0239496	0.843889	0.937859
633630	873.041	883.743	1.01595	0.0228319	0.864034	0.95167
2887096	558.243	623.583	1.01498	0.0214544	0.902767	0.915971
2189784	85.6663	96.0141	1.01461	0.0209269	0.961371	0.986116
812081	636.482	645.19	1.01353	0.0193825	0.870703	0.954478
1380585	8775.55	9671.56	1.01328	0.0190382	0.727885	0.755824
2620099	14.2142	14.676	1.01217	0.0174532	0.950577	0.984422
713497	274.228	266.85	1.01201	0.0172259	0.931712	0.976451
2945983	2077.85	2113.99	1.01168	0.0167513	0.819182	0.918277
3685931	187.612	185.745	1.01085	0.0155722	0.907967	0.971125
4107733	579.529	576.493	1.01056	0.015153	0.887075	0.964816
3100300	236.632	231.067	1.00984	0.0141276	0.948196	0.984422
3660730	690.143	713.084	1.00929	0.0133338	0.913866	0.971125
3784021	1522.18	1517.64	1.00911	0.0130885	0.926105	0.973578
669151	191.374	195.784	1.0091	0.0130672	0.932897	0.976451
4277195	25.1804	26.4079	1.0089	0.0127878	0.964705	0.986116
193624	1455.96	1475.75	1.00863	0.0124026	0.889873	0.965653
601698	77.2374	77.8833	1.00848	0.0121814	0.962664	0.986116
4213794	235.724	233.737	1.00779	0.0111894	0.95167	0.984422
1976177	136.992	138.679	1.00759	0.010905	0.877346	0.958735
386195	230.842	233.14	1.00756	0.0108661	0.881402	0.961349
3184369	36.8153	35.0309	1.00748	0.0107442	0.976528	0.993685
185977	570.404	575.831	1.00635	0.00913164	0.959553	0.986116
2139290	165.661	162.328	1.00577	0.00829497	0.957709	0.986116
68203	90.7843	92.9314	1.00478	0.00688366	0.940358	0.98278
1703526	862.825	940.936	1.00392	0.00564784	0.971191	0.974985
2214822	294.596	317.821	1.00325	0.00468129	0.987521	0.989413
1647581	1340.97	1346.32	1.00202	0.00290544	0.948348	0.984422
3119703	1272.69	1277.71	1.00153	0.00220643	0.982135	0.994015
1914750	86.1584	83.2051	1.00112	0.00162023	0.993003	0.997308
659040	580.75	582.812	1.0011	0.00159168	0.992408	0.997308
3617051	3016.29	3030.2	1.00106	0.00153364	0.981125	0.994015
1130322	887.642	886.676	1.00055	0.000793166	0.991037	0.997308
2689383	758.79	741.562	1.00043	0.000622285	0.997397	0.998834
429069	262.575	266.32	1.00001	1.32e-05	0.999907	0.999907
188678	1129.81	1132.52	0.999612	-0.000559955	0.995138	0.99801
4188521	763.565	760.238	0.998652	-0.00194561	0.96974	0.989034
3290723	944.814	1019.01	0.998633	-0.00197281	0.989413	0.989413
1201445	804.215	805.146	0.997915	-0.00301114	0.982573	0.994015
1385012	527.027	544.176	0.997702	-0.00331965	0.98511	0.995133
1887347	1829.8	1862.37	0.995994	-0.00579131	0.970534	0.989034
977890	623.356	621.944	0.995538	-0.00645143	0.900822	0.968211
3572229	11.4397	11.8572	0.995207	-0.00693201	0.987104	0.9957
4112924	1082.49	1076.79	0.99429	-0.00826075	0.942799	0.983397
121352	48.2187	43.7453	0.993854	-0.00889408	0.98089	0.994015
432780	109.294	109.844	0.993227	-0.00980522	0.943779	0.983397
2262324	34.2705	34.5517	0.990952	-0.013113	0.920945	0.973578
1986270	526.368	537.72	0.989665	-0.0149883	0.927351	0.973578
2247124	727.087	725.534	0.989307	-0.0155105	0.893881	0.967675
1949628	6097.3	6489.85	0.988562	-0.016596	0.925918	0.93318
370738	92.7462	97.1314	0.988528	-0.0166456	0.964833	0.986116
290267	1757.22	1748.56	0.987964	-0.0174703	0.768754	0.891667
2749676	3761.41	3721.29	0.987136	-0.018679	0.746933	0.881355
667114	29.2589	31.3681	0.986295	-0.0199091	0.954798	0.98601
3404067	147.37	146.572	0.986189	-0.0200636	0.900335	0.968211
3779268	3382.65	3329.85	0.985695	-0.0207862	0.724583	0.86825
1979872	390.817	397.097	0.985682	-0.0208058	0.906753	0.971125
2042532	1623.55	1604.72	0.985664	-0.0208321	0.712434	0.861116
2160148	791.858	842.52	0.985039	-0.0217466	0.921567	0.93062
1231242	10251.9	10110.3	0.98391	-0.0234022	0.588519	0.79453
752746	1104.43	1095.45	0.983867	-0.0234643	0.776142	0.894558
3858362	51.2975	53.2787	0.982748	-0.0251069	0.911732	0.971125
1947029	506.302	523.3	0.982396	-0.025623	0.915233	0.971125
3973921	1196.3	1178.65	0.981795	-0.0265056	0.772259	0.891667
194254	411.315	420.519	0.980864	-0.0278745	0.924608	0.973578
2620357	224.44	223.269	0.980373	-0.0285968	0.780435	0.894996
3806563	26.0612	27.3841	0.97991	-0.0292793	0.962781	0.986116
3452716	477.828	469.623	0.979464	-0.0299351	0.739653	0.877234
2395186	449.727	447.406	0.978862	-0.0308231	0.810049	0.912454
1974503	272.064	273.732	0.97685	-0.033791	0.844748	0.937859
2553261	239.354	237.035	0.975467	-0.0358358	0.850323	0.938055
483879	224.994	221.282	0.975291	-0.036095	0.602133	0.795581
426801	679.409	666.618	0.974796	-0.0368277	0.573793	0.783469
464404	4.65052	4.3345	0.974423	-0.0373797	0.951844	0.984422
1482538	1317.11	1287.33	0.974025	-0.0379699	0.73254	0.871772
1268938	252.192	246.001	0.973907	-0.038144	0.701866	0.857288
120902	5512.91	5385.58	0.973807	-0.0382918	0.373315	0.651894
3113798	240.469	238.693	0.973262	-0.0390993	0.792324	0.89978
1934636	214.135	212.814	0.973032	-0.0394414	0.766243	0.891667
2052970	1574.25	1573.76	0.972816	-0.0397607	0.913069	0.971125
2596721	232.442	230.336	0.972693	-0.0399434	0.766178	0.891667
2415540	1388.93	1458.51	0.972576	-0.0401173	0.775159	0.796864
1368647	2352.9	2301.76	0.972503	-0.0402248	0.822117	0.920083
968129	989.48	966.668	0.972037	-0.0409175	0.681651	0.839977
276518	147.68	140.399	0.971903	-0.0411159	0.788114	0.896464
35892	1267.51	1329.72	0.971428	-0.0418204	0.688735	0.719532
2327987	80.7029	78.7969	0.970152	-0.0437178	0.694056	0.852241
1014032	65.1789	62.3348	0.97009	-0.0438091	0.872989	0.955476
2672882	1150.46	1126.69	0.970081	-0.0438232	0.502624	0.749611
1754406	95.553	96.1218	0.969646	-0.0444697	0.870395	0.954478
1095948	1165.64	1209.24	0.969316	-0.0449612	0.801707	0.820871
3298967	922.027	965.969	0.968556	-0.0460924	0.705307	0.733862
2220480	1250.85	1206.11	0.967978	-0.0469543	0.622416	0.808908
2573244	890.132	858.788	0.967976	-0.0469564	0.625013	0.808908
1737834	203.208	199.846	0.967842	-0.0471568	0.66711	0.829088
3817872	2511.35	2438.84	0.967034	-0.048362	0.530182	0.765162
2171595	630.578	615.544	0.966953	-0.048483	0.488143	0.737381
2195463	1925.54	1894.36	0.966657	-0.0489235	0.746631	0.881355
2625330	1473.24	1541.8	0.966507	-0.0491476	0.452983	0.499643
4267800	1668.31	1748.24	0.966066	-0.0498065	0.623326	0.660597
2140488	606.945	587.779	0.964905	-0.0515411	0.42977	0.696073
3911492	33553.1	35150.3	0.964375	-0.0523333	0.405928	0.458564
1753037	941.103	912.979	0.963711	-0.0533272	0.494623	0.740869
3404052	267.703	259.109	0.963519	-0.0536156	0.61767	0.808908
1672605	829.717	811.369	0.9634	-0.0537935	0.648612	0.819267
684232	1734.03	1674.38	0.962988	-0.054411	0.64733	0.819267
2874816	4194.58	4083.18	0.962771	-0.0547352	0.567636	0.782891
3600452	388.848	377.943	0.962619	-0.0549626	0.600195	0.795581
2694708	1253.05	1299.03	0.962521	-0.0551099	0.757268	0.781598
3357438	14738.6	15422.9	0.962375	-0.0553295	0.446983	0.495149
2459690	1598.07	1540.15	0.961543	-0.0565765	0.358185	0.636672
1404115	3159.62	3039.91	0.960594	-0.0580012	0.132013	0.409595
2185567	848.366	828.919	0.960114	-0.0587219	0.572155	0.782891
1703520	234.064	224.763	0.959284	-0.0599704	0.536159	0.765162
327763	302.558	292.872	0.957389	-0.0628224	0.57179	0.782891
2954107	307.581	295.678	0.956809	-0.0636964	0.737005	0.875588
1299975	2156.7	2063.81	0.956108	-0.0647538	0.322342	0.612758
3294496	1644.78	1574.8	0.954622	-0.066998	0.414002	0.681829
1946851	1729.6	1654.15	0.954529	-0.0671392	0.430664	0.696073
3960282	2975.16	2846.83	0.954497	-0.067187	0.467724	0.717589
2662707	89.4914	86.6693	0.954359	-0.0673964	0.814998	0.915062
434404	35.5326	33.9798	0.954058	-0.0678518	0.779833	0.894996
2261105	172.835	171.155	0.95366	-0.0684528	0.803627	0.909643
179898	2225.94	2111.77	0.9532	-0.0691485	0.482284	0.732268
3190045	2547.39	2434.84	0.952526	-0.0701697	0.347095	0.627871
1122411	197.917	204.864	0.952191	-0.0706766	0.743473	0.770454
3903496	15758.2	16310.6	0.952123	-0.0707808	0.0854587	0.158006
2095133	17111	17693.3	0.951562	-0.0716308	0.230284	0.294443
1286830	767.572	734.496	0.950518	-0.0732148	0.440037	0.69983
1936576	352.524	340.291	0.950508	-0.07323	0.504774	0.749611
754229	1480.91	1405.53	0.949299	-0.0750653	0.472592	0.721347
1383196	1294.06	1244.35	0.948952	-0.0755935	0.461635	0.714557
1627370	2048.34	1948.33	0.947585	-0.0776732	0.537788	0.765162
2311927	2306.34	2198.42	0.947584	-0.0776745	0.178211	0.457036
1981027	9320.24	8905.75	0.946629	-0.0791291	0.40637	0.678911
1809549	513.644	490.821	0.946312	-0.0796117	0.437393	0.699326
1972550	220.595	211.3	0.94592	-0.0802106	0.31314	0.60794
3991847	1130.06	1060.87	0.945567	-0.0807491	0.467376	0.717589
3810339	1042.4	986.174	0.944391	-0.0825438	0.43224	0.696999
3300551	1027.44	964.009	0.944166	-0.0828875	0.265206	0.568883
3216389	24.9523	22.2731	0.943791	-0.0834608	0.848401	0.937893
216747	1592.56	1506.33	0.943778	-0.0834809	0.158909	0.431414
3292491	1811.53	1718.3	0.943621	-0.0837198	0.189741	0.470126
2126698	41.8871	39.8728	0.943267	-0.0842617	0.784144	0.89576
2873603	380.975	364.992	0.942276	-0.0857785	0.426409	0.695668
3418033	710.096	725.316	0.941336	-0.0872185	0.589399	0.631148
169249	195.62	183.164	0.940808	-0.0880276	0.667463	0.829088
3808131	427.364	403.805	0.940467	-0.0885504	0.536955	0.765162
2435753	75.1054	70.4842	0.9398	-0.0895751	0.490355	0.737381
3190572	2044.77	1916.41	0.939784	-0.0895995	0.340297	0.619999
2364483	337.324	338.698	0.939687	-0.0897479	0.677997	0.709757
1040856	1231.07	1165.08	0.939505	-0.0900269	0.280844	0.581411
756810	4.48987	4.03049	0.938941	-0.0908929	0.926556	0.973578
415544	1710.76	1606.33	0.938796	-0.0911167	0.123618	0.392303
2214674	1421.46	1339.95	0.938139	-0.0921261	0.403411	0.678911
3552127	1083.71	1019.61	0.937472	-0.0931524	0.0467992	0.277995
2084981	2415.55	2302.91	0.937306	-0.0934087	0.521563	0.761527
1264437	1840.09	1731.84	0.936978	-0.0939129	0.317546	0.612758
2587183	1751.35	1776.05	0.936594	-0.0945037	0.190082	0.261936
1378175	67759.4	68723.5	0.936414	-0.094782	0.395827	0.450808
416037	352.72	327.794	0.936345	-0.0948883	0.718557	0.863741
2934312	1869.56	1771.99	0.936075	-0.0953038	0.399097	0.676518
1825190	201.878	188.716	0.933818	-0.0987872	0.363161	0.640602
3696188	228.28	217.211	0.933198	-0.0997448	0.599744	0.795581
3615088	33.9539	30.394	0.932574	-0.100711	0.77235	0.891667
315224	16756.1	16966.1	0.932478	-0.100858	0.0198817	0.0629637
3594280	23282.4	23618.7	0.932228	-0.101245	0.0999974	0.171902
1122067	702.275	649.792	0.932057	-0.10151	0.569122	0.782891
821961	4441.31	4152.96	0.931557	-0.102284	0.114166	0.377836
502018	284.951	271.241	0.930813	-0.103436	0.685863	0.843672
452822	40.3577	40.8495	0.930343	-0.104166	0.768491	0.891667
2603096	148.47	140.392	0.928922	-0.10637	0.70634	0.858617
888916	238.316	223.642	0.927964	-0.10786	0.206534	0.489901
2485630	2088.33	1929.31	0.92791	-0.107942	0.46106	0.714557
3011643	17.8497	17.1023	0.927305	-0.108883	0.763422	0.891667
797906	25.772	22.6616	0.926047	-0.110843	0.730063	0.870315
878246	1926.06	1934.1	0.92562	-0.111508	0.255117	0.316413
3284727	541.762	559.871	0.924616	-0.113073	0.746173	0.771696
596928	1393.78	1297.65	0.9246	-0.113099	0.0736265	0.315867
3107016	231.967	219.176	0.923863	-0.114249	0.423801	0.69304
2254372	115.272	106.154	0.923701	-0.114503	0.353496	0.629948
363768	400.062	367.382	0.923477	-0.114851	0.43569	0.699317
1073670	225.233	213.294	0.922894	-0.115763	0.430294	0.696073
1980338	2354.65	2186	0.92283	-0.115863	0.240134	0.52982
1538165	1216.25	1121.87	0.922272	-0.116736	0.226121	0.513576
3816112	618.426	607.931	0.921772	-0.117517	0.729328	0.870315
3344016	28.5947	27.5527	0.92175	-0.117553	0.695498	0.852242
3025370	8475.75	7832.46	0.921572	-0.117831	0.0223814	0.204672
4126777	3171.78	2936.54	0.921098	-0.118574	0.119593	0.388397
539305	1937.89	1937.11	0.920908	-0.118871	0.423861	0.475686
2430562	1594.42	1472.69	0.919826	-0.120567	0.282222	0.581952
2485252	25.3487	24.8307	0.919419	-0.121206	0.769354	0.891667
4302294	53.5268	48.3111	0.919413	-0.121214	0.648555	0.819267
1889405	59.7244	55.7343	0.918888	-0.122039	0.506908	0.750865
1970361	262.515	242.778	0.918846	-0.122105	0.281085	0.581411
3212311	2036.55	1874.91	0.918575	-0.122531	0.0559987	0.299898
2710390	288.369	268.002	0.918117	-0.12325	0.129122	0.404234
2956646	366.367	339.053	0.917283	-0.12456	0.504363	0.749611
4207589	1195.55	1092.93	0.915974	-0.126622	0.336095	0.619999
2188022	7.96894	7.41359	0.915123	-0.127963	0.764801	0.891667
599316	1143.34	1041.03	0.914936	-0.128258	0.217537	0.50409
3838953	113.107	101.975	0.914859	-0.128378	0.434987	0.699317
9101	17.3057	15.9314	0.914436	-0.129046	0.402421	0.678911
4307237	56.5862	53.4277	0.914217	-0.129391	0.542115	0.767352
3299812	1761.35	1610.3	0.914154	-0.129491	0.0377125	0.258697
3172106	162.824	158.106	0.913844	-0.129981	0.613215	0.652573
2117854	960.667	876.18	0.913532	-0.130474	0.0247092	0.213134
2951186	923.624	835.79	0.913424	-0.130644	0.335707	0.619999
1749724	4137.14	3782.26	0.912487	-0.132123	0.00423686	0.0920192
2177601	632.043	578.726	0.912351	-0.132339	0.115848	0.381585
4016753	1557.28	1435.28	0.912223	-0.132542	0.215237	0.50409
3600898	3378.05	3099.82	0.910839	-0.134732	0.192668	0.47316
3016202	2679.55	2461.65	0.910224	-0.135706	0.273835	0.576271
4038898	3127.34	2847.13	0.910052	-0.13598	0.0674221	0.302312
1682176	1888.35	1711.83	0.90997	-0.13611	0.0798394	0.323997
2526133	272.658	253.015	0.909859	-0.136286	0.369917	0.647588
2617139	889.075	819.013	0.90969	-0.136553	0.272224	0.575064
2958854	1325.65	1219.96	0.908892	-0.13782	0.256911	0.554513
3079709	1809.21	1643.45	0.908636	-0.138226	0.321509	0.612758
2585400	4659.19	4253.39	0.908436	-0.138543	0.0488601	0.285359
2008841	724.507	663.457	0.907881	-0.139425	0.299861	0.597144
2129192	280.367	254.638	0.907796	-0.139559	0.318851	0.612758
2746315	1176.07	1073.94	0.906978	-0.14086	0.163685	0.433489
1545773	2916.95	2660.44	0.906768	-0.141195	0.0546533	0.299898
1361323	123.581	112.829	0.904329	-0.14508	0.591161	0.79453
165027	284.178	259.581	0.904239	-0.145224	0.445339	0.705459
3896739	5997.85	5449.46	0.902317	-0.148294	0.145457	0.421622
670841	334.319	301.49	0.901512	-0.149581	0.326585	0.618465
4181247	52.518	46.3712	0.900876	-0.1506	0.379264	0.655912
782053	788.125	708.045	0.900572	-0.151087	0.0356416	0.25803
2998469	26441.1	26279.3	0.900126	-0.151801	0.411978	0.463362
988363	113.76	97.845	0.898936	-0.153709	0.458464	0.714423
2915215	1423.15	1394	0.89822	-0.154859	0.323106	0.384437
3880230	821.141	734.312	0.898111	-0.155034	0.249579	0.547184
1671617	359.414	323.464	0.897886	-0.155396	0.164663	0.433489
3300006	1286.42	1263.05	0.897801	-0.155532	0.254473	0.316413
3111844	227.641	209.469	0.89756	-0.15592	0.413498	0.681829
964672	1156.46	1047.28	0.897293	-0.156349	0.0746708	0.318381
2614020	362.63	322.894	0.896633	-0.15741	0.199826	0.480549
1509269	29.4686	23.8772	0.896602	-0.157461	0.760468	0.891667
3278613	1262.18	1136.2	0.896069	-0.158318	0.283298	0.581952
3091751	3270.86	2926.84	0.89606	-0.158333	0.142485	0.421622
2915821	307.536	276.956	0.895821	-0.158717	0.172479	0.447572
1013510	30.6494	26.6106	0.895619	-0.159043	0.663029	0.828786
3722193	2920.94	2646.12	0.895028	-0.159995	0.227126	0.514178
4234229	374.229	335.006	0.894483	-0.160874	0.359195	0.636838
472897	1130.76	1090.4	0.892028	-0.164839	0.485694	0.529488
955783	583.547	561.573	0.891847	-0.165131	0.288422	0.352973
568127	456.445	440.722	0.891624	-0.165493	0.189545	0.261898
301401	3665.91	3540.51	0.891356	-0.165927	0.116095	0.186477
1885672	6.87781	4.74146	0.890188	-0.167818	0.882505	0.961349
2997839	5421.81	5214.67	0.889708	-0.168596	0.165515	0.23603
2157218	237.743	215.194	0.888595	-0.170402	0.221488	0.506363
1725379	1790.74	1594.96	0.88842	-0.170686	0.144514	0.421622
2179565	432.017	389.849	0.888386	-0.170741	0.319378	0.612758
4176148	293.047	272.446	0.887465	-0.172237	0.473286	0.721347
2189847	105.189	91.3612	0.887089	-0.172849	0.260052	0.559555
2679738	1964.55	1751.08	0.886882	-0.173186	0.118118	0.385408
1274483	320.334	275.929	0.885708	-0.175097	0.330681	0.619999
1673338	1233.43	1093.27	0.88565	-0.175192	0.0706776	0.307502
574515	40.8696	36.2441	0.885477	-0.175473	0.379391	0.655912
2782225	16010.2	14250	0.885261	-0.175824	0.0458381	0.277021
781295	822.965	722.149	0.882955	-0.179589	0.217593	0.50409
1089398	1129.91	1079.97	0.882751	-0.179922	0.387907	0.444063
2262379	2016.22	1930.05	0.882715	-0.17998	0.296341	0.359243
3661541	1207.62	1052.23	0.882574	-0.180211	0.224806	0.512262
3173329	24.6627	20.1492	0.88257	-0.180217	0.729058	0.870315
1156869	251.008	222.424	0.881114	-0.182599	0.272111	0.575064
1995974	1790.51	1587.75	0.880954	-0.182861	0.0234305	0.209116
2169776	177.205	164.334	0.880512	-0.183586	0.526398	0.763772
97841	1103.84	968.45	0.880451	-0.183685	0.06631	0.299898
3384585	632.544	548.471	0.879876	-0.184628	0.106949	0.369501
2105390	1408.02	1250.08	0.879708	-0.184904	0.148501	0.421622
3041842	231.791	206.094	0.879623	-0.185043	0.437782	0.699326
3785745	489.639	461.847	0.879081	-0.185932	0.349664	0.407545
140137	11645.9	11196.9	0.878815	-0.186369	0.255072	0.316413
1614396	1535	1453.68	0.877896	-0.187878	0.311077	0.372712
1481260	1651.59	1461.06	0.877238	-0.188959	0.108491	0.369614
3402185	151.282	132.127	0.876335	-0.190446	0.446686	0.705561
4010914	475.025	409.902	0.875937	-0.1911	0.122511	0.392303
2344536	320.476	311.01	0.875467	-0.191875	0.428843	0.480229
3403370	32.985	27.9713	0.872888	-0.196132	0.339727	0.619999
1503175	986.235	858.454	0.871233	-0.198869	0.00542957	0.0967577
2355842	682.247	595.466	0.870496	-0.20009	0.0251467	0.213134
756439	6.91514	5.63675	0.870216	-0.200555	0.846514	0.937893
1502847	1577.88	1383.4	0.86931	-0.202058	0.0296858	0.231816
563531	481.665	425.441	0.869037	-0.20251	0.219811	0.504639
443482	32.8437	29.4911	0.868762	-0.202968	0.706661	0.858617
2959237	1848.41	1604.39	0.867235	-0.205506	0.0250625	0.213134
920403	1224.54	1063.63	0.865887	-0.20775	0.00606787	0.100218
1701688	1613.42	1539.56	0.865641	-0.208159	0.173172	0.243864
2336706	575.836	537.224	0.86525	-0.208811	0.379501	0.43541
1933372	75.9432	71.9874	0.864864	-0.209455	0.763417	0.786366
4095896	1182.46	1023.86	0.864833	-0.209506	0.146995	0.421622
2087289	130.426	112.823	0.864601	-0.209894	0.416425	0.684196
1484900	1564.65	1470.35	0.8636	-0.211565	0.1255	0.193135
3846857	1646.6	1542.4	0.863498	-0.211735	0.000705525	0.0122481
3085946	316.932	276.829	0.862753	-0.212981	0.291469	0.587161
704761	767.613	652.517	0.862679	-0.213104	0.31831	0.612758
4353987	378.869	331.939	0.862608	-0.213224	0.276811	0.57947
3666021	41.7902	35.9476	0.862439	-0.213506	0.404825	0.678911
563840	577.27	494.282	0.862375	-0.213613	0.0443308	0.270262
914336	1206.4	1043.93	0.862031	-0.214188	0.195238	0.474443
985782	851.359	789.11	0.861493	-0.21509	0.192932	0.263743
840317	2380.43	2059.69	0.861426	-0.215201	0.201171	0.482116
1180328	1160.73	1069.42	0.861378	-0.215282	0.284579	0.349102
2128372	432.311	377.96	0.861061	-0.215812	0.0663156	0.299898
593054	76.2306	64.3591	0.861007	-0.215903	0.353119	0.629948
3843825	1922.39	1669.42	0.860841	-0.216181	0.239873	0.52982
280014	1793.96	1543.44	0.860318	-0.217059	0.00481153	0.0928893
1633799	3342.04	3104.5	0.860149	-0.217341	0.0954241	0.169131
3914187	455.675	426.068	0.859634	-0.218206	0.0441607	0.101787
2431371	122.539	105.57	0.859253	-0.218845	0.00268123	0.0745383
1467752	360.028	310.521	0.858957	-0.219343	0.0965914	0.353622
2018040	517.1	479.607	0.858568	-0.219996	0.340703	0.400735
4203270	280.461	239.542	0.858449	-0.220195	0.142931	0.421622
1838157	4.57019	4.12873	0.858221	-0.22058	0.537602	0.765162
1595770	3298.78	2847.03	0.858057	-0.220855	0.0465103	0.277995
385588	682.57	639.911	0.856827	-0.222925	0.299933	0.362742
3033487	283.387	231.063	0.856514	-0.223452	0.639338	0.819267
2108643	777.152	701.344	0.855703	-0.224817	0.454646	0.500403
2222714	609.94	536.314	0.854677	-0.226548	0.162975	0.433489
4157703	1318.87	1117.57	0.854453	-0.226927	0.0598769	0.299898
1170253	2380.31	2203.17	0.854404	-0.22701	0.0182725	0.0601138
1949628	249.271	227.261	0.854392	-0.22703	0.647363	0.819267
2179846	1347.91	1156.61	0.854382	-0.227046	0.0108477	0.147826
316865	290.405	269.139	0.852803	-0.229715	0.343505	0.402191
1036872	419.873	357.32	0.852228	-0.230688	0.0603539	0.299898
2228857	453.896	388.562	0.851605	-0.231743	0.183323	0.464997
2959694	1140.72	1073.35	0.85067	-0.233329	0.295593	0.359243
2616472	1140.67	1050.72	0.850644	-0.233373	0.0997325	0.171902
3383688	266.987	248.941	0.850576	-0.233488	0.255469	0.316413
3759051	1050.04	890.994	0.84984	-0.234737	0.217581	0.50409
2603353	953.483	871.057	0.849727	-0.234928	0.209253	0.277522
3396194	1877.71	1723.73	0.848965	-0.236223	0.108355	0.17966
1300484	6146.22	5240.96	0.847943	-0.23796	0.0916867	0.346317
1822820	692.322	644.735	0.847675	-0.238416	0.255155	0.316413
3416657	10.8403	6.92068	0.846817	-0.239877	0.825084	0.920438
769424	1315.83	1206.15	0.845925	-0.241398	0.0962103	0.169356
3287069	1864.89	1710.51	0.845635	-0.241893	0.205405	0.273519
2841416	22.3815	19.0196	0.844355	-0.244079	0.538215	0.765162
1443519	306.382	279.514	0.843559	-0.245438	0.140288	0.20759
2137718	54.9848	47.6082	0.843084	-0.246252	0.17157	0.447572
2570347	1334.94	1215.41	0.842655	-0.246986	0.120873	0.191329
2527354	2422.32	2033.87	0.841611	-0.248775	0.0383835	0.258697
1004302	93.6288	88.9536	0.841499	-0.248966	0.548416	0.593444
1985987	177.403	148.186	0.840936	-0.249931	0.189448	0.470126
2619175	125.389	106.691	0.840745	-0.25026	0.150473	0.421622
2600491	129.712	121.139	0.840311	-0.251004	0.572346	0.61491
1169864	1015.52	923.761	0.839611	-0.252208	0.261745	0.322631
2381819	876.742	727.931	0.83903	-0.253205	0.0961959	0.353622
3194888	596.508	503.494	0.838275	-0.254504	0.292414	0.587364
2954815	1409.43	1177.53	0.836234	-0.258022	0.0344121	0.256313
2041171	938.234	798.856	0.835283	-0.259664	0.219285	0.504639
37342	1812.95	1635.45	0.835236	-0.259744	0.0913851	0.165979
2287265	2928.2	2448.3	0.834656	-0.260746	0.00383205	0.0879112
2365325	1043.61	942.033	0.833604	-0.262567	0.129289	0.198372
3601367	514.38	439.095	0.832719	-0.264098	0.102138	0.362701
2059419	149.439	131.416	0.832004	-0.265337	0.461075	0.505315
3616484	812.09	735.356	0.831937	-0.265454	0.146155	0.21464
4353344	1395.45	1267.4	0.830808	-0.267414	0.303153	0.365776
1737015	60.2819	56.0106	0.830472	-0.267996	0.54451	0.769175
335697	680.885	562.146	0.829619	-0.269479	0.144297	0.421622
2102091	777.284	697.793	0.828669	-0.271132	0.165772	0.23603
327317	1825.03	1517.53	0.828502	-0.271424	0.0287636	0.229778
2166476	790.815	704.974	0.827985	-0.272323	0.202962	0.273096
2646348	14.2043	11.6092	0.827525	-0.273125	0.579672	0.788399
821359	497.642	435.261	0.826856	-0.274292	0.409429	0.461506
369097	16.7036	13.0789	0.826434	-0.275028	0.611094	0.804376
1151293	2524.98	2258.86	0.826283	-0.275292	0.0513571	0.11233
4306137	121.019	115.308	0.825902	-0.275958	0.592436	0.631767
2189849	179.885	161.453	0.825879	-0.275997	0.272758	0.335401
2549082	29.1226	23.9923	0.824931	-0.277655	0.305996	0.601464
3287693	1585.21	1407.46	0.823997	-0.279289	0.245532	0.308565
1841938	672.379	547.708	0.823916	-0.279431	0.0664522	0.299898
4110166	817.866	727.385	0.823881	-0.279492	0.114058	0.185035
3065026	422.508	349.556	0.823318	-0.280479	0.0707917	0.307502
1583258	9.10829	8.1791	0.821852	-0.28305	0.549427	0.771618
1058546	280.784	229.533	0.821405	-0.283835	0.0774178	0.323997
1880994	2056.96	1828.18	0.820744	-0.284996	0.0779031	0.149411
1523001	1960.43	1739.1	0.820565	-0.285311	0.0297657	0.0800448
2558270	511.052	425.488	0.820462	-0.285492	0.092777	0.348541
3039245	213.809	173.326	0.820321	-0.28574	0.0630792	0.299898
2622576	134.003	108.616	0.819441	-0.287289	0.0616987	0.299898
2267517	1491.31	1325.7	0.819303	-0.287531	0.119018	0.189986
3288701	914.693	812.41	0.819136	-0.287824	0.0373053	0.0929932
2993598	1630.62	1345.77	0.818926	-0.288194	0.0166463	0.183277
373687	656.223	581.714	0.817624	-0.29049	0.101124	0.172683
3017195	646.33	575.174	0.817466	-0.29077	0.200563	0.271536
1824224	1175.83	967.741	0.817094	-0.291426	0.097712	0.353622
2258195	1049.29	928.261	0.817064	-0.29148	0.014464	0.0539656
2693143	1443.55	1179.23	0.816245	-0.292926	0.012147	0.153494
575051	1518.53	1249.99	0.815696	-0.293896	0.0973243	0.353622
2425056	253.126	203.111	0.815341	-0.294524	0.0609985	0.299898
3119195	152.006	123.786	0.815082	-0.294983	0.162861	0.433489
56138	1216.42	995.271	0.814574	-0.295882	0.00807655	0.122026
3993441	599.572	545.849	0.814557	-0.295912	0.226704	0.290588
29653	55.5189	44.4441	0.814248	-0.29646	0.136942	0.41561
2108331	3244.28	2645.8	0.812763	-0.299093	0.00199353	0.0692753
3470209	458.983	401.267	0.808813	-0.306122	0.176013	0.245844
1035840	675.946	645.062	0.808688	-0.306345	0.430436	0.480966
3230954	609.227	525.103	0.808615	-0.306475	0.238242	0.301111
96839	1130.82	979.591	0.807846	-0.307847	0.114117	0.185035
3139088	18.4637	14.6291	0.807334	-0.308762	0.211656	0.498647
1823763	747.908	651.378	0.806221	-0.310753	0.0429521	0.100352
1329789	1036.31	839.219	0.806199	-0.310791	0.0595529	0.299898
2437979	1025.87	879.5	0.805828	-0.311457	0.212635	0.280243
1368006	223.76	181.435	0.804695	-0.313486	0.174467	0.45076
4269600	23.094	18.8323	0.803596	-0.315458	0.195062	0.474443
3581495	4724.75	3843.91	0.802586	-0.317272	0.0538366	0.299898
1196451	3984.94	3216.28	0.802373	-0.317655	0.0806497	0.323997
1911125	2771.7	2234.03	0.80228	-0.317823	0.00444599	0.0928893
3404052	2548.89	2211.02	0.802233	-0.317906	0.02019	0.0629637
3594754	962.139	828.933	0.801993	-0.318339	0.140002	0.20759
4104674	1.30407	0.996667	0.801762	-0.318753	0.277973	0.580154
392541	259.1	222.466	0.800692	-0.320681	0.222328	0.28685
3117084	976.782	850.434	0.80038	-0.321243	0.0972798	0.170074
2568972	992.624	857.712	0.800216	-0.321538	0.0582904	0.122291
3495004	1422.45	1228.23	0.799582	-0.322682	0.0541585	0.116964
1956133	941.958	753.663	0.796762	-0.32778	0.00235203	0.0711154
2220782	1142.33	987.701	0.796036	-0.329095	0.121923	0.191329
1737621	717.938	632.638	0.795554	-0.329968	0.317494	0.378636
2488989	183.971	145.545	0.795161	-0.330681	0.0902814	0.342872
2094881	757.355	654.5	0.794955	-0.331055	0.118196	0.189261
3601186	662.022	568.521	0.793644	-0.333437	0.0275251	0.0768909
3231058	1364.31	1174.72	0.793519	-0.333664	0.0972678	0.170074
1485908	1024.15	810.293	0.793224	-0.3342	0.0582886	0.299898
2916379	166.892	145.421	0.793098	-0.334429	0.396431	0.450808
2857983	1707.47	1467.49	0.79259	-0.335352	0.00022373	0.00941879
335511	421.339	360.446	0.792581	-0.335369	0.112434	0.183464
3529028	1509.75	1288.34	0.792567	-0.335396	0.0776885	0.149411
1115909	414.205	319.059	0.792459	-0.335591	0.150072	0.421622
999937	1228.31	1055.85	0.791877	-0.336652	0.0841973	0.157372
222053	1308.61	1124.53	0.791822	-0.336753	0.102961	0.173858
1017467	535.395	457.234	0.791386	-0.337547	0.076661	0.148693
1774881	2360.79	1871.45	0.790656	-0.338879	0.00607834	0.100218
1992986	2178.22	1725.98	0.790104	-0.339885	0.11363	0.377836
991144	1950.4	1669.12	0.789852	-0.340346	0.0374506	0.0929932
2617270	1686.95	1439.91	0.789513	-0.340965	0.0296494	0.0800448
1835549	1935.35	1663.96	0.789408	-0.341157	0.0247212	0.070987
2360330	1812.17	1542.81	0.788877	-0.342128	0.0427864	0.100352
1728832	1538.45	1319.82	0.788741	-0.342377	0.123171	0.191329
1077726	763.798	643.343	0.788659	-0.342526	0.20486	0.273519
3151622	7780.82	6185.04	0.787723	-0.34424	0.053185	0.299898
598303	1201.41	1024.59	0.787128	-0.34533	0.00472481	0.0272871
543244	558.055	492.195	0.787005	-0.345556	0.375769	0.433061
1992002	1148.01	977.974	0.786941	-0.345673	0.0835575	0.156747
843956	1392.98	1181.42	0.786871	-0.345801	0.0557691	0.118812
1106546	65.3045	51.6141	0.78645	-0.346573	0.642127	0.819267
600719	1451.17	1233.69	0.786195	-0.34704	0.0169697	0.0581494
2196352	797.822	674.165	0.785383	-0.348531	0.0998771	0.171902
530040	372.558	319.481	0.785195	-0.348877	0.0385223	0.0938409
693172	508.469	433.462	0.784661	-0.349859	0.0976762	0.170188
1092715	1530.7	1208	0.784529	-0.350102	0.0149786	0.170658
3978784	1328.74	1124.4	0.783719	-0.351591	0.104136	0.17453
3750770	333.422	283.029	0.783262	-0.352432	0.352088	0.409441
2612634	294.773	245.485	0.78293	-0.353045	0.204079	0.273519
3273673	829.299	700.716	0.782583	-0.353685	0.122464	0.191329
305178	764.544	638.774	0.782197	-0.354396	0.219844	0.285353
81636	2022.4	1692.65	0.778633	-0.360984	0.115885	0.186477
939677	1748.41	1478.16	0.777538	-0.363016	0.0355576	0.0909284
3829257	728.621	610.711	0.777533	-0.363025	0.152025	0.221362
3006861	798.414	618.316	0.775216	-0.36733	0.00589843	0.100218
192973	956.69	816.2	0.77499	-0.36775	0.187575	0.259875
374977	309.687	263.561	0.77459	-0.368495	0.107625	0.179147
3529281	1770.74	1482.22	0.773998	-0.369598	0.038183	0.0934573
68718	2672.33	2219.75	0.773521	-0.370488	0.0931338	0.16738
2334118	48.0005	39.9491	0.773044	-0.371378	0.338099	0.398585
2185703	125.72	95.8695	0.772727	-0.37197	0.110668	0.374602
576394	5048.76	3946.98	0.772557	-0.372287	0.0623177	0.299898
4130122	1496.26	1165.03	0.772327	-0.372716	0.0239244	0.210474
1269746	937.404	722.641	0.771767	-0.373763	0.0508717	0.294632
2513603	2516.98	1957.5	0.771726	-0.37384	0.0555392	0.299898
1339142	288.927	238.538	0.771479	-0.3743	0.134261	0.202376
339401	428.572	356.406	0.769981	-0.377105	0.0850388	0.157875
2052183	37.5926	29.68	0.769246	-0.378482	0.472593	0.721347
3725192	679.153	563.255	0.769114	-0.37873	0.045836	0.104246
2543688	1566.27	1295.99	0.768024	-0.380776	0.0692499	0.137963
3591177	1422.93	1091.1	0.767821	-0.381157	0.00361004	0.0865166
4037987	1576.69	1314.09	0.767548	-0.38167	0.0183616	0.0601138
3414232	2725.66	2257.37	0.767341	-0.382061	0.0497116	0.110098
1112472	712.354	544.048	0.76673	-0.38321	0.00949831	0.134721
2628033	290.05	237.697	0.766089	-0.384417	0.156737	0.227579
1962355	357.796	295.364	0.765605	-0.385327	0.122552	0.191329
1988687	710.199	584.456	0.764233	-0.387915	0.115403	0.186477
1111837	11.5402	10.0119	0.762701	-0.390811	0.624439	0.808908
2799467	444.823	368.648	0.761017	-0.393998	0.0300511	0.0800448
1810286	1119.61	926.152	0.760529	-0.394925	0.0176641	0.0589567
1103094	145.974	119.816	0.754965	-0.405518	0.0546591	0.117551
614583	1173.53	957.617	0.75494	-0.405565	0.0943589	0.16823
3451019	102.719	82.0685	0.75437	-0.406656	0.344407	0.40233
2932971	455.451	346.146	0.752014	-0.411169	0.0402051	0.259579
1849013	250.614	202.452	0.751955	-0.411282	0.309863	0.372125
3824797	951.915	767.765	0.751404	-0.412339	0.170154	0.240272
188774	3698.15	2731.46	0.748635	-0.417666	0.079886	0.323997
1274481	607.412	490.517	0.748365	-0.418186	0.103165	0.173858
3293027	391.402	314.787	0.748102	-0.418692	0.209491	0.277522
3052877	337.441	256.939	0.746967	-0.420884	0.0222055	0.204672
3314715	545.158	439.112	0.746073	-0.422611	0.133244	0.202376
3272180	1952.52	1576.9	0.745983	-0.422785	0.00276085	0.0194394
2042700	743.751	601.257	0.745656	-0.423419	0.151512	0.221242
2381263	225.336	180.662	0.744957	-0.424771	0.0945887	0.16823
4271174	1132.48	913.789	0.744582	-0.425497	0.0506024	0.111152
322627	607.655	494.395	0.743722	-0.427164	0.0406849	0.0963688
1442002	643.628	515.199	0.742939	-0.428684	0.061079	0.12598
2000189	1092.06	887.376	0.742905	-0.42875	0.167734	0.237754
3540298	1783.29	1441.69	0.742807	-0.42894	0.0216468	0.0643147
808686	199.606	154.657	0.74201	-0.430489	0.217842	0.28382
4060554	2687.91	1963.91	0.741957	-0.430593	0.0391314	0.259013
3556706	2128.46	1707.17	0.74195	-0.430607	0.0168123	0.0581494
1239115	512.912	410.476	0.739325	-0.435718	0.0395443	0.0954262
2253114	728.732	580.68	0.738443	-0.437442	0.0495406	0.110098
2554882	9.97922	7.00977	0.73816	-0.437994	0.512197	0.754189
1775391	788.699	629.644	0.737204	-0.439865	0.0696423	0.138209
1304721	24.4421	18.1229	0.736208	-0.441815	0.15647	0.427523
1095247	458.515	339.455	0.735476	-0.44325	0.0415018	0.264621
2529897	645.217	538.455	0.734491	-0.445184	0.342244	0.401629
1294457	1372.53	1083.21	0.734004	-0.44614	0.111618	0.18272
561714	2173.93	1735.57	0.733058	-0.448001	0.0940724	0.16823
2224949	1012.74	806.856	0.732886	-0.448339	0.0599599	0.124775
3894597	1130.02	899.281	0.731595	-0.450883	0.00301584	0.0201071
4140030	2253.38	1782.66	0.730951	-0.452154	0.00442188	0.0264285
10827	401.733	326.182	0.729904	-0.454222	0.195299	0.26627
4038707	628.492	495.905	0.729866	-0.454297	0.059263	0.123826
311576	1174.94	906.659	0.72915	-0.455712	0.167908	0.237754
1518704	80.8932	59.5992	0.728914	-0.45618	0.180865	0.462136
120902	1279.07	1005	0.728696	-0.45661	0.0283071	0.0786478
223664	663.951	536.164	0.728411	-0.457176	0.200746	0.271536
1883132	785.585	620.761	0.727884	-0.45822	0.0364922	0.0921502
2669823	1226.1	962.534	0.726152	-0.461657	0.013297	0.0510049
3810353	620.891	465.802	0.725186	-0.463576	0.250782	0.314395
395662	826.144	650.886	0.725003	-0.463941	0.0167045	0.0581494
4104749	507.157	367.838	0.724379	-0.465184	0.0194297	0.192909
3233470	1332.06	1049.33	0.72399	-0.465958	0.109314	0.180668
2625448	290.531	225.623	0.723602	-0.466732	0.0631765	0.12886
2246620	1042.87	809.747	0.722331	-0.469269	0.0492758	0.110098
3058218	134.516	94.3236	0.722042	-0.469845	0.057956	0.299898
1037091	1926.32	1502.37	0.720454	-0.473022	0.00621999	0.0315801
3939606	5453.18	4246.83	0.719663	-0.474607	0.0075026	0.0344316
1707205	2247.51	1753.38	0.719188	-0.475559	0.0472	0.106876
2005903	782.935	611.876	0.718972	-0.475992	0.080756	0.154171
473211	919.696	717.427	0.716191	-0.481584	0.0251938	0.071545
4052602	18.1601	13.058	0.715682	-0.48261	0.284895	0.581952
2763088	1024.35	790.062	0.715321	-0.483337	0.0828237	0.156513
1956680	43.2145	34.0126	0.715017	-0.483951	0.254406	0.550817
528011	2728.86	2110.39	0.714232	-0.485536	0.000281842	0.0096578
1297682	1704.73	1314.02	0.71411	-0.485782	0.0152217	0.055489
1877119	180.145	138.91	0.71397	-0.486064	0.199781	0.271536
1970226	1713.87	1321.94	0.713788	-0.486433	0.00852416	0.0380993
2587533	7.86479	4.77757	0.713235	-0.487551	0.397207	0.676518
2922339	1529.91	1181.14	0.712256	-0.489531	0.0342614	0.0890433
1556963	559.27	430.651	0.712115	-0.489818	0.0959457	0.169356
4260926	2197.68	1567.35	0.711611	-0.490838	0.00156504	0.0614298
2366068	1434.73	1084.65	0.709621	-0.49488	0.0690341	0.137963
2623071	443.344	333.65	0.708418	-0.497328	0.210827	0.278574
3162583	2328.36	1780.4	0.707353	-0.499498	0.00294848	0.0201071
995166	39.2619	28.865	0.706047	-0.502163	0.125995	0.398031
1613115	440.032	311.105	0.705282	-0.503728	0.026019	0.215592
2619670	434.412	327.883	0.705089	-0.504123	0.0990067	0.171902
1133813	2451.54	1734.58	0.703384	-0.507615	0.00392122	0.0879112
3883460	919.724	696.033	0.701588	-0.511304	0.0919481	0.166413
4275006	5.19608	3.43307	0.701296	-0.511905	0.304317	0.600854
2015880	2144.85	1606.5	0.701131	-0.512245	0.0850806	0.157875
4318484	254.952	201.478	0.701041	-0.512429	0.131832	0.201672
1442058	270.131	205.794	0.700959	-0.512598	0.0435904	0.100925
4171852	1472.25	1117.04	0.699789	-0.515007	0.0524985	0.11434
849991	2841.93	2147.65	0.698911	-0.516819	0.00268066	0.019159
3745634	1180.13	861.05	0.698416	-0.517842	0.139898	0.20759
374299	1006.54	762.269	0.698086	-0.518524	0.0415327	0.0979258
2597183	2403.71	1816.39	0.697331	-0.520084	0.0126816	0.0493813
881051	547.399	407.26	0.694521	-0.525909	0.0261223	0.0737739
4277048	461.498	349.055	0.691612	-0.531966	0.00666028	0.0322961
2236770	1433.39	1072.45	0.689444	-0.536495	0.0214543	0.064191
3064797	977.148	724.239	0.689105	-0.537204	0.0265738	0.074639
3740838	3.07962	1.74073	0.688452	-0.538572	0.489884	0.737381
2258319	1490.15	1340.32	0.686771	-0.5421	0.360506	0.417343
3543789	571.211	429.483	0.685421	-0.544938	0.111623	0.18272
1141806	1069.94	801.25	0.684271	-0.54736	0.0612742	0.12598
1072544	2209.02	1620.21	0.682229	-0.551672	0.0302979	0.0802738
2416050	417.772	294.549	0.67971	-0.557008	0.0644319	0.299898
470487	1228.44	913.179	0.67965	-0.557137	0.0130318	0.0503636
852168	3568.25	2475.89	0.677701	-0.56128	0.0576029	0.299898
2081254	15.667	9.95594	0.677611	-0.561472	0.32269	0.612758
3043076	217.727	162.917	0.676513	-0.563811	0.202886	0.273096
3787079	860.05	631.302	0.675998	-0.56491	0.00436118	0.0263723
3776047	2501.12	1836.54	0.674549	-0.568006	0.000756326	0.0122481
2089707	1569.85	1139.36	0.670411	-0.576883	0.00739332	0.0344316
2321887	286.38	211.919	0.670224	-0.577285	0.0243125	0.0706024
1572668	22044	16024.3	0.668424	-0.581165	0.000619193	0.012241
3099771	304.598	220.763	0.668362	-0.581297	0.011986	0.0481313
597986	3156.61	2092.85	0.662653	-0.593674	0.000570442	0.0362731
2760896	999.332	712.137	0.659782	-0.599938	0.00253359	0.0191509
855772	4.61217	2.68442	0.659197	-0.601219	0.429066	0.696073
1841364	879.783	627.546	0.65767	-0.604564	0.00697158	0.0334896
2629635	6.88144	4.23469	0.656712	-0.606667	0.0978494	0.353622
850272	6243.38	4484.37	0.65594	-0.608365	0.00282994	0.0196566
1763214	66.2607	46.2443	0.655549	-0.609224	0.151056	0.421622
741134	2640.46	1787.76	0.654584	-0.61135	0.0653484	0.299898
2992253	155.362	110.206	0.652542	-0.615857	0.0297337	0.0800448
906130	17.1912	11.6651	0.65208	-0.61688	0.194574	0.474443
831572	999.844	698.129	0.649688	-0.622181	0.0300486	0.0800448
1917706	1129.44	793.797	0.648938	-0.623847	0.024501	0.07075
1602454	941.076	662.089	0.64868	-0.624422	0.00367173	0.0230155
965200	297.391	206.683	0.648637	-0.624518	0.126715	0.398494
2644095	771.554	543.377	0.648083	-0.62575	0.0367525	0.0921502
2217380	1242.63	855.918	0.642933	-0.637261	0.0775974	0.149411
2126698	16750.4	11628.3	0.641732	-0.639956	0.00420549	0.0257336
565267	1458.68	1012.59	0.640969	-0.641673	0.00146062	0.0150041
4368254	4.92925	3.44379	0.640806	-0.64204	0.311743	0.60794
1387152	1221.65	870.165	0.639323	-0.645383	0.205151	0.273519
4121427	1100.38	763.453	0.638859	-0.646431	0.00180597	0.0159374
4130803	375.315	262.062	0.638851	-0.646449	0.0930543	0.16738
1036878	1358.57	932.104	0.637386	-0.64976	0.0292999	0.0800448
3828572	948.304	653.208	0.635441	-0.654171	0.000256543	0.00941879
3911496	1192.76	815.569	0.632504	-0.660853	0.00405422	0.0251068
1912693	20.3506	11.7028	0.6303	-0.66589	0.268435	0.574038
1163420	60.2393	36.982	0.627719	-0.671809	0.0618186	0.299898
2625845	7.86639	5.76351	0.627004	-0.673454	0.404716	0.678911
3755636	679.563	462.966	0.625213	-0.67758	0.0454429	0.103996
137349	6692.3	4516.08	0.622081	-0.684826	0.00139338	0.0146163
661116	2142.97	1428.01	0.619719	-0.690314	0.0351127	0.0906931
1694562	4521.92	3098.76	0.619389	-0.691083	0.00911658	0.0403959
2144465	35.4145	23.1422	0.617829	-0.69472	0.163611	0.433489
83365	823.673	546.08	0.617721	-0.694974	0.0109652	0.0451472
3954850	3993.18	2662.48	0.614729	-0.701978	0.000154273	0.00928763
1520776	37.5206	24.9053	0.609074	-0.715311	0.286881	0.581952
518722	1175.7	777.279	0.607533	-0.718965	0.00530364	0.0286955
1706190	2.43354	1.24469	0.605096	-0.724764	0.123544	0.392303
1162608	1549.22	998.259	0.604641	-0.72585	0.0655176	0.299898
412345	3275.7	2155.32	0.602442	-0.731105	0.00229037	0.0182367
2164617	4551.17	2953.21	0.599365	-0.738493	0.00151871	0.0150041
2071481	3561.59	2318.87	0.598994	-0.739385	0.00455201	0.0268935
2223316	911.296	587.53	0.596522	-0.745354	0.0235106	0.0690541
743892	6062.04	3915.08	0.596232	-0.746055	0.000882109	0.0122481
2799364	2153.27	1405.66	0.595583	-0.747625	0.0179464	0.0595126
4017382	2763.41	1775.41	0.593828	-0.751884	0.0033855	0.0219218
544690	4884.67	3157.27	0.593524	-0.752622	0.000807682	0.0122481
57027	2053.36	1318.74	0.592871	-0.75421	9.75e-06	0.0028496
1961135	1910.23	1147.25	0.591666	-0.757145	0.00101555	0.0504148
3953493	507.746	325.262	0.590338	-0.760387	0.0101762	0.0435882
3780915	4778.84	3047.19	0.589036	-0.763572	0.00114039	0.0137751
3752227	831.991	536.204	0.588633	-0.764559	0.0157812	0.0571234
2095034	1336.17	793.238	0.586396	-0.770053	0.00209792	0.069431
1751012	1908.8	1133.02	0.584762	-0.774079	0.00459282	0.0928893
2542587	487.583	313.304	0.583441	-0.777341	0.0144888	0.0539656
3857480	1189.01	755.094	0.583395	-0.777454	0.00182939	0.0159374
1194863	1240.72	788.299	0.581318	-0.7826	0.000829257	0.0122481
3033472	3824.08	2422.42	0.579927	-0.786056	0.00262491	0.019159
2815878	7033.98	4445.64	0.579667	-0.786705	0.000392464	0.0105638
306447	1912.03	1182.88	0.574994	-0.798382	0.00304033	0.0201071
4172093	4130.08	2575.01	0.574047	-0.80076	0.000466969	0.0109101
3681027	540.853	343.898	0.573931	-0.80105	0.049908	0.110098
2496685	47.124	29.0303	0.572401	-0.804902	0.0536922	0.116446
2497030	1034.23	639.552	0.570777	-0.809001	0.00213377	0.0174089
1377228	498.522	305.468	0.568997	-0.813507	0.0640174	0.299898
2988925	441.933	267.364	0.56385	-0.826616	0.0198873	0.0629637
2179058	1449.58	880.906	0.563736	-0.826907	0.0149642	0.05494
1165977	4352.81	2647.11	0.562761	-0.829405	0.000862492	0.0122481
3897747	3660.73	2214.49	0.554465	-0.850831	0.00168021	0.0157262
3010506	5.86235	3.57971	0.553918	-0.852254	0.302067	0.599819
1737837	337.033	203.271	0.546525	-0.87164	0.0684685	0.137472
339195	2.16672	0.996667	0.543664	-0.879212	0.0582266	0.299898
1078042	1072.79	623.808	0.537487	-0.895698	0.000334303	0.0101077
22200	141.168	100.999	0.532546	-0.909023	0.258983	0.319994
3075215	67.5001	39.6155	0.529682	-0.916801	0.0576059	0.299898
2133013	937.941	532.567	0.524348	-0.931402	0.00730794	0.0344316
3471074	125.037	74.2853	0.52324	-0.934454	0.0705092	0.139391
2075367	81.9459	50.0505	0.52178	-0.938486	0.238288	0.301111
3444417	4628.94	2644.78	0.520947	-0.940791	0.00341195	0.0219218
3662309	3630.66	2030.42	0.518014	-0.948936	0.00123195	0.0137751
3069494	45.047	22.1395	0.51659	-0.952908	0.039786	0.259579
3475872	1059.86	581	0.504488	-0.987107	0.0012762	0.0137925
2538578	756.844	396.468	0.494839	-1.01497	0.021984	0.204672
4320034	166.999	83.4411	0.492026	-1.02319	0.0903755	0.164727
597570	135.2	67.0034	0.491749	-1.02401	0.00159099	0.0614298
3894594	609.523	344.581	0.488207	-1.03443	0.0318222	0.0838801
1363840	450.813	236.403	0.478235	-1.06421	0.0172927	0.0584979
2390225	258.923	115.84	0.476026	-1.07089	0.214574	0.281355
2999356	1858.04	833.453	0.467429	-1.09718	0.135489	0.203629
1631060	3320.84	1659.16	0.464962	-1.10481	0.00614582	0.0315801
1627471	3491.93	1701.63	0.454095	-1.13893	0.00465552	0.0271925
2307372	4233.68	2039.54	0.452534	-1.1439	0.0205891	0.0630109
173272	434.33	218.041	0.44898	-1.15528	0.00959398	0.0414395
3100529	107.688	59.1561	0.43942	-1.18633	0.0751515	0.146617
852789	5147.38	2363.12	0.432634	-1.20878	0.0145009	0.169709
728827	4.879	1.49271	0.402562	-1.31272	0.131203	0.408906
3178427	3758.36	1597.12	0.392454	-1.3494	0.00060745	0.012241
4182316	4778.39	1940.39	0.376971	-1.40747	0.000411041	0.0105638
2940997	8193.63	3215.89	0.368014	-1.44217	0.00236565	0.0184234
3635229	3709.74	1475.45	0.367118	-1.44569	1.11e-05	0.0028496
2664852	4.49612	0.996667	0.354324	-1.49686	0.155026	0.427523
2628430	11.7786	3.82472	0.297559	-1.74875	0.0530897	0.299898
3004201	699.727	174.021	0.229407	-2.12402	0.000893242	0.0122481
551129	9027.37	1651.41	0.165552	-2.59464	2.31e-05	0.00395356

## Sheet: SP_CIP_INH_input
Table S3. TnseqDiff results - Stationary phase CIP+INH/Input
TA site	Mean.Input	Mean.Output	FC	log2FC	p-value	p-adjusted value
4119	1259.08	2740.51	1.81839	0.862662	0.112599	0.143987
9101	17.4114	18.4878	1.00591	0.008495	0.979454	0.982256
10827	2230.84	1708.52	0.668404	-0.581208	0.0334288	0.0562556
11734	575.894	281.969	0.483113	-1.04957	0.000649939	0.00442337
22200	214.248	181.986	0.780643	-0.357264	0.433688	0.464985
25235	34.2692	13.6797	0.40739	-1.29552	0.00585133	0.0224141
25488	88.1236	79.6499	0.933491	-0.0992926	0.582165	0.699735
28993	501.39	309.006	0.612735	-0.706664	0.000687872	0.00454904
29653	53.8873	64.86	1.19557	0.257693	0.491352	0.625114
29758	947.484	786.632	0.831037	-0.267015	0.0290865	0.0755171
35552	1867.76	1746.25	0.93492	-0.0970847	0.0886305	0.176006
35892	3135.69	2654.77	0.743079	-0.428413	0.00299154	0.0109628
36173	9077.01	12253.5	1.18819	0.248762	0.12292	0.153281
37342	4275.25	3367.21	0.687647	-0.54026	0.0317767	0.0539996
48635	106.937	50.0942	0.46229	-1.11313	0.00232722	0.0105934
52778	1029.81	1116.98	1.07365	0.102519	0.260814	0.393184
56138	1045.72	1128.99	1.07607	0.105774	0.0833838	0.167484
57027	3855.52	3108.27	0.703881	-0.506597	0.0210429	0.0395029
68203	97.5779	106.776	1.0641	0.0896332	0.65284	0.755183
68718	6082.14	4530.18	0.651626	-0.617885	0.0021905	0.00981949
80328	20907.2	28858.2	1.21054	0.275655	0.0217288	0.0403535
81636	3828.36	2541.86	0.583869	-0.776283	0.000124618	0.00213926
83365	1755.62	1492.25	0.739569	-0.435244	0.064007	0.0929595
87087	8.71737	13.1989	1.55281	0.634886	0.19586	0.322295
96839	2618.81	2064.31	0.693489	-0.528055	0.0753427	0.105844
97841	1071.44	1243.28	1.17663	0.234664	0.107249	0.203744
103182	3767.83	5368.04	1.25307	0.325472	0.10172	0.133236
106598	108.295	119.733	1.10104	0.138872	0.199696	0.32631
114593	9431.31	12281.4	1.14087	0.19013	0.225538	0.258325
115865	12190.5	19611.5	1.4137	0.499472	0.00380785	0.0121478
116754	21549.7	32204	1.30611	0.385275	0.0229076	0.0419434
120902	5152.34	5233.53	1.01061	0.0152318	0.797056	0.860919
120902	3544.81	2246.83	0.562434	-0.830244	0.0222225	0.0411234
121352	147.809	74.1864	0.512653	-0.963945	0.0369234	0.09003
125231	496.666	195.42	0.391254	-1.35382	1.77e-05	0.000826485
137349	8875.45	7456.39	0.739032	-0.436292	0.00112019	0.00674052
140137	9466.43	14501.7	1.34002	0.422256	0.031534	0.053763
155080	4150.53	6315.32	1.34166	0.424018	0.00732478	0.0190444
165027	275.718	292.919	1.05677	0.079663	0.167644	0.288036
169249	192.068	173.551	0.900167	-0.151736	0.0782177	0.158929
170585	768.427	358.538	0.464722	-1.10556	0.000273564	0.00296218
171909	16571.7	23411	1.23582	0.305472	0.0794538	0.109013
172478	46.1097	45.7623	1.01138	0.0163246	0.932994	0.953395
172996	250.766	218.418	0.848195	-0.237532	0.286739	0.417888
173272	350.956	557.109	1.40241	0.487909	0.00661664	0.0179201
176360	8.39842	6.24	0.864853	-0.209473	0.783641	0.84987
178094	11259.9	16933.8	1.32137	0.402037	0.0139911	0.0291014
179898	2268.73	2326.31	1.02561	0.0364803	0.399691	0.529647
185977	539.788	608.825	1.13036	0.176779	0.0576416	0.125487
188678	1015.67	1710.09	1.69267	0.759296	0.000177248	0.00253573
188774	2125.24	4616.06	2.16806	1.1164	7.09e-08	4.97e-05
192548	635.488	307.926	0.484751	-1.04468	0.000223479	0.0027484
192973	1887.31	1698.15	0.79419	-0.332444	0.110041	0.141988
193624	1363.65	1511.7	1.10495	0.143975	0.0262252	0.0701674
194254	365.208	440.32	1.19579	0.257965	0.0373372	0.0902531
201398	113.184	305.807	2.82467	1.49808	0.000722819	0.00457538
201967	1628.03	7391.9	4.00632	2.00228	5.32e-05	0.00191264
203040	531.347	1260.26	2.393	1.25882	0.000426156	0.0035695
203224	1056.88	2352.73	2.22458	1.15353	8.4e-05	0.00176752
205440	256.663	589.953	2.30172	1.20271	0.000141029	0.00214915
212680	1736.2	820.001	0.470278	-1.08841	0.000722764	0.00457538
216747	1594.95	1616.02	1.01404	0.020111	0.728669	0.81597
217854	875.618	1099.25	1.2679	0.342445	0.0575169	0.125487
222053	3437.41	2207.31	0.562987	-0.828828	0.00132808	0.00742585
223427	14553.3	22394.4	1.35661	0.440007	0.00719256	0.0188166
223664	1063.32	940.936	0.75871	-0.39838	0.201527	0.233395
226628	541.501	227.019	0.42011	-1.25116	3.95e-05	0.00115394
229774	125.376	60.3338	0.471256	-1.08542	0.00222059	0.010241
229774	2.57649	20.9492	5.81925	2.54083	0.0512699	0.0781828
231081	16093.1	25544.7	1.39546	0.480742	0.000807855	0.00591668
231385	12605.8	20162.6	1.41023	0.495928	0.000903118	0.00605967
251050	88.2479	72.8623	0.803381	-0.315845	0.140951	0.249512
251799	170.497	115.266	0.571981	-0.805961	0.0338334	0.0565703
252526	25.6298	24.3774	0.925772	-0.111271	0.57954	0.699735
257847	13255.1	22964.9	1.521	0.605022	0.00110975	0.00674052
274022	16561.9	21856.9	1.16504	0.220382	0.150302	0.181287
275407	388.541	415.768	1.07401	0.103011	0.387831	0.517703
275941	88.8543	125.088	1.38057	0.465265	0.0232613	0.0634482
276518	479.844	218.619	0.444836	-1.16865	0.00150487	0.00753509
280014	1638.71	2089.23	1.27208	0.347188	0.0047656	0.0194226
290267	1374.98	2194.51	1.59165	0.670525	0.000588668	0.00425032
291393	18317.5	34577.3	1.66242	0.733283	0.000908999	0.00605967
293614	1346	1052.08	0.777533	-0.363023	0.0121694	0.0381316
293644	1753.15	761.641	0.429599	-1.21894	0.000301659	0.00315616
293845	392.077	344.178	0.872249	-0.197188	0.183807	0.306786
294568	5631.35	2654.62	0.466835	-1.09902	0.000285376	0.00303103
301401	7695.65	4688.8	0.533161	-0.907358	0.00114895	0.00674052
305178	1774.75	1155.92	0.575303	-0.797606	0.0228642	0.0419434
306447	3278.69	2603.84	0.691576	-0.532041	0.0439906	0.0693185
311576	2398.49	2015.48	0.738064	-0.438183	0.0995495	0.131719
315224	17444.2	20975.5	1.05262	0.0739896	0.546281	0.572714
316865	1065.01	716.538	0.595283	-0.748352	0.118614	0.149707
322627	1426.84	1133.52	0.68004	-0.556308	0.0982847	0.130711
324385	1753.59	1535.09	0.873963	-0.194356	0.0148457	0.0444735
327317	1543.94	1718.73	1.10711	0.146797	0.101827	0.19664
327763	260.247	354.03	1.36458	0.448457	0.000584268	0.00425032
328832	141.691	190.089	1.34967	0.432606	0.008218	0.0289488
332328	191.21	223.058	1.15801	0.211649	0.0443866	0.103618
335511	1135.43	1014.75	0.776963	-0.364082	0.139098	0.170592
335697	720.733	749.988	1.03012	0.0428129	0.566229	0.689109
339401	1142.91	995.317	0.753719	-0.407902	0.16562	0.195733
357646	933.108	427.119	0.457947	-1.12675	8.92e-05	0.0017875
361099	2437.33	1687.97	0.604188	-0.726929	0.017987	0.0352752
363768	351.464	389.59	1.11831	0.161324	0.185776	0.3086
363822	203.049	235.998	1.14381	0.19385	0.234773	0.367357
365549	8993.14	13314.9	1.29985	0.378349	0.0233758	0.0425273
367338	9484.23	16385.2	1.52195	0.605921	5.89e-05	0.00191264
369097	36.6346	15.8183	0.422854	-1.24177	0.00680184	0.025228
370738	74.6017	84.719	1.14599	0.196593	0.220746	0.353264
373039	119.178	64.4625	0.536947	-0.89715	0.00020416	0.0026503
373687	1634.44	1050.46	0.562321	-0.830534	0.00334832	0.0112978
374299	1913.81	1843.14	0.831768	-0.265747	0.300882	0.332891
374977	673.467	483.238	0.627811	-0.671597	0.00539101	0.015749
376116	1398.18	1683.19	1.00756	0.0108609	0.980777	0.980777
377477	728.564	883.309	1.22623	0.294227	0.0467881	0.106144
383081	5918.25	16114.8	2.39166	1.25801	0.000112975	0.00213926
383775	9894.36	14026.8	1.24585	0.31713	0.00748315	0.0193594
385588	1606.31	1873.6	1.02266	0.0323217	0.924163	0.929842
386195	180.84	221.743	1.2204	0.287357	0.0019278	0.00931994
392541	563.516	447.321	0.673075	-0.571161	0.108028	0.139738
395662	1834.37	1507.11	0.723826	-0.466286	0.0779668	0.107609
401534	4689.59	7412.86	1.39073	0.475843	0.000205371	0.00266982
412345	6072.19	5205.33	0.755837	-0.403853	0.0819771	0.111885
415544	1595.65	1762.53	1.09955	0.136915	0.0296758	0.0763758
416037	178.402	160.113	0.908928	-0.137762	0.265999	0.396735
416556	576.045	500.81	0.869166	-0.202296	0.0327487	0.0819888
425097	94.4926	51.1164	0.525701	-0.927686	0.0268266	0.0712328
426518	13751.3	19947.8	1.27556	0.351136	0.0449229	0.0703611
426801	613.961	739.498	1.20112	0.264374	0.011822	0.0376693
427949	219.314	207.091	0.959757	-0.0592584	0.70231	0.792784
428341	20638.4	29062.5	1.2388	0.308941	0.0321824	0.0544146
428379	1123.36	1150.18	1.01976	0.0282364	0.745318	0.825348
429069	278.899	295.207	1.05502	0.0772734	0.530563	0.657111
431448	3630.93	4026.71	1.10237	0.140602	0.168938	0.288844
432780	79.5201	117.712	1.46509	0.55099	0.00433682	0.017883
432795	277.238	161.184	0.578999	-0.788368	0.00258691	0.0116245
434404	131.778	55.7411	0.415092	-1.2685	0.00545828	0.0210234
443482	24.6961	29.0111	1.13676	0.184925	0.503452	0.633609
452822	55.3124	46.0307	0.812339	-0.299845	0.131785	0.239668
453543	402.419	179.468	0.443638	-1.17255	3.66e-05	0.00111455
462766	29.6963	31.0178	1.08877	0.122698	0.494607	0.628115
464404	3.72864	3.69484	1.08295	0.114962	0.878286	0.918924
467144	2898.12	1879.02	0.633532	-0.65851	0.0355444	0.0880447
470487	2330.45	1726.07	0.650658	-0.620029	0.00526347	0.0155512
472897	2335.03	1872.42	0.706552	-0.501132	0.0553145	0.0826538
473030	6271.19	8905.75	1.24718	0.318665	0.0428181	0.0680899
473211	1892.42	1256.05	0.584806	-0.77397	0.00020241	0.00266982
475940	14264.4	26149.7	1.60658	0.683994	0.00194051	0.00917334
481556	18720.6	29024.1	1.35615	0.439517	0.0307016	0.0526891
483879	192.784	179.148	0.915047	-0.128082	0.322127	0.454348
485994	78.5799	80.4538	1.0231	0.0329451	0.782397	0.84987
486080	9732.2	15545.9	1.4047	0.490266	0.00947357	0.0225975
486756	255.845	280.213	1.11001	0.15057	0.364424	0.497007
502018	343.958	317.535	0.914166	-0.129472	0.49907	0.630357
505115	19.2568	15.6865	0.815849	-0.293626	0.649756	0.753961
518722	2345.06	2023.55	0.729905	-0.454219	0.170475	0.200106
520139	791.519	460.957	0.579213	-0.787835	7.26e-05	0.00164212
528011	4056.89	4604.93	0.993762	-0.0090278	0.924478	0.929842
529886	317.853	161.579	0.503163	-0.990903	0.000271331	0.00296218
530040	1050.17	746.158	0.6258	-0.676225	0.000294746	0.00322159
535951	490.568	214.991	0.435354	-1.19974	0.000239285	0.00284304
539305	4715.84	3442.38	0.642298	-0.638685	4.07e-05	0.00191264
540688	80.2345	107.187	1.34619	0.428879	0.123356	0.227559
541168	31.1402	43.2053	1.21047	0.275573	0.273589	0.308603
541978	777.525	824.136	1.04978	0.0700835	0.571268	0.693049
542160	3946.5	8897.03	1.98096	0.9862	0.00013885	0.00225631
543244	1283.66	1800.62	1.15458	0.207363	0.601926	0.621035
544690	8073.64	5681.48	0.616431	-0.697988	0.00240662	0.0103425
544814	267.863	303.265	1.13308	0.180244	0.0738971	0.15326
548407	12.8081	15.6742	1.2679	0.342438	0.382576	0.511806
551129	7391.6	4345.07	0.508233	-0.976438	0.00271835	0.0104783
558935	49.2804	49.8195	1.01967	0.0280991	0.896052	0.930554
561714	5147.23	3443.27	0.587272	-0.767898	0.00410414	0.0128179
562324	14700.5	23685.1	1.40224	0.487729	0.0215893	0.0402382
563531	414.063	465.895	1.12231	0.166471	0.00592369	0.022446
563840	572.998	676.95	1.1842	0.243916	0.0516788	0.116112
564035	250.727	296.89	1.17603	0.233929	0.0403467	0.0962009
565267	3212.56	4672.19	1.24888	0.32064	0.23047	0.262816
567487	187.158	126.675	0.67236	-0.572695	0.0977038	0.192225
568127	1093.34	860.071	0.694101	-0.526782	0.0364171	0.0599268
574515	207.824	80.8875	0.389563	-1.36007	4.66e-05	0.00130771
575051	1427.34	1492.71	1.04032	0.057028	0.756471	0.833783
576394	3385.92	5708.25	1.67645	0.74541	0.00107894	0.00610211
579910	3.65383	1.12544	0.513519	-0.961511	0.247002	0.383921
582591	15.5029	10.3535	0.807842	-0.307854	0.632144	0.742703
593054	60.9515	75.3725	1.245	0.316145	0.0543078	0.120857
595235	1062.2	1142.26	0.944088	-0.0830073	0.591881	0.611885
595500	226.211	195.325	0.855372	-0.225377	0.340157	0.4733
596928	1210.42	1305.11	1.07486	0.104147	0.0315219	0.079485
597570	118.04	202.127	1.68898	0.756153	0.0038941	0.0163459
597986	2427.1	3628.34	1.48968	0.575005	6.98e-06	0.000750075
598303	3625.25	2021.52	0.492627	-1.02143	0.00094391	0.00605967
599316	1154	1284.19	1.10833	0.148383	0.0129434	0.0396216
600719	3076.03	2268.1	0.644856	-0.632951	0.00356219	0.0117237
601698	66.5687	72.4195	1.04877	0.0687013	0.818841	0.879031
609118	4649.89	7358.66	1.39199	0.477146	0.00064224	0.00495236
614583	2975.56	1916.79	0.563002	-0.828788	0.00331647	0.0112978
623870	608.795	712.34	1.17074	0.22742	0.00354613	0.0152505
625540	7610.05	12107.9	1.40332	0.488846	0.00532441	0.0156423
625870	5.18317	5.60579	0.943442	-0.0839935	0.894482	0.903166
633630	808.621	871.24	1.07362	0.102483	0.354541	0.488278
655699	163.404	60.3096	0.367755	-1.44318	0.000195209	0.00263157
655780	70.8858	30.4521	0.403031	-1.31104	0.0183804	0.0530232
658617	16924	27679	1.43528	0.521331	0.00209824	0.00957094
659040	507.57	532.127	1.03625	0.0513699	0.722332	0.811608
661116	3442.67	2808.76	0.716173	-0.481619	0.0115712	0.0260477
667114	29.3532	31.8688	1.11769	0.160521	0.597223	0.71053
669151	211.453	203.67	0.952063	-0.0708716	0.582946	0.699735
670832	13659.3	20715.7	1.33031	0.411766	0.0168613	0.0335933
670841	284.181	385.107	1.33893	0.421076	0.020608	0.0582508
671567	287.155	306.837	1.0653	0.0912557	0.0280045	0.0735248
678824	1947.9	1006.62	0.511198	-0.968047	0.00068675	0.00454904
681905	38.1399	16.0186	0.426629	-1.22894	0.0102388	0.0336968
684232	1538.18	1527.39	0.994876	-0.00741111	0.884231	0.922429
688960	1789.36	1832.56	1.02004	0.0286299	0.673732	0.77045
693172	1876.48	695.685	0.320101	-1.6434	0.000943304	0.00605967
702034	13959.3	18754.2	1.18695	0.247264	0.103465	0.134842
704761	727.883	839.029	1.14858	0.199849	0.0100639	0.0332774
713497	892.146	452.498	0.501976	-0.994311	0.00696983	0.025715
718684	18306.6	26062	1.2661	0.340395	0.0782234	0.107609
728827	3.84549	3.15787	0.633802	-0.657897	0.431728	0.563578
732744	4.77605	4.95222	1.05908	0.0828067	0.852446	0.904831
741134	2008.08	1552.82	0.771794	-0.373712	1.02e-05	0.000750075
742056	434.04	493.322	1.14489	0.195212	0.182352	0.305811
743892	9921.68	8938.88	0.791997	-0.336433	0.00321407	0.0111421
751298	113.359	104.776	0.91122	-0.134129	0.48608	0.619531
752504	761.329	426.928	0.555503	-0.848134	0.000470778	0.00379328
752746	991.837	1148.44	1.14855	0.19982	0.0371175	0.0900325
753609	192.392	230.859	1.22392	0.291512	0.141965	0.250043
754229	1444.16	1606.13	1.1117	0.152768	0.0414354	0.0971446
756439	22.5781	4.06341	0.175235	-2.51264	0.0179489	0.0519925
756810	10.7837	6.50233	0.539994	-0.888983	0.209832	0.340491
758401	3286.87	3420.4	1.03812	0.0539735	0.0297651	0.0763758
760335	17885.7	30313.9	1.49076	0.57605	2.94e-05	0.00164139
769424	2913.92	2445.81	0.733874	-0.446396	0.0198819	0.0380094
769924	7964.27	14489.7	1.58703	0.666333	0.0119991	0.0264387
781295	805.382	891.015	1.0836	0.115838	0.477734	0.613354
782053	790.562	813.404	1.02667	0.0379675	0.399096	0.529647
797906	17.1178	30.9283	1.74051	0.799509	0.063829	0.13564
808686	332.32	217.507	0.608971	-0.715555	0.150966	0.181299
812081	594.84	775.701	1.2949	0.372838	0.00129151	0.00680712
821240	22600.6	32600.8	1.25546	0.328217	0.118608	0.149707
821359	1481.66	804.488	0.484884	-1.04429	0.0180768	0.0352752
821961	4015.74	4042.39	1.00116	0.00166821	0.973374	0.979129
830825	12380	20693.6	1.47031	0.556121	0.00147797	0.00768544
831572	1790.47	1501.99	0.737023	-0.440219	0.00549732	0.0158812
840317	1669.48	1832.82	1.10011	0.137647	0.228604	0.361741
841641	494.321	201.188	0.407714	-1.29437	6.92e-06	0.000750075
841924	523.102	255.569	0.489186	-1.03154	0.000676697	0.00454904
843956	3377.57	2834.73	0.737972	-0.438363	0.00601811	0.016796
849991	4323.5	3995.28	0.80699	-0.309377	0.107606	0.13954
850272	6971.88	9863.62	1.24534	0.316539	0.0304227	0.0523834
850313	67.2089	76.818	1.11899	0.1622	0.31509	0.447121
851862	137.678	527.457	3.73995	1.90302	0.000479053	0.00380384
851951	7328.46	6923.95	0.820204	-0.285945	0.121638	0.15219
852168	309.618	520.113	1.6451	0.718175	0.0455884	0.104779
852235	8101.03	6844.8	0.740352	-0.433717	0.014434	0.0296388
852789	830.861	663.329	0.789096	-0.341728	0.0982874	0.192225
854736	157.736	151.308	0.986141	-0.0201335	0.899615	0.931507
855772	10.9416	5.14487	0.432416	-1.20951	0.0809478	0.163529
863204	22602.8	33269.5	1.29862	0.376982	0.0292908	0.0512835
868408	11718.4	17118.9	1.28896	0.366208	0.00888668	0.021444
878246	4654.05	3179.32	0.600339	-0.736152	0.00171288	0.00864757
881051	1028.93	853.237	0.730995	-0.452068	0.0150644	0.0304806
886303	82.0632	35.6243	0.447804	-1.15906	0.0115209	0.0368942
888916	181.945	184.332	1.00632	0.00909246	0.917032	0.943724
906130	12.4165	11.9096	0.911017	-0.13445	0.809327	0.871171
914336	1013.26	1195.04	1.1733	0.230571	0.00590128	0.022446
915926	8110.71	11273.3	1.23074	0.299522	0.157277	0.187457
919634	7250.21	2974.95	0.406268	-1.2995	0.00010081	0.00182267
920403	1051.22	1206.71	1.15	0.201631	0.0193988	0.0552788
930015	647.359	286.113	0.441382	-1.1799	1.11e-05	0.000750075
938003	759.807	826.454	1.07759	0.10781	0.257358	0.38965
939677	3630.19	2981.48	0.723452	-0.46703	0.0100119	0.0234514
955783	1257.66	726.035	0.506988	-0.979976	7.43e-05	0.00196134
963005	986.767	410.727	0.41571	-1.26635	0.000414488	0.0035695
964672	921.757	1041.77	1.13111	0.177735	0.0587608	0.127134
965200	249.118	269.175	1.064	0.0894996	0.534035	0.659082
968129	882.149	1035.46	1.17416	0.231631	0.0676393	0.142388
977890	518.164	612.179	1.17449	0.232029	0.117021	0.21759
985782	1908.45	1105.7	0.507003	-0.979934	0.00119886	0.00692676
988363	291.726	120.078	0.403713	-1.3086	0.0011742	0.00628331
991144	4023.01	3028.47	0.66409	-0.59055	0.00304021	0.0109628
995166	30.6228	44.8113	1.45138	0.537423	0.0215036	0.060296
999937	2255.46	1935.18	0.752623	-0.410001	0.00999469	0.0234514
1004302	292.643	93.6684	0.268566	-1.89665	0.00244407	0.0103441
1006455	23143.7	37598.7	1.41788	0.503734	0.013488	0.0285113
1013510	115.326	49.1615	0.434132	-1.2038	0.00791945	0.0284711
1014032	228.388	103.138	0.454507	-1.13763	0.00114229	0.00622207
1015027	345.466	142.163	0.41068	-1.28391	0.00115428	0.00622426
1017467	1117.29	1187.64	0.921333	-0.118205	0.498595	0.524837
1023741	9982.79	15962.9	1.40256	0.488063	0.0248488	0.0444034
1027769	13699.6	19394.7	1.24454	0.315608	0.00952719	0.0226216
1028483	195.455	232.79	1.19291	0.254485	0.0113276	0.0367622
1035840	1272.25	903.715	0.624007	-0.680367	0.00145069	0.00764672
1036872	385.613	427.605	1.10606	0.145428	0.00815547	0.0289488
1036878	2507.72	1637.03	0.57202	-0.805861	0.00192329	0.00917334
1037091	3057.13	1686.53	0.484284	-1.04608	0.000260835	0.00315429
1037367	2772.22	2250.86	0.802091	-0.318162	0.0410193	0.0970244
1040856	1173.54	1350.29	1.14779	0.198857	0.000808336	0.00486511
1049760	483.93	226.738	0.464959	-1.10483	2.94e-05	0.00102876
1054817	7506.5	12825.4	1.50377	0.58858	2.12e-05	0.00157711
1058546	353.89	438.898	1.24235	0.313072	0.0738347	0.15326
1059047	2592.8	7019.68	2.32951	1.22003	0.00754085	0.0193906
1061594	12.5492	6.05792	0.407613	-1.29473	0.272673	0.403258
1064026	16.3239	10.8297	0.738002	-0.438303	0.370149	0.501045
1065697	13797.6	5360.4	0.323394	-1.62863	0.00492841	0.014987
1072532	24501.4	40709.3	1.46341	0.549329	0.00674253	0.0181664
1072544	4839.31	3203.81	0.582054	-0.780774	0.00263044	0.0104783
1073670	185.208	175.778	0.943213	-0.084345	0.230798	0.364391
1077726	1561.08	1486.56	0.742787	-0.428979	0.384698	0.41589
1078042	1660.38	1692.51	0.899371	-0.153011	0.284324	0.317954
1089398	2732.74	2355.73	0.754335	-0.406723	0.0127083	0.0273246
1092715	1265.09	1284.09	1.02335	0.0333032	0.72829	0.81597
1095247	303.414	344.929	1.14813	0.199283	0.224239	0.356444
1095948	2526.89	3172.47	1.10509	0.144159	0.0148867	0.0302386
1098309	1689.9	1546.43	0.914344	-0.129191	0.0660014	0.139358
1098309	90.8632	123.225	1.1728	0.229959	0.296594	0.329548
1100495	20.1316	31.1498	1.50437	0.589155	0.0121505	0.0381316
1103094	473.652	236.129	0.443903	-1.17168	0.0559362	0.0833313
1106546	43.6486	49.8288	1.11908	0.162307	0.475473	0.611571
1107547	1701.81	825.781	0.484735	-1.04473	0.000157237	0.00229632
1111837	38.6451	20.4885	0.546337	-0.872137	0.104438	0.20003
1112472	587.935	579.22	0.971784	-0.0412917	0.7607	0.835816
1115909	362.753	375.272	1.02162	0.0308621	0.77144	0.843649
1122067	814.969	864.299	1.04799	0.0676226	0.637713	0.745061
1122411	779.914	319.112	0.344515	-1.53736	0.00546606	0.015879
1130322	1059.93	985.553	0.925128	-0.112275	0.16629	0.286411
1133813	1637.38	1461.18	0.88633	-0.174085	0.0365443	0.0898861
1141806	2589.68	1941.97	0.658256	-0.603279	0.0719237	0.101398
1143465	9255.07	8861.44	0.844385	-0.244028	0.0798479	0.109266
1149362	13232.6	27992.6	1.8691	0.902346	0.000370947	0.0037483
1151293	4991.5	4061.07	0.715363	-0.483252	0.00186743	0.00913028
1156869	208.061	303.159	1.44378	0.529849	0.00206076	0.00969525
1162608	1162.95	503.467	0.425738	-1.23196	0.000770598	0.00469729
1163420	52.2754	67.8629	1.30524	0.384319	0.178004	0.301403
1165977	6827.56	6551.33	0.84413	-0.244463	0.00189222	0.00913028
1169864	2304.22	1886.84	0.713986	-0.486032	0.0516599	0.0785473
1170253	4173.89	3521.63	0.736846	-0.440564	0.0424764	0.0680899
1180328	2543.75	1868.01	0.649612	-0.62235	0.00276447	0.0104783
1194863	3720.38	4610.48	1.06072	0.0850501	0.750411	0.765124
1195380	207.408	293.744	1.39655	0.481866	0.0092582	0.0315048
1196451	3619.92	3726.83	1.01853	0.0264859	0.871784	0.913483
1200116	150.971	65.7138	0.427545	-1.22585	0.00140628	0.00714351
1201445	765.633	1004.89	1.30413	0.383087	0.000320021	0.00318234
1211240	841.868	471.363	0.55412	-0.85173	0.00808159	0.0289041
1229172	584.326	288.435	0.489023	-1.03202	0.000769718	0.00469729
1231242	8915.35	9185.12	1.02691	0.0383142	0.427469	0.560105
1239115	1029.13	701.07	0.600388	-0.736032	0.000536949	0.00457727
1249419	82.057	154.117	1.82321	0.866482	0.0133039	0.040548
1264437	1657.09	1730.96	1.04115	0.0581762	0.523835	0.651078
1265495	1274.99	1425.93	1.10729	0.147038	0.138522	0.246456
1268938	845.287	337.195	0.397368	-1.33145	1.47e-05	0.000750075
1269339	32410	47568.8	1.29062	0.368067	0.000874083	0.00605967
1269746	804.625	805.285	1.02353	0.0335595	0.852796	0.904831
1274481	1366.92	936.054	0.593321	-0.753115	0.00876587	0.0213002
1274483	292.134	287.548	0.970869	-0.0426522	0.731789	0.817046
1278876	16.543	23.1458	1.37956	0.464207	0.142372	0.250132
1286830	639.125	696.057	1.08478	0.1174	0.291714	0.424075
1288683	5.14975	2.96377	0.659774	-0.599956	0.222408	0.354337
1293897	199.323	86.9879	0.43075	-1.21508	0.00132171	0.0068631
1294457	1663.18	3735.61	1.97476	0.981675	0.00371808	0.0120087
1297682	3556.62	2220.62	0.544394	-0.877278	0.0084753	0.0207885
1299975	2056.81	2197.75	1.06394	0.0894196	0.154672	0.269714
1300484	5509.31	5111.08	0.927072	-0.109247	0.172499	0.293499
1301812	201.256	219.186	1.09878	0.135899	0.251769	0.387173
1304721	16.0377	17.4262	1.04461	0.0629613	0.865391	0.912215
1321796	91.1984	37.0621	0.403837	-1.30815	0.00724207	0.0264411
1322553	1721.13	1798.88	1.03963	0.0560676	0.496894	0.6289
1329789	947.698	1126.99	1.1834	0.242943	0.00647978	0.0242905
1332121	331.933	268.774	0.700489	-0.513565	0.276012	0.310662
1337068	12191.9	18026.4	1.30058	0.379151	0.00359203	0.0117475
1339142	756.698	668.76	0.773734	-0.37009	0.066726	0.096115
1349558	5990.3	8114.11	1.35813	0.441622	0.000878604	0.00517564
1349581	1605.19	1946.34	1.20931	0.274181	0.00818602	0.0289488
1349602	1.02639	23.9198	10.5381	3.39754	0.0615382	0.0898873
1353017	501.438	960.736	1.9183	0.939831	4.96e-06	0.000750075
1354715	14437.6	28998.7	1.74425	0.802603	0.0122272	0.026636
1358267	342.55	140.231	0.405751	-1.30133	0.000396056	0.00355943
1361323	99.3896	113.609	1.15363	0.206182	0.316283	0.447908
1363840	1099.24	647.953	0.517144	-0.951362	0.000569827	0.00467122
1368006	157.798	205.218	1.33347	0.415189	0.0466477	0.106144
1368647	1381.52	1177.76	0.842469	-0.247304	0.132313	0.239668
1372603	179.515	125.989	0.706245	-0.501759	0.0263348	0.0701928
1372751	2134.59	2082.18	0.970138	-0.0437379	0.49702	0.6289
1377228	410.745	399.538	0.991924	-0.0116983	0.959919	0.971
1378175	33538.8	68866.1	1.78738	0.837844	0.00775354	0.0197639
1380585	6252.23	5931.08	0.758346	-0.399073	0.418397	0.450448
1383196	1079.32	1095.6	1.01072	0.0153805	0.751053	0.829115
1383367	4.6887	6.1581	1.10854	0.148656	0.868831	0.913119
1385012	577.819	560.96	0.964165	-0.0526478	0.313166	0.445293
1387152	1351.28	1231.49	0.79733	-0.326751	0.0510117	0.0780179
1404115	2803.7	3222.16	1.15095	0.202823	0.0188017	0.0538864
1412697	18222.9	25576.1	1.23457	0.304007	0.000181014	0.00265432
1442002	1417.24	1156.07	0.720196	-0.473539	0.061525	0.0898873
1442058	656.604	526.909	0.709033	-0.496075	0.0253405	0.0451268
1443519	580.374	542.031	0.81228	-0.299951	0.150347	0.181287
1467752	342.557	369.433	1.06996	0.0975515	0.301924	0.43282
1480360	38351.7	61992.3	1.42238	0.508312	6.69e-05	0.00196134
1480882	6.76871	5.58321	1.05745	0.0805938	0.894215	0.930037
1481260	1544.88	1698.95	1.09461	0.13042	0.0269994	0.0714211
1482538	1250.03	1337.19	1.06622	0.0925006	0.335909	0.470004
1483573	905.475	966.029	1.07799	0.108342	0.358045	0.49175
1484900	3231.62	3376.21	0.913583	-0.130392	0.227873	0.260426
1485908	1024.53	983.749	0.949589	-0.0746254	0.537753	0.662504
1500942	339.073	165.614	0.484011	-1.04689	0.000128576	0.00210949
1502847	1212.35	1331.45	1.0989	0.136055	0.0096465	0.0325106
1503175	907.473	971.616	1.06895	0.0961979	0.28188	0.413385
1509269	81.5916	43.2551	0.536894	-0.89729	0.0034741	0.015033
1517698	121.884	117.821	0.96371	-0.0533296	0.717224	0.808318
1518704	87.1457	87.6826	1.01484	0.0212529	0.859462	0.907354
1520776	40.3064	30.8693	0.751215	-0.412702	0.122882	0.227559
1523001	4693.37	3280.93	0.611243	-0.710182	0.00258355	0.0104783
1527458	14314.2	19528.9	1.20133	0.264637	0.000916742	0.00605967
1533281	19652.7	29491.7	1.31642	0.396623	0.0180303	0.0352752
1538165	1096.44	1234.41	1.11742	0.160177	0.13654	0.243845
1542918	19763	26036.9	1.15903	0.212915	0.07142	0.101194
1545773	2524.2	2671.13	1.0554	0.0777931	0.337238	0.470924
1546891	42.2402	24.2806	0.469308	-1.09139	0.132688	0.164309
1556118	661.004	534.847	0.639595	-0.644768	0.257092	0.291895
1556963	2071.12	1125.68	0.473762	-1.07777	0.0122423	0.026636
1562837	15772	23971.4	1.3339	0.415653	0.0298111	0.0518454
1569849	531.695	252.247	0.476959	-1.06806	0.00194879	0.00933571
1572668	25130.2	25836.6	0.89815	-0.154971	0.279299	0.313684
1582182	12083.5	28954.6	2.10047	1.07071	0.000638953	0.00495236
1583258	9.39729	8.42256	0.901557	-0.14951	0.757814	0.833952
1586557	16736.6	28320.8	1.48161	0.56717	0.00256902	0.0104783
1589442	8802.61	16599	1.65792	0.729377	2.07e-05	0.00157711
1595770	2724.83	3193.83	1.17218	0.229195	0.00517968	0.0203986
1598361	25373.5	36212.9	1.25686	0.329823	0.000195413	0.00266982
1602454	1575.69	1418.59	0.787969	-0.343789	0.0709108	0.100748
1610357	1499.03	1996.91	1.18325	0.242752	0.214435	0.24615
1613115	337.331	386.233	1.14189	0.191419	0.301249	0.432736
1614285	11465.4	15098.8	1.15657	0.209857	0.268646	0.303687
1614396	3099.51	1957.85	0.55287	-0.854987	0.00346044	0.0114613
1618893	1226.61	619.187	0.503276	-0.990579	8.43e-06	0.000750075
1619355	1687.54	1929.12	1.13818	0.186729	0.00359967	0.0153864
1627370	1936.98	1893.11	0.973382	-0.0389222	0.634011	0.742703
1627471	4079.26	3121.6	0.672922	-0.571489	0.00313557	0.0110918
1631060	4005.96	3134.38	0.68775	-0.540044	0.00115366	0.00674052
1633752	334.505	236.775	0.702957	-0.508492	0.00082423	0.00489648
1633799	5667.25	5113.55	0.794589	-0.331719	0.00831981	0.0207089
1647581	1177.77	1189.56	1.00623	0.00896315	0.808533	0.871171
1671617	371.283	381.791	1.02903	0.0412797	0.738968	0.822248
1672605	741.997	767.986	1.03181	0.0451758	0.571444	0.693049
1673338	1110.22	1110.71	1.0041	0.0059057	0.948415	0.963534
1673795	67.2163	34.6854	0.494471	-1.01604	0.0320206	0.0804531
1682176	1787.6	1937.63	1.08853	0.122388	0.106252	0.202399
1689457	24837.2	37435.4	1.3262	0.407301	9.42e-05	0.00196134
1691389	115.37	116.017	1.03173	0.0450686	0.783153	0.84987
1694562	6624.21	6951.66	0.922231	-0.1168	0.311414	0.342358
1701496	38343.5	60837.7	1.39307	0.478268	0.00229377	0.0100144
1701688	3425.04	2620.64	0.667861	-0.582381	0.0176584	0.0350472
1703520	244.718	291.537	1.20454	0.268487	0.0984435	0.192225
1703526	1871.25	1469.25	0.692831	-0.529424	0.000895437	0.00605967
1704897	528.33	668.944	1.2878	0.364913	0.05734	0.125487
1706153	133.44	169.825	1.32877	0.410094	0.162885	0.281932
1706190	7.00878	5.93966	0.89694	-0.156917	0.742645	0.823725
1706882	267.603	121.595	0.452587	-1.14373	0.000385483	0.00355943
1707205	4742.04	3368.36	0.617558	-0.695353	0.0130683	0.0279651
1725379	1534.54	1592.28	1.04156	0.0587425	0.457365	0.593727
1728753	15297.1	25768.9	1.48179	0.567338	0.00319813	0.0111421
1728832	2740.81	2261.16	0.724385	-0.465171	0.00679284	0.0182076
[truncated: 758 more rows]

## Sheet: SP_RIF+INH_input
Table S3. TnseqDiff results - Stationary phase RIF+INH/Input
[truncated: 1,222 more rows]

[truncated: 3 more sheets: SP_control_input, SP_CIP+INH_control, SP_RIF+INH_control]
