# Supplementary material for: Mycobacterium tuberculosis Requires the Outer Membrane Lipid Phthiocerol Dimycocerosate for Starvation-Induced Antibiotic Tolerance
Source: mSystems. 2023 Jan 4;8(1):e00699-22. doi: 10.1128/msystems.00699-22 (PMC9948706; doi:10.1128/msystems.00699-22)
Supplement: TABLE S4 [file msystems.00699-22-st004.xlsx]

## Sheet: Pi_neg_FC
Table S4. Tn mutants with statistically significant negative fold change(s) for Pi starvation Tn-seq screen.
Bold indicates > -2.0 log2 fold change and < 0.025 p-value adjusted based on TnseqDiff analysis.
Only TA sites mapped to the racks used in the screen are shown.
		CIP+INH/Input			RIF+INH/Input			Control/Input			CIP+INH/Control			RIF+INH/Control
TA site	Starvation Condition	log2 fold change	p-value	adjusted p-value	log2 fold change	p-value	adjusted p-value	log2 fold change	p-value	adjusted p-value	log2 fold change	p-value	adjusted p-value	log2 fold change	p-value	adjusted p-value	Library location	Erdman number	H37Rv number	Gene name	Product
10827	Pi starvation	-2.06263	0.000729576	0.00248732	-2.35423	0.00114506	0.00241214	-1.89405	0.00157115	0.00448652	-0.261371	0.309236	0.358354	-0.454222	0.195299	0.26627	7B4	ERDMAN_0008	Rv0007	rv0007	Possible conserved membrane protein
11734	Pi starvation	-2.02766	0.00356899	0.0142554	-1.01705	0.000372074	0.00724685	-1.25212	0.00218561	0.0130948	-0.714927	0.165282	0.351287	0.162459	0.449598	0.708551	16H11	intergenic upstream of Erdman_0011
121352	Pi starvation	-2.16383	0.0018138	0.00906902	-1.06839	0.0169744	0.0620905	-1.15419	0.0366282	0.0939359	-0.978706	0.0623725	0.19647	-0.00889408	0.98089	0.994015	17C12	intergenic between Erdman_0120 and Erdman_0121
125231	Pi starvation	-2.18004	3.61e-05	0.00391802	-1.19223	0.000299323	0.0069343	-1.37294	0.000823074	0.00746368	-0.746928	0.0241566	0.122285	0.109201	0.598538	0.795581	20B2	ERDMAN_0124	Rv0107c	ctpI	Probable cation-transporter ATPase I CtpI
226628	Pi starvation	-2.2102	0.00304321	0.0133863	-1.03896	0.000240194	0.00636316	-1.33053	0.00377164	0.0191335	-0.820983	0.145846	0.329757	0.215447	0.385121	0.664167	16F5	ERDMAN_0220	Rv0194	rv0194	Probable transmembrane multidrug efflux pump
229774	Pi starvation	-2.24599	0.00487657	0.0177455	-0.93645	0.00932066	0.0459423	-1.1491	0.0192695	0.0600553	-1.04929	0.107228	0.274995	0.144711	0.671844	0.831692	10A11	ERDMAN_0220	Rv0194	rv0194	Probable transmembrane multidrug efflux pump
252526	Pi starvation	-2.52214	0.0279481	0.0706326	-0.157072	0.849093	0.91919	-3.6211	0.0022511	0.0131472	1.18741	0.239324	0.440027	3.41928	0.0385674	0.258697	16G12	ERDMAN_0238	Rv0211	pckA	Probable iron-regulated phosphoenolpyruvate carboxykinase [GTP] PckA (phosphoenolpyruvate carboxylase) (PEPCK)(pep carboxykinase)
276518	Pi starvation	-2.10593	0.00307383	0.0133887	-1.0489	0.000685607	0.00952993	-1.07995	0.0022208	0.0131472	-0.96271	0.0620981	0.19647	-0.0411159	0.788114	0.896464	16C8	ERDMAN_0259	Rv0231	fadE4	Probable acyl-CoA dehydrogenase FadE4
293644	Pi starvation	-2.17785	0.000110416	0.00391802	-0.719115	0.0250639	0.0833464	-1.4741	0.000449863	0.00570383	-0.647514	0.0485855	0.167995	0.681929	0.0640289	0.299898	17G11	ERDMAN_0273	Rv0244c	fadE5	Probable acyl-CoA dehydrogenase FadE5
434404	Pi starvation	-2.38196	0.00168513	0.00874004	-1.33199	0.00246245	0.0199	-1.33301	2.27e-05	0.00195581	-0.989186	0.0473182	0.166935	-0.0678518	0.779833	0.894996	20C2	ERDMAN_0394	Rv0355c	PPE8	PPE family protein PPE8
529886	Pi starvation	-2.40715	0.00490234	0.0177455	-0.906877	0.000163792	0.00596562	-1.23261	3.38e-05	0.00195581	-1.11788	0.0762495	0.2163	0.260005	0.0100158	0.139219	17C10	ERDMAN_0482	Rv0439c	rv0439c	Probable dehydrogenase/reductase
535951	Pi starvation	-2.483	5.46e-05	0.00391802	-0.968433	0.0111073	0.0494695	-1.12633	0.000380749	0.00560545	-1.29489	0.00127256	0.0340166	0.0866836	0.751	0.884652	16G2	ERDMAN_0488	Rv0445c	sigK	Alternative RNA polymerase sigma factor SigK
551129	Pi starvation	-0.358602	0.110131	0.117199	-2.30508	0.000330518	0.00103589	0.295659	0.0470207	0.0626131	-0.74556	0.00357656	0.0607603	-2.59464	2.31e-05	0.00395356	10G4	ERDMAN_0502	Rv0457c	rv0457c	Probable peptidase
567487	Pi starvation	-2.12631	0.0149747	0.0440992	-0.441881	0.126213	0.265473	-2.47198	0.00127024	0.00955041	0.403449	0.60412	0.754934	1.96121	0.00853063	0.124941	16D11	intergenic upstream of Erdman_0521
574515	Pi starvation	-2.34684	0.000398309	0.00446492	-1.42777	0.0021316	0.018079	-1.32055	0.00365	0.0186526	-0.970844	0.00353567	0.0511935	-0.175473	0.379391	0.655912	16A4	ERDMAN_0529	Rv0483	lprQ	Probable conserved lipoprotein LprQ
655780	Pi starvation	-2.39449	0.00379126	0.0148029	-1.21834	0.024678	0.0824578	-2.06442	0.00138095	0.00976122	-0.273057	0.523494	0.689467	0.770047	0.107395	0.369501	17B8	ERDMAN_0616	Rv0563	htpX	Probable protease transmembrane protein heat shock protein HtpX
693172	Pi starvation	-2.78241	0.00290552	0.00630142	-2.62382	0.00178142	0.00325854	-2.26311	0.00259297	0.00635241	-0.618325	0.156901	0.212229	-0.349859	0.0976762	0.170188	6C1	ERDMAN_0652	Rv0593	lprL	Possible Mce-family lipoprotein LprL (Mce-family lipoprotein Mce2E)
713497	Pi starvation	-2.27753	7.48e-05	0.00391802	-1.10066	2.23e-06	0.00155309	-1.18876	0.00275772	0.01571	-1.0111	0.0223994	0.117049	0.0172259	0.931712	0.976451	16A1	ERDMAN_0682	Rv0619	galTb	Probable galactose-1-phosphate uridylyltransferase GalTb
728827	Pi starvation	-0.925897	0.0088654	0.0292012	-2.45498	0.000533117	0.00834396	-1.1833	0.0806108	0.169258	0.337293	0.598203	0.754272	-1.31272	0.131203	0.408906	20A4	ERDMAN_0695	Rv0631c	recC	Probable exonuclease V (gamma chain) RecC
753609	Pi starvation	0.754057	0.116075	0.202694	1.86072	0.000372262	0.00724685	-2.02989	6.87e-05	0.00237783	2.84726	0.00639738	0.0676474	3.8184	0.000125598	0.0290714	17D4	ERDMAN_0725	Rv0655	mkl	Possible ribonucleotide-transport ATP-binding protein ABC transporter Mkl
841641	Pi starvation	-2.19944	0.000513229	0.00448067	-1.00373	0.00698149	0.0386561	-1.19602	0.00102267	0.00866775	-0.94283	0.0281301	0.132098	0.118408	0.668042	0.829088	16G3	ERDMAN_0829	Rv0749A	rv0749A	hypothetical protein
841924	Pi starvation	-2.08843	0.00024509	0.00399457	-1.07233	0.000294525	0.0069343	-1.27292	0.000182988	0.00381806	-0.75282	0.0270349	0.129581	0.13024	0.405732	0.678911	16E5	intergenic nearest Erdman_0830
919634	Pi starvation	-2.06088	0.000476266	0.00447759	-0.932835	0.000202974	0.00631012	-1.05536	0.000467796	0.00570383	-0.945024	0.013607	0.0897628	0.0531947	0.615779	0.808908	17H9	ERDMAN_0909	Rv0826	rv0826	hypothetical protein
930015	Pi starvation	-2.19941	0.000743132	0.00532451	-1.04256	0.000494229	0.00817832	-1.18183	9.28e-05	0.00258111	-0.953227	0.0170973	0.0973987	0.0714322	0.455792	0.713458	16C5	ERDMAN_0926	Rv0836c	rv0836c	hypothetical protein
963005	Pi starvation	-2.34691	0.000372057	0.00445827	-1.17382	0.00317046	0.0236932	-1.42252	0.00128533	0.00955041	-0.845833	0.0354649	0.14861	0.185975	0.484688	0.733896	16E12	ERDMAN_0959	Rv0867c	rpfA	Possible resuscitation-promoting factor RpfA
1049760	Pi starvation	-2.11473	0.000902508	0.00603156	-0.84226	0.00552754	0.0328345	-1.0008	0.00726172	0.0305873	-1.05398	0.0145373	0.0901522	0.0895961	0.633969	0.818974	16F4	ERDMAN_1042	Rv0941c	rv0941c	hypothetical protein
1065697	Pi starvation	-3.49985	3.83e-05	0.00152746	-2.19181	0.0356226	0.040094	-2.74466	0.00276164	0.00660224	-0.849844	0.212257	0.266097	0.553593	0.628321	0.663156	7A10	ERDMAN_1058	Rv0956	purN	Probable 5'-phosphoribosylglycinamide formyltransferase PurN (GART)
1111837	Pi starvation	-2.68098	0.00524922	0.0188052	-2.33279	0.0169314	0.0620905	-2.0154	0.0113845	0.0403687	-0.609565	0.369095	0.566272	-0.390811	0.624439	0.808908	17A11	ERDMAN_1107	Rv0996	rv0996	probable conserved transmembrane protein
1268938	Pi starvation	-2.8064	9.1e-05	0.00391802	-1.128	0.000171504	0.00596562	-1.15468	4.35e-05	0.00216052	-1.58611	0.00108968	0.0329273	-0.038144	0.701866	0.857288	16D9	ERDMAN_1280	Rv1143	mcr	Probable alpha-methylacyl-CoA racemase Mcr
1358267	Pi starvation	-2.68374	0.000210311	0.00399457	-0.792333	0.0051696	0.0312424	-1.04186	0.0106312	0.0386676	-1.58613	0.00330614	0.0499515	0.178718	0.386395	0.664714	16G4	ERDMAN_1361	Rv1216c	rv1216c	Probable conserved integral membrane protein
1500942	Pi starvation	-2.4562	0.00153325	0.00827571	-1.55268	0.000375376	0.00724685	-1.8925	1.44e-05	0.00167105	-0.50703	0.251057	0.444567	0.269003	0.19805	0.479599	16D7	ERDMAN_1491	Rv1331	clpS	Adaptor protein involved in ClpAP proteolysis during nutritional stress
1546891	Pi starvation	-2.50367	0.00998514	0.0147907	-2.70421	0.00692883	0.00932308	-3.38904	0.00211869	0.00552794	0.790217	0.326952	0.375375	0.713192	0.327326	0.388558	9D5	ERDMAN_1537	Rv1379	pyrR	Probable pyrimidine operon regulatory protein PyrR
1569849	Pi starvation	-2.17052	0.000621929	0.00485663	-1.36556	0.000585878	0.00848302	-1.67388	0.000957012	0.00831405	-0.444512	0.235973	0.437336	0.231211	0.366339	0.642944	17F8	intergenic between Erdman_1558 and Erdman_1559
1706882	Pi starvation	-2.26523	0.000142456	0.00391802	-1.03889	0.013208	0.0542973	-1.35387	0.000115196	0.00291359	-0.850962	0.0114093	0.0852631	0.242956	0.457407	0.714377	17G11	ERDMAN_1696	Rv1521	fadD25	fatty acyl-AMP ligase FadD25
1821713	Pi starvation	-1.87119	0.0140059	0.0191464	-1.64744	0.000562712	0.00149862	-2.2641	0.00289288	0.00678967	0.308942	0.667473	0.694496	0.626805	0.220772	0.285835	6E6	ERDMAN_1796	Rv1633	uvrB	Probable excinuclease ABC (subunit B - helicase) UvrB
1992986	Pi starvation	-2.17552	0.000557142	0.00460969	-1.2558	0.000558851	0.00834396	-0.990019	0.00214787	0.0130948	-1.12792	0.0125473	0.0872037	-0.339885	0.11363	0.377836	17E10	ERDMAN_1957	Rv1768	PE_PGRS31	PE-PGRS family protein PE_PGRS31
2061238	Pi starvation	-0.783517	0.117203	0.124467	-0.948193	0.267178	0.27411	-2.9326	0.00588413	0.0109581	2.05298	0.0339311	0.108174	1.98419	0.144116	0.212251	8C10	ERDMAN_2013	Rv1823	rv1823	hypothetical protein
2083906	Pi starvation	-2.32896	0.000380062	0.00446492	-1.34266	0.00679104	0.0381927	-1.42494	0.00891067	0.035187	-0.814813	0.162441	0.347373	0.0502187	0.922358	0.973578	18E6	Erdman_2032	Rv1843c	guaB	Probable inosine-5'-monophosphate dehydrogenase GuaB1
2096620	Pi starvation	-2.28137	0.00153607	0.00827571	-0.544764	0.477669	0.650941	-0.766402	0.376864	0.516608	-1.46066	0.196729	0.388332	0.148032	0.897791	0.968211	18A9	intergenic upstream Erdman_2047
2126698	Pi starvation	-2.07602	0.000488373	0.00447759	-0.15089	0.00660829	0.00905776	-1.09285	0.00913605	0.0353179	-0.938555	0.0193857	0.106087	-0.639956	0.00420549	0.0257336	10D12	intergenic upstream Erdman_2078
2169776	Pi starvation	-2.36481	0.000826902	0.00574697	-1.62519	0.00284993	0.0220078	-1.50161	0.000410834	0.00560545	-0.800527	0.036556	0.149449	-0.183586	0.526398	0.763772	16H8	ERDMAN_2120	Rv1925	fadD31	Probable acyl-CoA ligase FadD31
2239032	Pi starvation	-2.37428	0.00078728	0.00558326	-0.988727	0.00505065	0.0312424	-1.36599	0.00209933	0.0130948	-0.952542	0.024457	0.122285	0.304339	0.188401	0.470126	16C4	ERDMAN_2205	Rv2002	fabG3	Possible 20-beta-hydroxysteroid dehydrogenase FabG3
2327972	Pi starvation	-2.53028	0.000489636	0.00447759	-0.791162	0.000772458	0.0103242	-1.23606	0.00133294	0.00955041	-1.22774	0.0164269	0.0973987	0.378015	0.0686457	0.30547	17A3	ERDMAN_2290	Rv2075c	rv2075c	Possible hypothetical exported or envelope protein
2381263	Pi starvation	-2.26023	0.00114185	0.00331588	-2.09189	0.00423183	0.00649302	-1.6582	0.00668318	0.0122247	-0.702415	0.0153093	0.0835421	-0.424771	0.0945887	0.16823	6F5	intergenic nearest Erdman_2343		PE-PGRS
2470415	Pi starvation	-2.1035	0.00173293	0.00885577	-1.13841	0.02146	0.0738351	-1.57704	0.00168488	0.0112595	-0.467081	0.147436	0.330157	0.36546	0.334343	0.619999	16G5	ERDMAN_2431	Rv2213	pepB	Probable aminopeptidase PepB
2496685	Pi starvation	-2.61339	0.000479156	0.00203456	-2.2454	0.00114431	0.00241214	-1.4334	0.00561038	0.0105246	-1.26756	0.00975621	0.0754251	-0.804902	0.0536922	0.116446	8A3	ERDMAN_2452	Rv2231c	cobC	Possible aminotransferase CobC
2526133	Pi starvation	-2.04809	0.000275111	0.00400357	-1.05833	0.00176867	0.0168387	-0.981354	0.000344341	0.00543902	-0.998487	0.00307146	0.0499515	-0.136286	0.369917	0.647588	17H6	intergenic upstream of Erdman_2486
2529897	Pi starvation	-2.39227	0.000366995	0.00196579	-2.12899	0.00534885	0.00772277	-1.67102	0.00132742	0.00397267	-0.811606	0.0198165	0.0863192	-0.445184	0.342244	0.401629	6F5	intergenic upstream Erdman_2486
2598324	Pi starvation	-2.32587	0.000299548	0.00400357	-0.907238	0.00970519	0.0463758	-1.42534	0.000788438	0.00746368	-0.833031	0.0380745	0.152079	0.45114	0.16028	0.433441	16E6	ERDMAN_2565	Rv2337c	rv2337c	hypothetical protein
2620099	Pi starvation	-3.04018	0.00352911	0.0142554	-1.24045	0.00722985	0.0389515	-1.32514	0.000491736	0.00589235	-1.66031	0.03434	0.146419	0.0174532	0.950577	0.984422	20H1	intergenic upstream Erdman_2584
2623500	Pi starvation	-2.0924	0.0017858	0.0089937	-0.915031	0.00122813	0.0133367	-1.70453	0.000628367	0.00657086	-0.318691	0.468814	0.648703	0.735404	0.0385924	0.258697	20H1	ERDMAN_2587			PPE family protein
2651718	Pi starvation	-2.27257	0.000278187	0.00400357	-1.03165	0.0104116	0.0476058	-1.17599	0.00230163	0.0133303	-1.04357	0.00510349	0.0591155	0.0717997	0.787436	0.896464	16H5	ERDMAN_2615	Rv2380c	mbtE	Peptide synthetase MbtE
2754197	Pi starvation	-2.13702	0.0003071	0.00402706	-0.911487	0.0102355	0.0471103	-2.16146	0.000537678	0.00598141	0.0736043	0.828901	0.907903	1.16573	0.0234692	0.209116	16B3	ERDMAN_2708	Rv2462c	tig	Probable trigger factor (TF) protein Tig
2821217	Pi starvation	-2.84309	0.000242039	0.00399457	-0.92005	0.0123076	0.0518413	-1.26727	0.00037965	0.00560545	-1.51148	0.00314852	0.0499515	0.280283	0.313155	0.60794	16D1	ERDMAN_2769	Rv2517c	rv2517c	hypothetical protein
2909257	Pi starvation	-2.16897	0.000393646	0.00446492	-0.864245	0.0116163	0.0498353	-1.57547	0.00397667	0.0198834	-0.51253	0.148278	0.330157	0.661576	0.0831484	0.326678	17E11	ERDMAN_2849	Rv2590	fadD9	Probable fatty-acid-CoA ligase FadD9
3004201	Pi starvation	-1.99882	0.000444244	0.00203256	-3.9808	8.06e-05	0.000508214	-1.84816	0.000492312	0.00214448	-0.243801	0.321823	0.37089	-2.12402	0.000893242	0.0122481	10D3	ERDMAN_2965	Rv2702	ppgK	Polyphosphate glucokinase PpgK
3011643	Pi starvation	-2.56695	0.00444197	0.0165089	-1.83626	0.00894681	0.0450582	-1.80684	0.00861057	0.0343928	-0.718794	0.120139	0.294602	-0.108883	0.763422	0.891667	18A9	ERDMAN_2974	Rv2712c	rv2712c	hypothetical protein
3014687	Pi starvation	-2.11698	0.000267996	0.00400357	-1.0021	0.000932073	0.0119607	-1.23419	0.000876271	0.0078078	-0.830999	0.0196167	0.106512	0.15908	0.348717	0.627871	16D4	ERDMAN_2976	Rv2714	rv2714	Conserved alanine and leucine rich protein
3058218	Pi starvation	-2.00769	0.00188664	0.00924405	-0.905708	0.00384286	0.0261842	-0.50933	0.0411159	0.101692	-1.44174	0.00961629	0.0779948	-0.469845	0.057956	0.299898	19A4	ERDMAN_3025	Rv2760c	vapB42	Possible antitoxin VapB42
3066697	Pi starvation	-2.15464	0.00146664	0.00824042	-1.1806	0.0011279	0.0124427	-1.38879	0.00118128	0.00945837	-0.69824	0.104663	0.270412	0.140443	0.491234	0.737381	17G5	ERDMAN_3036	Rv2770c	PPE44	PPE family protein PPE44
3130753	Pi starvation	-2.09083	0.000111295	0.00391802	-0.893636	0.000176951	0.00596562	-1.04711	6.71e-05	0.00237783	-0.979719	0.0030788	0.0499515	0.0881235	0.361752	0.63974	17B7	ERDMAN_3109	Rv2836c	dinF	Possible DNA-damage-inducible protein F DinF
3178427	Pi starvation	-1.44496	4.22e-05	0.00152746	-2.07547	1.11e-05	0.000317754	-0.718498	0.00292917	0.00681264	-0.822861	0.0039257	0.0607603	-1.3494	0.00060745	0.012241	7E11	ERDMAN_3157	Rv2879c	rv2879c	hypothetical protein
3216389	Pi starvation	-2.06142	0.000288299	0.00400357	-1.44284	0.00394282	0.0266045	-1.44082	0.00582886	0.0266517	-0.569346	0.21085	0.407058	-0.0834608	0.848401	0.937893	20D2	ERDMAN_3198	Rv2917	rv2917	hypothetical protein
3247032	Pi starvation	-3.57268	0.000928775	0.0060327	-0.628195	0.0415693	0.119878	-1.77737	0.000826912	0.00746368	-1.73388	0.0204999	0.110445	1.07329	0.0181559	0.188333	20A11	ERDMAN_3215	Rv2933	ppsC	Phenolpthiocerol synthesis type-I polyketide synthase PpsC
3273492	Pi starvation	-2.41241	0.000160287	0.00391802	-0.813034	0.00291954	0.0222976	-1.29009	0.00104961	0.0086843	-1.07197	0.012492	0.0872037	0.402944	0.102287	0.362701	16E3	ERDMAN_3223	Rv2941	fadD28	Fatty-acid-AMP ligase FadD28
3277531	Pi starvation	-2.23312	0.00331017	0.0140779	-1.19587	0.0114546	0.0497639	-1.46907	0.00305405	0.0167131	-0.726899	0.210775	0.407058	0.194025	0.651223	0.819267	17H1	ERDMAN_3226	Rv2943	rv2943	IS1533 transposase
3336868	Pi starvation	-2.1724	0.00207457	0.0100127	-1.17184	0.000150893	0.00596562	-1.38987	0.000411335	0.00560545	-0.704261	0.12905	0.307864	0.153053	0.340776	0.619999	16A9	ERDMAN_3277	Rv2991	rv2991	hypothetical protein
3395716	Pi starvation	-2.01334	0.000607077	0.00484333	-0.76393	0.00478104	0.0304739	-1.26627	0.00118434	0.00945837	-0.687885	0.0120556	0.0854965	0.433083	0.00620054	0.100218	17G3	ERDMAN_3338	Rv3049c	rv3049c	monoxygenase
3397057	Pi starvation	-2.1698	0.000522112	0.00448067	-0.967457	8.19e-05	0.00596562	-1.5739	0.000809265	0.00746368	-0.538543	0.146137	0.329757	0.533115	0.0346715	0.256313	17A4	ERDMAN_3338	Rv3049c	rv3049c	monoxygenase
3404067	Pi starvation	-2.42129	9.41e-05	0.00391802	-1.28471	0.000165976	0.00596562	-1.32995	0.000166321	0.0036123	-1.02992	0.00830987	0.074043	-0.0200636	0.900335	0.968211	16H2	ERDMAN_3346	Rv3057c	rv3057c	Probable short chain alcohol dehydrogenase/reductase
3456722	Pi starvation	-2.68152	0.0291125	0.034164	-1.27077	0.116668	0.121885	-3.26855	0.0164797	0.0249869	0.502341	0.704459	0.725635	2.01388	0.136426	0.204441	8F2	ERDMAN_3397	Rv3101c	ftsX	Putative cell division protein FtsX
3616484	Pi starvation	-2.13477	0.000362283	0.00196579	-1.94416	6.45e-05	0.000442225	-1.66978	0.00029839	0.00172329	-0.558863	0.0741405	0.142643	-0.265454	0.146155	0.21464	6G6	ERDMAN_3566	Rv3252c	alkB	Probable transmembrane alkane 1-monooxygenase AlkB
3635626	Pi starvation	-2.0876	0.000919921	0.00603156	-0.927258	0.00328682	0.0243015	-1.31169	0.00121122	0.00945837	-0.717343	0.0389538	0.152954	0.311479	0.0779953	0.323997	16E7	ERDMAN_3585	Rv3269	rv3269	hypothetical protein
3661541	Pi starvation	-2.16458	0.000247146	0.00399457	-1.07721	5.41e-05	0.00596562	-0.966774	0.00165166	0.0112539	-1.14019	0.00751177	0.069609	-0.180211	0.224806	0.512262	17F4	ERDMAN_3611	Rv3295	rv3295	TetR family transcriptional regulator
3666021	Pi starvation	-2.67301	0.00252337	0.0117907	-1.31399	0.00893466	0.0450582	-1.17216	0.0151932	0.0502821	-1.44276	0.0152021	0.0910814	-0.213506	0.404825	0.678911	20C7	ERDMAN_3612	Rv3296	lhr	Probable ATP-dependent helicase Lhr
3685931	Pi starvation	-2.01308	0.00324914	0.0140258	-0.917723	0.00700815	0.0386561	-1.00586	0.00841236	0.0341906	-0.944673	0.0334371	0.14434	0.0155722	0.907967	0.971125	16B9	ERDMAN_3628	Rv3312c	rv3312c	hypothetical protein
3735714	Pi starvation	-2.25306	0.00016655	0.00391802	-0.849152	0.00903642	0.0451821	-1.2578	0.000258582	0.00485715	-0.941879	0.0110923	0.0837953	0.335478	0.209515	0.495283	17E6	ERDMAN_3665	Rv3347c	PPE55	PPE family protein PPE55
3750429	Pi starvation	-2.125	0.000423564	0.00447759	-0.801023	0.00410899	0.026941	-1.48549	0.00292585	0.0162677	-0.581993	0.1482	0.330157	0.605299	0.073202	0.315867	16A6	intergenic upstream Erdman_3672
3810002	Pi starvation	-2.11363	0.00434437	0.016233	-0.779624	0.0143534	0.0566818	-1.19247	0.00617292	0.0276786	-0.874624	0.0867813	0.23805	0.336194	0.143722	0.421622	17E5	ERDMAN_3730	Rv3409c	choD	Cholesterol oxidase ChoD
3892173	Pi starvation	-2.09307	0.000960461	0.00611964	-1.01503	0.000247202	0.00636316	-1.17463	0.000150963	0.00349732	-0.850467	0.0259946	0.127227	0.0939662	0.111572	0.374602	17C7	ERDMAN_3819	Rv3480c	rv3480c	Possible triacylglycerol synthase
3993441	Pi starvation	-2.02913	0.00715928	0.0114638	-1.17954	0.00435172	0.00663734	-0.873582	0.000317326	0.00174318	-1.25364	0.041671	0.111557	-0.295912	0.226704	0.290588	6F3	intergenic between Erdman_3917 and Erdman_3918
4264630	Pi starvation	-2.21155	0.000122818	0.00391802	-0.994781	0.000228678	0.00635726	-1.56448	0.000271589	0.00496722	-0.578226	0.0514199	0.17348	0.50395	0.021149	0.20135	17E4	ERDMAN_4185	Rv3818	rv3818	hypothetical protein
4304479	Pi starvation	-2.09828	0.000289292	0.00400357	-0.870733	0.0255168	0.0840482	-1.95733	0.00104715	0.0086843	-0.0618191	0.803715	0.892304	1.03537	0.0403375	0.259579	17D9	ERDMAN_4222	Rv3849	espR	ESX-1 transcriptional regulatory protein EspR
4317684	Pi starvation	-2.47522	0.00168028	0.00874004	-0.571981	0.25777	0.434831	-1.05656	0.0173483	0.0548047	-1.3406	0.0017693	0.0409889	0.437214	0.388495	0.666676	20G11	intergenic upstream Erdman_4234
4320034	Pi starvation	-2.91732	0.000149683	0.00164296	-2.84711	0.000100613	0.000568299	-1.81095	0.00451446	0.00922779	-1.19879	0.0684569	0.139078	-1.02319	0.0903755	0.164727	9D1	ERDMAN_4236	Rv3863	rv3863	Unknown alanine rich protein
4354068	Pi starvation	-2.09251	0.00116906	0.00706519	-0.991292	0.00126294	0.0135038	-1.26095	0.000298985	0.00510803	-0.769394	0.0426494	0.159362	0.199613	0.140174	0.421622	16B12	ERDMAN_4268			hypothetical protein

## Sheet: Pi_pos_FC
Table S4. Tn mutants with statistically significant positive fold change(s) for Pi starvation Tn-seq screen.
Bold indicates > 2.0 log2 fold change and < 0.025 p-value adjusted based on TnseqDiff analysis.
Only TA sites mapped to the racks used in the screen are shown.
		CIP+INH/Input			RIF+INH/Input			Control/Input			CIP+INH/Control			RIF+INH/Control
TA	Starvation Condition	log2 fold change	p-value	adjusted p-value	log2 fold change	p-value	adjusted p-value	log2 fold change	p-value	adjusted p-value	log2 fold change	p-value	adjusted p-value	log2 fold change	p-value	adjusted p-value	Library location	Erdman number	H37Rv number	Gene name	Product
201398	Pi starvation	3.36693	0.00835113	0.0279424	3.99212	0.000668297	0.0094789	-0.250897	0.232491	0.362027	3.67486	0.00850345	0.0748088	4.17321	0.000666247	0.0385868	19G8	ERDMAN_0196	Rv0171	mce1C	Mce-family protein Mce1C
203040	Pi starvation	3.66294	0.00271352	0.0123261	4.39606	0.000170722	0.00596562	-0.281063	0.00352846	0.0184696	4.00075	0.00238828	0.0467527	4.61259	0.000248865	0.0290714	18A8	ERDMAN_0197	Rv0172	mce1D	Mce-family protein Mce1D
203224	Pi starvation	3.41984	0.00535301	0.0190787	4.04179	0.00036884	0.00724685	-0.129698	0.274481	0.409365	3.60132	0.00409228	0.0557673	4.10286	0.000440826	0.0362731	16A8	ERDMAN_0197	Rv0172	mce1D	Mce-family protein Mce1D
205440	Pi starvation	3.69476	0.00389135	0.0151089	4.51468	0.000169311	0.00596562	-0.098724	0.256574	0.389342	3.85605	0.00406805	0.0557673	4.54735	0.000243508	0.0290714	18A8	ERDMAN_0199	Rv0174	mce1F	Mce-family protein Mce1F
851862	Pi starvation	6.35694	0.000147348	0.00391802	3.99068	0.00241728	0.0197649	3.4513	7.56e-05	0.00237783	2.97065	0.000336526	0.0210761	0.484448	0.297472	0.595801	19H10	ERDMAN_0839	Rv0757	phoP	two component system response transcriptional positive regulator PhoP
851951	Pi starvation	5.64661	4.14e-06	0.000531834	6.31699	5.57e-06	0.000317754	5.00574	6.5e-07	0.000126605	0.547152	0.0105303	0.0773223	1.32104	0.00095096	0.0125332	8D3	ERDMAN_0839	Rv0757	phoP	two component system response transcriptional positive regulator PhoP
852168	Pi starvation	3.68922	0.000330748	0.00425684	2.59586	0.000433687	0.00772852	3.09526	3.9e-05	0.00208524	0.654501	0.0565393	0.185353	-0.56128	0.0576029	0.299898	19G10	ERDMAN_0839	Rv0757	phoP	two component system response transcriptional positive regulator PhoP
852235	Pi starvation	5.28537	3.73e-06	0.000531834	6.00124	4.53e-06	0.000317754	4.95549	2.58e-06	0.000259855	0.236349	0.145324	0.200797	1.05565	0.00250994	0.0191509	6F9	ERDMAN_0839	Rv0757	phoP	two component system response transcriptional positive regulator PhoP
852789	Pi starvation	3.23896	9.41e-06	0.00391802	0.985023	0.0359927	0.106447	2.13245	5.38e-06	0.000802883	1.17027	0.000343108	0.0210761	-1.20878	0.0145009	0.169709	19D12	ERDMAN_0840	Rv0758	phoR	two component system response sensor kinase membrane associated PhoR
1833015	Pi starvation	3.31014	0.000919778	0.00603156	2.58583	0.00307679	0.0232432	1.81813	3.22e-05	0.00195581	1.54972	0.00618498	0.0676474	0.703126	0.103445	0.363104	18G10	ERDMAN_1805	Rv1640c	lysX	Lysyl-tRNA synthetase 2 LysX
2021058	Pi starvation	3.14835	0.00013733	0.00391802	2.00657	0.000881999	0.0115658	1.12093	0.00111644	0.00912855	2.09344	0.00039371	0.0210761	0.831201	0.0168701	0.183277	20E7	intergenic upstream of Erdman_1980 (PE19)
3009923	Pi starvation	2.03043	0.00232524	0.0054574	-0.455845	0.600284	0.608572	-0.752131	0.265195	0.288793	2.69269	0.0040866	0.0607603	0.28895	0.787195	0.807621	7A12	ERDMAN_2972	Rv2710	sigB	RNA polymerase sigma factor SigB
3581495	Pi starvation	1.27896	0.00351853	0.0142554	2.02425	7.22e-05	0.00596562	2.27833	1.14e-06	0.000794362	-0.935173	0.00735307	0.069609	-0.317272	0.0538366	0.299898	19E11	ERDMAN_3533	Rv3220c	rv3220c	probably two-component senor kinase; Sensor part of a two component regulatory system
3831881	Pi starvation	2.05644	0.00252778	0.0117907	2.6252	0.000986677	0.0120124	0.334441	0.0635784	0.142636	1.78256	0.00317106	0.0499515	2.2295	0.00156872	0.0614298	17G1	ERDMAN_3755	Rv3430c	rv3430c	possible transposase Involved in the transposition of the insertion sequence IS1540.
3973653	Pi starvation	3.04297	3.19e-06	0.000531834	3.55752	8.53e-07	0.000263913	2.88206	1.04e-07	5.33e-05	0.06841	0.246633	0.298281	0.685725	0.000784875	0.0122481	9A4	ERDMAN_3898	Rv3553	rv3553	Possible oxidoreductase probably involved in cellular metabolism
4141433	Pi starvation	4.11598	0.000112081	0.00391802	2.17908	0.00133092	0.0136027	2.08983	3.23e-05	0.00195581	2.08961	0.000730188	0.025374	0.034099	0.901342	0.968211	19G5	ERDMAN_4070	Rv3716c	rv3716c	Conserved protein

## Sheet: SP_neg_FC
Table S4. Tn mutants with statistically significant negative fold change(s) for stationary phase Tn-seq screen.
Bold indicates > -2 log2 fold change and < 0.025 p-value adjusted based on TnseqDiff analysis.
Only TA sites mapped to the racks used in the screen are shown.
		CIP+INH/Input			RIF+INH/Input			Control/Input			CIP+INH/Control			RIF+INH/Control
TA	Starvation Condition	log2 fold change	p-value	adjusted p-value	log2 fold change	p-value	adjusted p-value	log2 fold change	p-value	adjusted p-value	log2 fold change	p-value	adjusted p-value	log2 fold change	p-value	adjusted p-value	Library location	Erdman number	H37Rv number	Gene name	Product
252526	Stationary Phase	-0.111271	0.57954	0.699735	-0.508003	0.0795982	0.148006	-3.72068	0.00173171	0.0212156	3.68763	0.00246516	0.0208202	3.30837	0.00486877	0.0359264	16G12	ERDMAN_0238	Rv0211	pckA	Probable iron-regulated phosphoenolpyruvate carboxykinase [GTP] PckA
851951	Stationary Phase	-0.285945	0.121638	0.15219	1.46211	3.88e-05	0.0100952	3.26913	0.00023983	0.0103926	-3.5224	0.00023069	0.0139471	-1.80228	0.00130923	0.0792117	8D3	ERDMAN_0839	Rv0757	phoP	two component system response transcriptional positive regulator PhoP
852235	Stationary Phase	-0.433717	0.014434	0.0296388	1.12182	0.000343451	0.0255135	3.07027	0.000145167	0.0075487	-3.47382	8.65e-05	0.0116162	-1.94727	0.000668812	0.0496832	6F9	ERDMAN_0839	Rv0757	phoP	two component system response transcriptional positive regulator PhoP
1991825	Stationary Phase	-1.01343	0.027998	0.0735248	-2.03865	0.00200837	0.0114461	-0.473068	0.201914	0.361999	-0.492711	0.297996	0.480335	-1.50013	0.0213279	0.0862212	18C1	ERDMAN_1957	Rv1768	PE_PGRS31	PE-PGRS family protein PE_PGRS31
3973653	Stationary Phase	2.01865	5.64e-06	0.000977529	0.770274	0.00705757	0.166815	2.84512	5.28e-06	0.00274594	-0.797284	0.000811813	0.0175893	-2.07272	0.000154667	0.0201067	9A4	ERDMAN_3898	Rv3553	rv3553	oxidoreductase
4230777	Stationary Phase	-0.0436808	0.794715	0.805559	-2.0983	0.000131618	0.0129481	-0.278561	0.00758799	0.0713792	0.265381	0.142567	0.32259	-1.81512	0.000137976	0.0201067	10G8	intergenic between Erdman_4161 and Erdman_4162

## Sheet: SP_pos_FC
Table S4. Tn mutants with statistically significant positve fold change(s) for stationary phase Tn-seq screen.
Bold indicates >2.0 log2 fold change and <0.025 p-value adjusted based on TnseqDiff analysis.
Only TA sites mapped to the racks used in the screen are shown.
		CIP+INH/Input			RIF+INH/Input			Control/Input			CIP+INH/Control			RIF+INH/Control
TA	Starvation Condition	log2 fold change	p-value	adjusted p-value	log2 fold change	p-value	adjusted p-value	log2 fold change	p-value	adjusted p-value	log2 fold change	p-value	adjusted p-value	log2 fold change	p-value	adjusted p-value	Library location	Erdman number	H37Rv number	Gene name	Product
201398	Stationary Phase	1.49808	0.000722819	0.00457538	3.84236	3.82e-05	0.00127474	0.231056	0.46433	0.614143	1.30341	0.00315581	0.0245803	3.68531	6.41e-05	0.00214038	19G8	ERDMAN_0196	Rv0171	mce1C	Mce-family protein Mce1C
201967	Stationary Phase	2.00228	5.32e-05	0.00191264	3.80416	5.88e-06	0.00305748	-0.261812	0.0857086	0.202701	2.29397	5.15e-06	0.00268003	4.0692	1.12e-06	0.000584284	8E8	ERDMAN_0197	Rv0172	mce1D	Mce-family protein Mce1D
203040	Stationary Phase	1.25882	0.000426156	0.0035695	3.74861	1.87e-05	0.000879428	-0.0779638	0.440008	0.592026	1.38479	0.000155565	0.00605841	3.89507	8.38e-06	0.000652646	18A8	ERDMAN_0197	Rv0172	mce1D	Mce-family protein Mce1D
203224	Stationary Phase	1.15353	8.4e-05	0.00176752	3.53573	5.37e-07	0.000173085	-0.0967581	0.223589	0.383131	1.29916	0.000147774	0.00605841	3.70151	5.11e-07	0.000358518	16A8	ERDMAN_0197	Rv0172	mce1D	Mce-family protein Mce1D
205440	Stationary Phase	1.20271	0.000141029	0.00214915	3.59519	5.77e-05	0.00167531	-0.287269	0.0918298	0.221212	1.53961	6.79e-05	0.00432701	3.95678	4.83e-05	0.0017812	18A8	ERDMAN_0199	Rv0174	mce1F	Mce-family protein Mce1F
252526	Stationary Phase	-0.111271	0.57954	0.699735	-0.508003	0.0795982	0.148006	-3.72068	0.00173171	0.0212156	3.68763	0.00246516	0.0208202	3.30837	0.00486877	0.0359264	16G12	ERDMAN_0238	Rv0211	pckA	Probable iron-regulated phosphoenolpyruvate carboxykinase [GTP] PckA
753609	Stationary Phase	0.291512	0.141965	0.250043	1.72326	0.000221449	0.00386911	-0.684795	0.00980885	0.0491143	1.02831	0.000462499	0.00910798	2.48265	4.28e-06	0.000594219	17D4	ERDMAN_0725	Rv0655	mkl	Possible ribonucleotide-transport ATP-binding protein ABC transporter Mkl
851951	Stationary Phase	-0.285945	0.121638	0.15219	1.46211	3.88e-05	0.0100952	3.26913	0.00023983	0.0103926	-3.5224	0.000230687	0.0139471	-1.80228	0.00130923	0.0792117	8D3	ERDMAN_0839	Rv0757	phoP	two component system response transcriptional positive regulator PhoP
852235	Stationary Phase	-0.433717	0.014434	0.0296388	1.12182	0.000343451	0.0255135	3.07027	0.000145167	0.0075487	-3.47382	8.65e-05	0.0116162	-1.94727	0.000668812	0.0496832	6F9	ERDMAN_0839	Rv0757	phoP	two component system response transcriptional positive regulator PhoP
1249419	Stationary Phase	0.866482	0.0133039	0.040548	1.18045	0.00551202	0.0209996	-1.71399	0.00122736	0.0175192	2.63026	0.00140187	0.0142422	2.96441	0.00103379	0.0166297	17F2	ERDMAN_1262	Rv1127c	ppdK	pyruvate, phosphate dikinase PpdK
1833015	Stationary Phase	2.09352	9.1e-06	0.000750075	2.48437	2.5e-06	0.000292404	1.03055	0.00011735	0.00715131	1.11121	0.000100721	0.00441286	1.52309	4.31e-05	0.00177826	18G10	ERDMAN_1805	Rv1640c	lysX	Lysyl-tRNA synthetase 2 LysX
1900096	Stationary Phase	2.00039	1.12e-05	0.000750075	1.18753	0.00010682	0.00249373	0.248983	0.020439	0.0762115	1.80006	2.56e-06	0.000895615	1.00594	3.2e-05	0.00140389	18F9	ERDMAN_1858	Rv1691	rv1691	hypothetical protein
2021058	Stationary Phase	1.33093	0.000482941	0.00380384	3.00187	7.41e-07	0.000173085	0.405609	0.0100589	0.0498039	0.971079	0.00188876	0.0174214	2.66281	4.87e-06	0.000594219	20E7	intergenic upstream Erdman_1980 (PE19)
2041171	Stationary Phase	1.13413	7.57e-05	0.0016582	2.76022	7.28e-06	0.000510311	0.22955	0.00379279	0.0305603	0.953124	0.000206282	0.00657288	2.60294	1.49e-05	0.000860166	19D5	ERDMAN_1997	Rv1808	PPE32	PPE family protein PPE32
2041579	Stationary Phase	2.74686	5.59e-05	0.00191264	0.676449	0.0138397	0.201335	1.62329	2.13e-05	0.00369796	1.14773	0.0014819	0.0258817	-0.942172	0.00225529	0.0872401	9F10	ERDMAN_1997	Rv1808	PPE32	PPE family protein PPE32
2041961	Stationary Phase	2.89028	1.53e-05	0.00157711	0.633185	0.103638	0.511692	1.7414	1.15e-05	0.00298463	1.1748	0.000563447	0.0163308	-1.10595	0.0158843	0.260465	7D8	ERDMAN_1997	Rv1808	PPE32	PPE family protein PPE32
2042532	Stationary Phase	0.949783	9.93e-05	0.00182267	2.4393	2.45e-07	0.000171861	0.234969	0.0246269	0.0873723	0.761677	0.000455988	0.00910798	2.27409	2.96e-06	0.000594219	18C4	ERDMAN_1998	Rv1809	PPE33	PPE family protein PPE33
2194032	Stationary Phase	1.51033	0.00130909	0.00684829	2.01808	3.53e-05	0.00123998	0.26528	0.0952346	0.226876	1.29018	0.00176944	0.0165384	1.82413	2.26e-05	0.00113322	19D11	ERDMAN_2155	Rv1957	rv1957	hypothetical protein
2194075	Stationary Phase	1.65097	0.000112112	0.00196475	2.26546	0.000201222	0.00371202	0.514243	0.0281455	0.0957767	1.1834	0.00127298	0.0136557	1.82129	0.000535152	0.0113547	17H12	ERDMAN_2155	Rv1957	rv1957	hypothetical protein
2364483	Stationary Phase	3.0244	0.000438374	0.00427954	0.73003	0.0835146	0.492005	1.38346	4.85e-05	0.00504223	1.66868	0.00179179	0.0282343	-0.649179	0.0871397	0.431277	6D5	ERDMAN_2328	Rv2112c	dop	Deamidase of pup Dop
2367722	Stationary Phase	2.37148	0.00021925	0.00278073	0.87	0.0488556	0.400372	0.557767	0.207986	0.345852	1.84475	0.00676068	0.0710951	0.316279	0.536296	0.786012	6D9	ERDMAN_2331	Rv2115c	mpa	Mycobacterial proteasome ATPase Mpa
2369014	Stationary Phase	2.42108	0.0027271	0.0104783	0.840864	0.0443724	0.39667	0.481789	0.264501	0.390741	1.96646	0.00722523	0.0710951	0.361131	0.381539	0.681787	8F1	ERDMAN_2331	Rv2115c	mpa	Mycobacterial proteasome ATPase Mpa
2486866	Stationary Phase	0.172531	0.518466	0.64555	-0.727115	0.0652827	0.126418	-2.48011	0.00430571	0.0321271	2.71162	0.000307237	0.00764558	1.83421	0.00199604	0.0227857	16C9	ERDMAN_2443	Rv2224c	caeA	expcarboxylesterase CaeAorted protease
3009590	Stationary Phase	3.51607	0.000288468	0.00322159	-0.119278	0.593073	0.868405	0.874921	0.0345206	0.12639	2.67912	0.000690918	0.0163308	-0.989221	0.0173115	0.264764	10H9	ERDMAN_2972	Rv2710	sigB	RNA polymerase sigma factor SigB
3009923	Stationary Phase	4.50415	8.77e-05	0.00196134	0.076285	0.849678	0.962599	0.389158	0.475717	0.59752	4.1441	0.000619386	0.0163308	-0.312186	0.625447	0.840259	7A12	ERDMAN_2972	Rv2710	sigB	RNA polymerase sigma factor SigB
3511066	Stationary Phase	1.59579	0.000469403	0.00379328	3.1725	1.51e-05	0.000879428	0.232705	0.2598	0.422552	1.41454	0.000530443	0.00959269	3.00573	5.93e-06	0.000594219	20G4	ERDMAN_3458	Rv3157	nuoM	Probable NADH dehydrogenase I (chain M) NUOK
3513262	Stationary Phase	2.10958	3.74e-06	0.000972486	0.943361	0.0289954	0.295138	0.850104	0.000736352	0.0204696	1.2895	0.000229833	0.0139471	0.0966335	0.763009	0.916315	9A2	ERDMAN_3459	Rv3158	nuoN	Probable NADH dehydrogenase I (chain N) NuoN
3647416	Stationary Phase	0.972066	0.000203464	0.0026503	1.40578	0.000846517	0.00723669	-0.670273	0.0227445	0.0831723	1.68737	0.000545061	0.00959269	2.14494	0.000583122	0.0113547	16G7	intergenic between Erdman_3596 (accD5) and Erdman_3595 (birA)
3831881	Stationary Phase	1.0919	0.0010794	0.00610211	2.48195	2.01e-05	0.000879428	-0.742608	0.00175536	0.0212156	1.88173	5.72e-05	0.00432701	3.29726	1.92e-06	0.000594219	17G1	ERDMAN_3755	Rv3430c	Rv3430c	transposase
3973653	Stationary Phase	2.01865	5.64e-06	0.000977529	0.770274	0.00705757	0.166815	2.84512	5.28e-06	0.00274594	-0.797284	0.000811813	0.0175893	-2.07272	0.000154667	0.0201067	9A4	ERDMAN_3898	Rv3553	Rv3553	oxidoreductase
