# Supplementary material for: Mycobacterium tuberculosis Requires the Outer Membrane Lipid Phthiocerol Dimycocerosate for Starvation-Induced Antibiotic Tolerance
Source: mSystems. 2023 Jan 4;8(1):e00699-22. doi: 10.1128/msystems.00699-22 (PMC9948706; doi:10.1128/msystems.00699-22)
Supplement: TABLE S5 [file msystems.00699-22-st005.xlsx]

## Sheet: Plasmids, cosmid,strains
Table S5. Plasmids, cosmid, and strains used in this study.
Plasmid	Genotype	Reference or source
pCR2.1TOPO	PCR cloning vector ApR KmR	Invitrogen
pMV306	integrative promoterless vector KmR	Stover et al. 1991
pJT6a	integrative vector HygR	Rosen et al. 2017
pMV306hyg	pMV306 with a hygromycin cassette from pJT6a cloned in place of the kanamycin cassette HygR	This work
pMV361	integrative vector with hsp60 promoter KmR	Stover et al. 1991
pMV361-ppsD	pMV361::ppsD KmR	Kirksey et al. 2011
pMV-ppsD	pMV361hyg::ppsD with hygromycin cassetted cloned in place of the kanamycin cassette HygR	This work
pMV-clpS	pMV306hyg::clpS with native promoter HygR	This work
pMV-ppgK	pMV306hyg::ppgK with native promoter HygR	This work
Cosmid
8C3.1	Mycobacterium tuberculosis cosmid containing genomic regions Rv1317-Rv1343 HygR	WR Jacobs lab
Strain
WT	Mycobacterium tuberculosis Erdman strain ATCC 35801	Tischler et al. IAI 2013
clpS::Tn	Erdman with Himar1 transposon insertion in TA site 1500942 KmR; ppsD C655T (PpsD Q219*)	This work
clpS::Tn pMV-clpS	clpS::Tn ppsD C655T mutant with pMV-clpS complementation vector KmR HygR	This work
clpS::Tn pMV-ppsD	clpS::Tn ppsD C655T mutant with pMV-ppsD complementation vector KmR HygR	This work
clpS::Tn cosmid	clpS::Tn ppsD C655T mutant with cosmid 8C3.1 KmR HygR	This work
ppgK::Tn	Erdman with Himar1 transposon insertion in TA site 3004201 KmR; ppsE G2360C (PpsE W787S)	This work
ppgK::Tn pMV-ppgK	ppgK::Tn ppsE G2360C mutant with pMV-ppgK complementation vector KmR HygR	This work
rv0457c::Tn	Erdman with Himar1 transposon insertion in TA site 551129 KmR	This work
Citations
Stover CK, de la Cruz VF, Fuerst TR, Burlein JE, Benson LA, Bennett LT, Bansal GP, Young JF, Lee MH, Hatfull GF, Snapper SB, Barletta RG, Jacobs WR, JR., Bloom BR. 1991. New use of BCG for recombinant vaccines. Nature 351: 456-460.
Rosen BC, Dillon NA, Peterson ND, Minato Y and Baughn AD. 2017. Long-chain fatty acyl coenzyme A ligase FadD2 mediates intrinsic pyrazinamide resistance in Mycobacterium tuberculosis. Antimicrob. Agents Chemother. 61: e02130-16.
Kirksey MA, Tischler AD, Simeone R, Hisert KB, Uplekar S, Guilhot C, McKinney JD. 2011. Spontaneous phthiocerol dimycocerosate-deficient variants of Mycobacterium tuberculosis are susceptible to gamma interferon-mediated immunity. Infect Immun 79(7):2829-2838.
Tischler AD, Leistikow RL, Kirksey MA, Voskiul MI, McKinney JD. 2013. Mycobacterium tuberculosis requires phosphate-responsive gene regulation to resist host immunity. Infect Immun 81(1):317-328
