# Supplementary material for: Mycobacterium tuberculosis Requires the Outer Membrane Lipid Phthiocerol Dimycocerosate for Starvation-Induced Antibiotic Tolerance
Source: mSystems. 2023 Jan 4;8(1):e00699-22. doi: 10.1128/msystems.00699-22 (PMC9948706; doi:10.1128/msystems.00699-22)
Supplement: TABLE S6 [file msystems.00699-22-st006.xlsx]

## Sheet: oligos
Table S6. Oligonucleotide primers used in this study.
Cloning
Primer name	Purpose	Sequence	Restriction site
pMV306_F	linearize pMV306 at the kanamycin marker	TTTCCTGCAGGTCAGAATTGGTTAATTGGTAAC	5' SbfI CCTGCAGG
pMV306_R	linearize pMV306 at the kanamycin marker	TTTTCTTAAGAACACCCCTTGTATTACTGTTTAT	3' AfIII CTTAAG
Fwd rv1331 + promoter	clone clpS and native promoter for complemention	CCATGGGGTTGGGACCCAGTCGTT	5' NcoI CCATGG
Rev rv1331 comp	clone clpS and native promoter for complemention	AAGCTTTCACCGGTCCTGCTGC	3' HindIII AAGCTT
fwd ppgK comp	clone ppgK and native promoter for complementation	TCTAGACGGTCGGGCTGCTCTTCG	5' XbaI TCTAGA
rev ppgK comp	clone ppgK and native promoter for complementation	AAGCTTTCAGTGCGTCGTATCTGCGAC	3' HindIII AAGCTT
pMV361.FOR	linearize pMV361-ppsD at the kanamycin marker	ACACCGCCCCCGGCGCCTGACAGAATTGGTTAATTGGTTGTAACACTGG
pMV361.REV	linearize pMV361-ppsD at the kanamycin marker	GGATGCTGTCTTTGACAACAACACCCCTTGTATTACTGTTTATGTAAGCA
hyg fwd 2	clone hygromycin marker and promoter from pMV306hyg	AAGGGGTGTTGTTGTCAAAGACAGCATCCTTGAAC
hyg rev2	clone hygromycin marker and promoter from pMV306hyg	TTCTGTCAGGCGCCGGGGGC
Tn mutant confirmation
Primer name	Purpose	Sequence
Rv1331 5' primer	amplify the Tn insertion at TA site 1500942 in clpS::Tn	GCATGGTCAACTCGTACTTGTCG
Rv1331 3' primer	amplify the Tn insertion at TA site 1500942 in clpS::Tn	GATCGAAAGCGGGGACCAT
rv2702 5' Tn	amplify the Tn insertion at TA site 3004201 in ppgK::Tn	GAGATTCGATGACCAGCACCGG
rv2702 3' Tn	amplify the Tn insertion at TA site 3004201 in ppgK::Tn	TCAGTGCGTCGTATCTGCGAC
rv0457c 5' Tn	amplify the Tn insertion at TA site 551129 in rv0457::Tn	CCAGCATCCGCCATAGGAAC
rv0457c 3' Tn	amplify the Tn insertion at TA site 551129 in rv0457::Tn	ATGACATTTGAGCCTGCCCCA
Himar1 kan fwd	binds to the kanamycin marker in the transposon to confirm insertion	ATGATTGAACAAGATGGATTGCACGCGGG
kan fwd seq	Sanger sequence TA site from Tn mutants	TACTCGGATGGAAGCCGGTCTTGTCG
Tn-seq
Primer name	Purpose	Sequence
Mariner_1R_TnSeq_noMM	transposon-specific primer to amplify Tn junctions for Tn-seq	TCGTCGGCAGCGTCAGATGTGTATAAGAGACAGCCGGGGACTTATCAGCCAACC
Illumina p7 primer	amplify Tn junctions for Tn-seq	CAAGCAGAAGACGGCATACGAG
qRT-PCR
Prmer name	Purpose	Sequence
5' clpS qPCR fwd	check gene expression upstream of clpS start codon	CTGTGTCGTGGTTGAAGA
5' clpS qPCR rev	check gene expression upstream of clpS start codon	GCGATATCGACGGCTATG
3' clpS qPCR fwd	check gene expression at the clpS Tn insertion TA site 1500942	CCATGGCTGTTGTGTCA
3' clpS qPCR rev	check gene expression at the clpS Tn insertion TA site 1500942	CGTAAGTCACGTAGCTCATC
Tn site clpS qPCR fwd	check gene expression at the 3' end of clpS	TGCACAACGAAGGTAAGG
Tn site clpS qPCR rev	check gene expression at the 3' end of clpS	CACGATGGATCCCGAATATC
5' ppgK qPCR fwd-2	check gene expression in 5' region of ppgK	AGGTCGTCAACGGTTTC
5' ppgK qPCR rev-2	check gene expression in 5' region of ppgK	TCCCTATCCAGGACTTGT
Tn site ppgK qPCR fwd	check gene expression of ppgK at the Tn insertion TA site 3004201	ACAAGTCCTGGATAGGGA
Tn site ppgK qPCR rev	check gene expression of ppgK at the Tn insertion TA site 3004201	ACTAAGCCAGGGTTGTTC
3' ppgK qPCR fwd-2	check gene expression at the 3' end of ppgK	GGACGTTGATACCCAACA
3' ppgK qPCR rev-2	check gene expression at the 3' end of ppgK	GATAGGTCCAGTCGTTCTTT
